# Supplementary material for: Longitudinal multi-omics analysis identifies early blood-based predictors of anti-TNF therapy response in inflammatory bowel disease
Source: Genome Med. 2022 Sep 24;14:110. doi: 10.1186/s13073-022-01112-z (PMC9509553; doi:10.1186/s13073-022-01112-z)
Supplement: Supplementary file 1 — Additional file 1: Table S1. Sampling scheme and samples used for the study. [file 13073_2022_1112_MOESM1_ESM.xlsx]

## Sheet: Supplementary Tables
Supplementary Table	Description
Table S1	Sampling scheme and samples used for the study.
Table S2	List of differentially expressed genes in patients who attained remission at week 14 in the discovery cohort.
Table S3	List of differentially expressed genes in patients who did not attain remission at week 14 in the discovery cohort.
Table S4	List of DNAm-linked differentially expressed genes in patients who attained remission at week 14 in the discovery cohort.
Table S5	Comparison of DEGs in patients who attained remission at week 14 between discovery and replication cohorts.
Table S6	Comparison of DEGs in patients who did not attain remission at week 14 between discovery and replication cohorts.

## Sheet: Table S1
Table S1. Sampling scheme and samples used for the study.
Cohort	Discovery cohort (anti-TNF)		Replication cohort (anti-TNF)		Vedolizumab cohort
Samples used for	RNA-sequencing	Methylation profiling	RNA-sequencing	Methylation profiling	RNA-sequencing
Baseline	13	14	23	21	17
4h	5	NA	NA	NA	6
24h	5	NA	NA	NA	6
72h	4	NA	NA	NA	NA
2 weeks	13	14	21	13	16
6 weeks	13	14	21	13	15
14 weeks	14	NA	NA	NA	15

## Sheet: Table S2
Table S2. List of differentially expressed genes in patients who attained remission at week 14 in the discovery cohort.
Ensembl ID	Gene symbol	LFC_4h	padj_4h	LFC_24h	padj_24h	LFC_72h	padj_72h	LFC_2w	padj_2w	LFC_6w	padj_6w	LFC_14w	padj_14w	padj_impulse	Module
ENSG00000188647	PTAR1	-2.67	5.3e-09	-1.6	0.00011	-1.07	1	-0.751	0.366	-0.877	0.0123	-1.12	0.0993	0.00207	M23
ENSG00000110422	HIPK3	-2.46	5.3e-09	-1.23	0.00548	-0.504	1	-0.592	0.59	-0.938	0.0204	-1.05	0.227	0.0479	M24
ENSG00000151151	IPMK	-2.79	5.3e-09	-1.45	0.00237	-1.18	1	-0.789	0.424	-1.19	0.00237	-1.26	0.126	0.0277	M24
ENSG00000151414	NEK7	-2.41	5.3e-09	-1.32	0.00324	-0.737	1	-0.29	0.83	-0.638	0.079	-0.745	0.404	0.0354	M24
ENSG00000196083	IL1RAP	-2.17	5.3e-09	-0.291	0.607	0.423	1	-0.658	0.53	-1.25	0.0047	-0.966	0.392	1	NA
ENSG00000091039	OSBPL8	-2.23	8.52e-09	-1.4	0.00062	-0.866	1	-0.646	0.504	-0.91	0.00846	-1.17	0.108	0.0245	M24
ENSG00000197601	FAR1	-2.08	8.52e-09	-1.51	0.000134	-1.23	1	-0.626	0.448	-0.918	0.00237	-1.1	0.08	0.00394	M24
ENSG00000186908	ZDHHC17	-2.49	1.66e-08	-1.44	0.00246	-0.769	1	-0.782	0.284	-0.995	0.00262	-1.14	0.0794	0.00197	M24
ENSG00000105967	TFEC	-2.17	1.8e-08	-2.52	8.23e-10	-2.26	1	-0.614	0.496	-0.0798	0.846	-0.938	0.211	0.00233	M23
ENSG00000124406	ATP8A1	-2.32	1.8e-08	-1.44	0.000671	-0.704	1	-0.355	0.771	-0.53	0.184	-0.618	0.439	0.00585	M23
ENSG00000135535	CD164	-1.86	2.55e-08	-1	0.003	-0.797	1	-0.456	0.593	-0.489	0.0864	-0.569	0.331	0.00369	NA
ENSG00000132485	ZRANB2	-1.96	2.57e-08	-1.64	2.24e-06	-1.17	1	-0.465	0.606	-0.39	0.148	-0.549	0.334	0.00124	M23
ENSG00000075303	SLC25A40	-1.84	3.82e-08	-1.44	8.25e-05	-1.29	1	-0.54	0.443	-0.481	0.102	-0.852	0.116	6.41e-05	M23
ENSG00000082258	CCNT2	-2.18	3.82e-08	-1.44	0.00046	-0.871	1	-0.474	0.608	-0.574	0.0806	-0.746	0.297	0.00419	M23
ENSG00000166479	TMX3	-2.26	3.82e-08	-1.81	3.44e-06	-1.32	1	-0.512	0.548	-0.359	0.331	-0.56	0.291	0.000298	M23
ENSG00000114331	ACAP2	-1.74	3.82e-08	-0.979	0.0175	-0.607	1	-0.574	0.453	-0.869	0.0082	-0.896	0.242	0.0591	M24
ENSG00000120696	KBTBD7	-2.37	3.82e-08	-0.841	0.143	-0.266	1	-0.596	0.6	-1.01	0.0285	-1.04	0.21	0.0502	M24
ENSG00000144228	SPOPL	-2.22	3.82e-08	-1.3	0.00319	-0.575	1	-0.678	0.442	-0.972	0.00711	-1.08	0.154	0.0243	M24
ENSG00000143742	SRP9	-2.11	4.47e-08	-1.38	5.47e-05	-1.21	1	-0.598	0.475	-0.346	0.262	-0.506	0.374	0.00238	M23
ENSG00000143815	LBR	-1.94	4.5e-08	-0.981	0.0269	-0.674	1	-0.404	0.696	-0.863	0.0192	-0.883	0.253	0.0433	M24
ENSG00000205269	TMEM170B	-2.18	4.52e-08	-1.54	4.42e-06	-1.48	1	-0.637	0.395	-0.635	0.0375	-1.07	0.0745	0.00433	M23
ENSG00000206172	HBA1	1.94	4.64e-08	2.88	1.61e-13	2.23	0.015	0.9	0.655	-0.0892	0.904	-0.295	0.805	0.00348	NA
ENSG00000065243	PKN2	-2.27	4.96e-08	-1.32	0.00571	-0.358	1	-0.609	0.544	-0.97	0.00955	-1.11	0.201	0.0763	NA
ENSG00000124795	DEK	-1.88	6.62e-08	-1.25	0.000393	-1.14	1	-0.344	0.731	-0.207	0.586	-0.276	0.677	0.00524	M23
ENSG00000229644	NAMPTP1	-1.79	9.06e-08	-1.18	0.00245	-0.5	1	-1.53	0.48	-2.15	4.15e-13	-1.86	0.261	0.497	NA
ENSG00000164031	DNAJB14	-2.32	1.11e-07	-1.5	0.000167	-0.863	1	-0.517	0.639	-0.62	0.0555	-0.833	0.264	0.00779	M23
ENSG00000134352	IL6ST	-1.82	1.16e-07	-1.27	0.000141	-1.17	1	-0.479	0.528	-0.242	0.431	-0.424	0.488	0.00686	M23
ENSG00000154727	GABPA	-2.1	1.16e-07	-1.65	3.2e-05	-1.26	1	-0.267	0.834	-0.255	0.493	-0.538	0.468	0.0031	M23
ENSG00000263934	SNORD3A	5.2	1.18e-07	3.45	NA	4.41	0.487	-1.2	0.83	-0.391	0.86	-1.88	0.324	0.136	NA
ENSG00000146247	PHIP	-2.33	1.56e-07	-1.66	0.000169	-1.03	1	-0.757	0.333	-0.827	0.0135	-0.968	0.165	0.00571	M23
ENSG00000116406	EDEM3	-2.21	1.74e-07	-1.27	0.00283	-0.909	1	-0.276	0.816	-0.577	0.12	-0.792	0.307	0.0137	M24
ENSG00000137504	CREBZF	-1.86	2.25e-07	-1.55	6.65e-05	-1.16	1	-0.181	0.881	-0.166	0.64	-0.514	0.456	0.00982	M23
ENSG00000086300	SNX10	-1.79	2.25e-07	-0.816	0.0665	-0.741	1	-0.501	0.603	-0.746	0.0489	-0.732	0.391	0.208	M24
ENSG00000112697	TMEM30A	-1.81	2.25e-07	-0.952	0.0229	-0.605	1	-0.411	0.664	-0.63	0.0721	-0.736	0.278	0.0216	M24
ENSG00000068366	ACSL4	-1.99	2.29e-07	-0.956	0.0405	-0.414	1	-0.597	0.529	-0.962	0.00697	-0.866	0.297	0.138	M24
ENSG00000095015	MAP3K1	-1.88	2.29e-07	-1.25	0.00066	-0.794	1	-0.2	0.857	-0.338	0.372	-0.482	0.493	0.0127	M24
ENSG00000151553	FAM160B1	-2.02	2.29e-07	-0.914	0.061	-0.594	1	-0.664	0.44	-1.08	0.00575	-1.03	0.217	0.0668	M24
ENSG00000072401	UBE2D1	-1.62	2.29e-07	-0.744	0.0652	-0.597	1	-0.936	0.119	-1.27	7.38e-05	-1.04	0.199	0.142	NA
ENSG00000178695	KCTD12	-1.47	2.42e-07	-1.24	0.000602	-1.54	1	-0.236	0.808	-0.128	0.713	-0.686	0.34	0.0393	M23
ENSG00000182287	AP1S2	-1.5	2.42e-07	-1.4	1.73e-05	-1.45	1	-0.58	0.329	-0.103	0.766	-0.69	0.265	0.00568	M23
ENSG00000163605	PPP4R2	-2.1	2.42e-07	-1.33	0.00379	-0.812	1	-0.673	0.418	-0.916	0.00938	-0.954	0.164	0.0126	M24
ENSG00000158578	ALAS2	1.77	2.42e-07	2.01	2.43e-13	1.71	0.487	-0.0587	0.985	-0.604	0.155	-0.885	0.434	0.399	NA
ENSG00000162366	PDZK1IP1	1.75	2.42e-07	2.08	2.33e-13	1.95	0.487	0.0764	0.955	-0.542	0.289	-0.776	0.457	0.000139	NA
ENSG00000164603	BMT2	-2.11	2.6e-07	-0.729	0.114	-0.493	1	-0.496	0.633	-0.716	0.0407	-0.802	0.288	0.0101	M24
ENSG00000139505	MTMR6	-1.88	2.8e-07	-0.845	0.0616	-0.499	1	-0.422	0.666	-0.726	0.0355	-0.791	0.294	0.0365	M24
ENSG00000136603	SKIL	-2.17	3.07e-07	-1.59	0.00361	-0.713	1	-0.79	0.3	-0.738	0.0506	-1.01	0.0828	0.00195	M24
ENSG00000170385	SLC30A1	-1.86	3.25e-07	-1.15	0.00248	-1	1	-0.526	0.563	-0.351	0.323	-0.661	0.217	0.0158	M23
ENSG00000155903	RASA2	-2.05	3.62e-07	-1.3	0.00142	-0.93	1	-0.453	0.645	-0.596	0.054	-0.652	0.4	0.0261	M24
ENSG00000197045	GMFB	-2.33	3.62e-07	-1.42	0.000867	-0.733	1	-0.546	0.606	-0.749	0.0383	-0.838	0.234	0.00791	NA
ENSG00000164463	CREBRF	-1.96	3.73e-07	-0.705	0.135	0.0288	1	-0.788	0.288	-1.03	0.00342	-0.835	0.372	0.172	M24
ENSG00000157107	FCHO2	-2.29	3.73e-07	-1.46	0.00772	-0.615	1	-0.767	0.387	-1.42	0.000194	-1.45	0.0939	0.123	NA
ENSG00000139163	ETNK1	-1.92	4.37e-07	-1.58	5.87e-06	-1.3	1	-0.357	0.748	-0.292	0.378	-0.53	0.373	0.00505	M23
ENSG00000123728	RAP2C	-1.64	4.37e-07	-1.03	0.0193	-0.534	1	-0.565	0.496	-0.774	0.011	-0.718	0.338	0.0387	M24
ENSG00000168300	PCMTD1	-2.13	4.37e-07	-1.31	0.003	-0.752	1	-0.416	0.712	-0.668	0.0875	-0.775	0.346	0.0452	M24
ENSG00000101752	MIB1	-2.36	4.6e-07	-1.34	0.00166	-0.839	1	-0.501	0.633	-0.599	0.126	-0.791	0.265	0.0109	M23
ENSG00000152926	ZNF117	-2.2	5.1e-07	-1.12	0.0349	-0.167	1	-1.06	0.104	-1.26	0.00168	-1.4	0.0705	0.0434	M24
ENSG00000155744	FAM126B	-2.24	5.47e-07	-1.18	0.0347	-0.236	1	-1.1	0.13	-1.62	0.000102	-1.6	0.0517	0.0772	M24
ENSG00000126860	EVI2A	-2.05	5.47e-07	-1.69	0.000503	-0.973	1	-1.08	0.0281	-0.884	0.0167	-1.09	0.164	0.0185	NA
ENSG00000085365	SCAMP1	-2.04	5.64e-07	-1.27	0.0117	-1.04	1	-0.269	0.808	-0.388	0.315	-0.628	0.372	0.0243	M23
ENSG00000137414	FAM8A1	-1.77	5.64e-07	-0.928	0.0336	-0.48	1	-0.85	0.124	-1.13	0.000495	-0.89	0.278	0.0979	NA
ENSG00000168769	TET2	-1.97	6.06e-07	-1.07	0.0111	-0.608	1	-0.614	0.485	-1.03	0.0036	-1.07	0.195	0.181	M24
ENSG00000166527	CLEC4D	-2.28	6.2e-07	-1.05	0.0586	-0.675	1	-1.52	0.00239	-1.79	8.91e-06	-1.66	0.0206	0.0122	M5
ENSG00000173930	SLCO4C1	-2.17	6.34e-07	-1.12	0.0149	-0.85	1	-0.405	0.722	-0.924	0.0117	-0.994	0.162	0.0265	M24
ENSG00000134970	TMED7	-2.12	6.79e-07	-1.4	0.000244	-1.07	1	-0.421	0.647	-0.407	0.177	-0.539	0.402	0.00387	M24
ENSG00000169967	MAP3K2	-1.85	7.51e-07	-0.948	0.0324	-0.432	1	-0.53	0.561	-0.949	0.00893	-1.02	0.199	0.101	M24
ENSG00000136051	WASHC4	-2.27	7.59e-07	-1.31	0.00353	-0.762	1	-0.597	0.538	-0.758	0.0215	-0.949	0.198	0.0275	M24
ENSG00000164209	SLC25A46	-1.9	8.33e-07	-1.3	0.000776	-0.708	1	-0.282	0.789	-0.157	0.637	-0.357	0.522	0.000609	M23
ENSG00000134758	RNF138	-1.81	8.33e-07	-1.7	5.85e-05	-1.28	1	-0.339	0.729	-0.348	0.264	-0.536	0.445	0.00269	M24
ENSG00000138061	CYP1B1	-1.67	8.63e-07	-1.13	0.00187	-1.31	1	-0.466	0.511	-0.599	0.0503	-1.16	0.048	0.0432	M24
ENSG00000134602	STK26	-1.92	9.12e-07	-1.11	0.00333	-0.782	1	-0.0315	0.984	-0.182	0.644	-0.318	0.703	0.0366	NA
ENSG00000169826	CSGALNACT2	-2.09	9.18e-07	-0.701	0.193	-0.35	1	-0.395	0.757	-0.862	0.034	-0.827	0.402	0.753	NA
ENSG00000197329	PELI1	-1.86	9.18e-07	-0.469	0.368	-0.0865	1	-0.487	0.645	-0.893	0.00711	-0.916	0.339	0.942	NA
ENSG00000048392	RRM2B	-1.96	9.26e-07	-0.996	0.033	-0.613	1	-0.646	0.47	-0.996	0.00445	-0.914	0.27	0.0972	M24
ENSG00000175073	VCPIP1	-1.73	9.26e-07	-1.12	0.00558	-0.628	1	-0.572	0.474	-0.701	0.0734	-0.686	0.357	0.0601	M24
ENSG00000112242	E2F3	-1.97	9.26e-07	-0.282	0.621	0.0263	1	-0.094	0.952	-0.675	0.12	-0.741	0.457	0.378	NA
ENSG00000163393	SLC22A15	-1.72	1.06e-06	-0.469	0.378	-0.139	1	-0.551	0.49	-0.978	0.0102	-1.02	0.233	0.42	NA
ENSG00000047932	GOPC	-1.88	1.11e-06	-1.45	0.000321	-0.93	1	-0.342	0.713	-0.155	0.713	-0.36	0.552	0.000656	M23
ENSG00000021574	SPAST	-1.9	1.13e-06	-1.08	0.0201	-0.547	1	-0.422	0.673	-0.61	0.116	-0.773	0.29	0.0202	NA
ENSG00000164187	LMBRD2	-2.22	1.18e-06	-1.76	0.000151	-1.13	1	-0.451	0.646	-0.505	0.193	-0.804	0.193	0.000365	M23
ENSG00000164219	PGGT1B	-1.64	1.18e-06	-1.1	0.00548	-0.74	1	-0.424	0.616	-0.449	0.146	-0.56	0.348	0.00165	M23
ENSG00000108946	PRKAR1A	-1.53	1.18e-06	-0.703	0.0836	-0.532	1	-0.268	0.807	-0.645	0.0631	-0.63	0.422	0.228	M24
ENSG00000113240	CLK4	-2.05	1.18e-06	-1.11	0.0333	-0.406	1	-0.524	0.616	-0.819	0.0275	-0.763	0.372	0.0611	M24
ENSG00000172795	DCP2	-1.75	1.38e-06	-0.926	0.0338	-0.514	1	-0.598	0.428	-0.841	0.00808	-0.796	0.265	0.0341	M24
ENSG00000111860	CEP85L	-2	1.48e-06	-1.49	0.00074	-0.776	1	-0.442	0.693	-0.477	0.219	-0.761	0.238	0.0152	M23
ENSG00000117335	CD46	-1.84	1.49e-06	-0.866	0.0551	-0.292	1	-0.48	0.633	-0.826	0.0373	-0.74	0.395	0.194	M24
ENSG00000083312	TNPO1	-1.73	1.68e-06	-0.89	0.0233	-0.565	1	-0.398	0.696	-0.535	0.124	-0.579	0.422	0.047	M24
ENSG00000095574	IKZF5	-1.76	1.72e-06	-1.25	0.00333	-0.817	1	-0.294	0.789	-0.385	0.255	-0.553	0.449	0.0125	M23
ENSG00000116754	SRSF11	-1.52	1.72e-06	-1.24	0.000134	-0.85	1	-0.212	0.839	-0.196	0.541	-0.415	0.513	0.003	M23
ENSG00000134294	SLC38A2	-1.85	1.81e-06	-0.971	0.0153	-0.607	1	-0.256	0.808	-0.501	0.17	-0.466	0.542	0.0261	M24
ENSG00000123700	KCNJ2	-1.68	1.89e-06	-0.625	0.24	-0.267	1	-0.904	0.191	-1.16	0.00479	-1.11	0.272	0.472	M24
ENSG00000123575	FAM199X	-1.84	1.89e-06	-0.953	0.0259	-0.613	1	-0.337	0.77	-0.412	0.266	-0.529	0.44	0.0145	NA
ENSG00000198862	LTN1	-2.16	1.95e-06	-1.11	0.0208	-0.742	1	-0.273	0.823	-0.323	0.43	-0.552	0.448	0.0136	M23
ENSG00000109586	GALNT7	-1.84	2.26e-06	-1.03	0.0125	-0.443	1	-0.32	0.777	-0.583	0.147	-0.707	0.422	0.129	M24
ENSG00000139679	LPAR6	-1.64	2.26e-06	-2.05	2.62e-10	-2.03	1	-0.701	0.372	0.044	0.926	-0.75	0.29	0.0494	NA
ENSG00000177888	ZBTB41	-2.94	2.34e-06	-2.23	0.00011	-1.67	1	-0.402	0.761	-0.226	0.619	-0.753	0.227	0.00174	NA
ENSG00000172845	SP3	-1.93	2.41e-06	-1.1	0.00863	-0.6	1	-0.376	0.738	-0.656	0.063	-0.73	0.351	0.0733	M24
ENSG00000105610	KLF1	1.96	2.46e-06	2.15	4.36e-11	2.03	0.306	-0.301	0.83	-1.25	0.00299	-1.13	0.303	0.000118	NA
ENSG00000254685	FPGT	-1.97	2.47e-06	-1.67	0.00121	-1.14	1	-0.744	0.341	-0.623	0.0759	-0.736	0.259	0.00178	M23
ENSG00000058272	PPP1R12A	-2.16	2.47e-06	-1.29	0.00341	-0.672	1	-0.5	0.59	-0.805	0.0225	-0.86	0.238	0.0271	M24
ENSG00000112531	QKI	-1.66	2.47e-06	-0.913	0.0331	-0.448	1	-0.444	0.669	-0.677	0.082	-0.82	0.332	0.231	M24
ENSG00000119900	OGFRL1	-1.71	2.47e-06	-0.844	0.0224	-0.424	1	-0.306	0.772	-0.539	0.0946	-0.785	0.329	0.198	M24
ENSG00000164327	RICTOR	-2.24	2.47e-06	-1.43	0.00263	-0.383	1	-0.764	0.411	-0.989	0.0128	-1.08	0.199	0.0714	M24
ENSG00000185947	ZNF267	-2.22	2.47e-06	-1.48	0.00209	-0.705	1	-0.773	0.365	-0.822	0.0508	-0.884	0.28	0.0755	M24
ENSG00000077458	FAM76B	-2.03	2.48e-06	-1.59	0.000833	-0.74	1	-0.454	0.702	-0.735	0.0688	-0.878	0.28	0.0327	M23
ENSG00000132294	EFR3A	-1.67	2.48e-06	-1.08	0.00363	-1.02	1	-0.113	0.922	-0.132	0.73	-0.234	0.732	0.00516	M24
ENSG00000170017	ALCAM	-1.89	2.48e-06	-1.05	0.0118	-0.626	1	-0.0835	0.954	-0.258	0.595	-0.491	0.534	0.0466	M24
ENSG00000137449	CPEB2	-2.02	2.71e-06	-1.21	0.0296	-0.592	1	-0.57	0.636	-0.888	0.0351	-1.18	0.167	0.13	M24
ENSG00000263503	MAPK8IP1P2	4.28	2.75e-06	3.2	NA	2.73	1	-0.209	NA	0.073	NA	-0.449	NA	4.41e-05	M17
ENSG00000115419	GLS	-1.55	2.75e-06	-1.12	0.000766	-0.815	1	-0.0604	0.963	0.0232	0.956	-0.217	0.733	0.00165	M23
ENSG00000147894	C9orf72	-2.01	2.75e-06	-1.47	0.00319	-0.73	1	-0.814	0.288	-0.949	0.00696	-1.13	0.0975	0.0192	M24
ENSG00000113532	ST8SIA4	-1.57	2.91e-06	-0.587	0.166	-0.341	1	-0.521	0.496	-0.806	0.0187	-0.767	0.325	0.216	M24
ENSG00000013306	SLC25A39	1.34	2.91e-06	1.7	1.14e-08	1.47	1	0.102	0.948	-0.545	0.213	-0.594	0.539	0.0175	NA
ENSG00000115271	GCA	-1.42	2.92e-06	-0.305	0.542	-0.179	1	-1	0.0937	-1.48	2.6e-05	-1.22	0.128	0.158	NA
ENSG00000176853	FAM91A1	-1.59	2.97e-06	-1.13	0.00903	-0.584	1	-0.471	0.606	-0.696	0.0352	-0.757	0.324	0.0582	NA
ENSG00000163320	CGGBP1	-1.51	3.01e-06	-1	0.00421	-0.686	1	-0.35	0.69	-0.337	0.288	-0.406	0.496	0.00596	M23
ENSG00000166947	EPB42	1.84	3.04e-06	1.95	2.62e-10	2.08	0.0761	-0.0362	0.984	-0.864	0.0787	-1.12	0.507	0.0312	NA
ENSG00000139921	TMX1	-1.81	3.1e-06	-1.68	1.11e-05	-1.26	1	-0.38	0.706	-0.274	0.414	-0.664	0.315	0.00747	M23
ENSG00000156273	BACH1	-1.65	3.16e-06	-0.87	0.0258	-0.557	1	-0.361	0.708	-0.714	0.0464	-0.67	0.422	0.34	M24
ENSG00000152558	TMEM123	-1.51	3.27e-06	-1.28	2.46e-05	-1.01	1	-0.275	0.77	-0.124	0.715	-0.212	0.684	0.00234	M23
ENSG00000156531	PHF6	-2.26	3.27e-06	-1.7	0.000418	-1.4	1	-0.161	0.899	0.0295	0.953	-0.439	0.486	0.000609	M23
ENSG00000073756	PTGS2	-1.92	3.27e-06	-1.11	0.0229	-0.354	1	-0.558	0.561	-0.964	0.014	-1.02	0.238	0.217	M24
ENSG00000111711	GOLT1B	-1.87	3.29e-06	-1.41	0.00102	-0.745	1	-0.499	0.566	-0.175	0.648	-0.432	0.46	0.000387	M23
ENSG00000172007	RAB33B	-2.07	3.3e-06	-1.33	0.00694	-0.953	1	-0.528	0.624	-0.887	0.0198	-1.02	0.22	0.112	M24
ENSG00000168876	ANKRD49	-1.82	3.37e-06	-1.37	0.000766	-0.904	1	-0.608	0.46	-0.387	0.272	-0.546	0.385	0.00743	M23
ENSG00000127951	FGL2	-1.29	3.46e-06	-0.972	0.003	-0.923	1	-0.471	0.374	-0.342	0.4	-0.609	0.211	0.00973	M23
ENSG00000104093	DMXL2	-1.65	3.46e-06	-1.34	0.00037	-0.964	1	-0.49	0.529	-0.348	0.413	-0.704	0.277	0.0123	M23
ENSG00000166128	RAB8B	-1.69	3.46e-06	-1.08	0.00756	-0.71	1	-0.677	0.365	-0.746	0.0264	-0.786	0.238	0.021	M24
ENSG00000117500	TMED5	-1.59	3.48e-06	-1.18	0.000872	-0.932	1	-0.359	0.685	-0.37	0.223	-0.477	0.403	0.00437	NA
ENSG00000139687	RB1	-1.71	3.79e-06	-0.976	0.019	-0.844	1	-0.232	0.842	-0.132	0.738	-0.338	0.629	0.0196	M24
ENSG00000006576	PHTF2	-2.02	3.8e-06	-1.62	9.72e-05	-1.07	1	-0.259	0.83	-0.0956	0.811	-0.397	0.534	0.0019	M23
ENSG00000116001	TIA1	-1.55	3.83e-06	-1.39	0.000153	-0.734	1	-0.337	0.706	-0.331	0.281	-0.44	0.455	0.000714	M23
ENSG00000198961	PJA2	-1.68	3.83e-06	-0.815	0.0537	-0.4	1	-0.426	0.662	-0.761	0.0269	-0.728	0.324	0.103	M24
ENSG00000102081	FMR1	-1.81	4.15e-06	-1.08	0.019	-0.552	1	-0.483	0.583	-0.609	0.0816	-0.588	0.445	0.0542	M24
ENSG00000176018	LYSMD3	-2.3	4.16e-06	-1.68	0.000354	-1.04	1	-0.368	0.776	-0.554	0.123	-0.625	0.453	0.0328	M24
ENSG00000134884	ARGLU1	-1.75	4.22e-06	-1.26	0.00334	-0.696	1	-0.327	0.757	-0.337	0.345	-0.548	0.439	0.0307	NA
ENSG00000104343	UBE2W	-1.54	4.25e-06	-0.795	0.0623	-0.471	1	-0.759	0.272	-0.93	0.00275	-0.942	0.198	0.0414	NA
ENSG00000165029	ABCA1	-1.89	4.35e-06	-1.14	0.0112	-0.567	1	-0.499	0.548	-1.45	0.000241	-1.48	0.0982	0.0502	M4
ENSG00000180008	SOCS4	-1.84	4.39e-06	-1.29	0.00102	-0.759	1	-0.333	0.784	-0.202	0.607	-0.424	0.481	0.00658	M23
ENSG00000054267	ARID4B	-2.02	4.39e-06	-1.3	0.00514	-0.414	1	-0.45	0.679	-0.598	0.16	-0.75	0.348	0.0671	M24
ENSG00000111731	C2CD5	-1.62	4.43e-06	-0.718	0.0762	-0.73	1	-0.0169	0.99	-0.00563	0.991	-0.151	0.831	0.00313	M24
ENSG00000173597	SULT1B1	-1.55	4.46e-06	-0.551	0.275	-0.288	1	-0.908	0.225	-1.57	0.000221	-1.38	0.108	0.142	NA
ENSG00000188906	LRRK2	-1.78	4.52e-06	-0.794	0.0753	-0.409	1	-0.545	0.549	-0.88	0.0269	-0.854	0.341	0.402	M24
ENSG00000101745	ANKRD12	-2.06	4.6e-06	-1.51	9.42e-05	-0.839	1	-0.337	0.778	-0.368	0.377	-0.579	0.486	0.0495	M24
ENSG00000138386	NAB1	-1.78	4.61e-06	-1.23	0.00863	-0.608	1	-0.474	0.617	-0.575	0.127	-0.712	0.334	0.0373	M24
ENSG00000259865	AL390728.6	-2.65	4.75e-06	-2.79	0.000134	-1.52	1	-0.573	0.649	-0.694	0.12	-1.03	0.238	0.00267	M23
ENSG00000145725	PPIP5K2	-1.73	4.78e-06	-1.05	0.00756	-0.593	1	-0.232	0.838	-0.19	0.586	-0.422	0.522	0.0109	NA
ENSG00000149231	CCDC82	-2.39	4.95e-06	-2.19	0.000194	-0.97	1	-0.608	0.589	-0.467	0.3	-0.752	0.334	0.0112	M23
ENSG00000108256	NUFIP2	-1.69	4.98e-06	-0.946	0.0134	-0.548	1	-0.478	0.596	-0.629	0.0998	-0.688	0.329	0.0411	NA
ENSG00000116918	TSNAX	-1.92	5.05e-06	-1.17	0.00426	-0.865	1	-0.457	0.662	-0.541	0.103	-0.582	0.421	0.0284	M23
ENSG00000162688	AGL	-2.23	5.06e-06	-1.92	0.000684	-1.12	1	-0.551	0.603	-0.381	0.375	-0.546	0.468	0.000576	M24
ENSG00000229152	ANKRD10-IT1	-2.36	5.24e-06	-1.78	0.00304	-0.634	1	-0.51	0.648	-0.63	0.108	-0.985	0.154	0.000279	M23
ENSG00000106392	C1GALT1	-1.64	5.34e-06	-1.44	0.00119	-0.94	1	-0.67	0.23	-0.635	0.0476	-0.577	0.31	0.000267	M5
ENSG00000177683	THAP5	-2.03	5.54e-06	-1.35	0.00688	-0.967	1	-0.546	0.597	-0.643	0.0883	-0.74	0.28	0.0228	M24
ENSG00000126804	ZBTB1	-1.7	5.87e-06	-1.47	0.000117	-1.19	1	-0.11	0.934	-0.0103	0.983	-0.268	0.703	0.00901	M23
ENSG00000111052	LIN7A	-1.62	6.07e-06	-0.714	0.146	-0.459	1	-1.03	0.0595	-1.41	0.000111	-1.34	0.0726	0.0436	NA
ENSG00000175105	ZNF654	-1.83	6.17e-06	-1.51	0.000487	-1.14	1	-0.359	0.772	-0.359	0.364	-0.504	0.471	0.0116	M23
ENSG00000136144	RCBTB1	-1.66	6.17e-06	-1.08	0.00766	-0.631	1	-0.172	0.87	-0.234	0.503	-0.319	0.609	0.0028	M24
ENSG00000145780	FEM1C	-1.65	6.17e-06	-0.789	0.0675	-0.655	1	-0.581	0.446	-0.64	0.0508	-0.679	0.287	0.0219	M24
ENSG00000115966	ATF2	-1.75	6.25e-06	-1.33	0.000658	-0.848	1	-0.244	0.831	-0.214	0.542	-0.508	0.432	0.00351	M23
ENSG00000137040	RANBP6	-2.02	6.37e-06	-1.56	0.000915	-0.863	1	-0.0615	0.972	0.154	0.763	-0.36	0.667	0.0356	M23
ENSG00000179387	ELMOD2	-1.88	6.46e-06	-1.35	0.00312	-0.661	1	-0.582	0.513	-0.755	0.0247	-0.787	0.199	0.00265	M23
ENSG00000176597	B3GNT5	-1.95	6.52e-06	-1	0.0331	-0.815	1	-0.827	0.291	-1.12	0.00297	-1.06	0.21	0.166	M24
ENSG00000118496	FBXO30	-1.8	6.69e-06	-1.25	0.00297	-0.904	1	-0.256	0.834	-0.39	0.309	-0.667	0.372	0.0411	M24
ENSG00000102531	FNDC3A	-1.8	6.7e-06	-1.23	0.0033	-0.759	1	-0.304	0.773	-0.371	0.32	-0.505	0.494	0.041	M24
ENSG00000136021	SCYL2	-1.61	6.7e-06	-0.921	0.021	-0.475	1	-0.228	0.838	-0.504	0.152	-0.546	0.402	0.0242	M24
ENSG00000260916	CCPG1	-1.6	6.84e-06	-1	0.0387	-0.468	1	-0.86	0.186	-1.22	0.000748	-1.19	0.0703	0.0162	M24
ENSG00000104497	SNX16	-2.48	7.01e-06	-1.68	0.00902	-1.34	1	-0.527	0.679	-0.85	0.0279	-0.73	0.442	0.0626	M23
ENSG00000164951	PDP1	-1.93	7.08e-06	-1.3	0.00249	-1.11	1	-0.124	0.926	0.116	0.788	-0.289	0.667	0.0127	M23
ENSG00000133731	IMPA1	-1.92	7.11e-06	-1.06	0.0241	-0.782	1	-0.257	0.81	-0.333	0.351	-0.467	0.491	0.00348	NA
ENSG00000102218	RP2	-2.03	7.15e-06	-0.89	0.0483	-0.565	1	-0.345	0.784	-0.711	0.1	-0.89	0.314	0.328	M24
ENSG00000110852	CLEC2B	-1.42	7.55e-06	-1.35	0.00177	-0.784	1	-1.19	0.00518	-0.952	0.0476	-0.736	0.28	0.0395	M23
ENSG00000005812	FBXL3	-1.64	7.55e-06	-0.807	0.0457	-0.556	1	-0.223	0.849	-0.428	0.243	-0.465	0.54	0.126	M24
ENSG00000140450	ARRDC4	-1.44	7.58e-06	-0.659	0.106	-0.42	1	0.00792	0.996	-0.143	0.776	-0.352	0.667	0.218	M24
ENSG00000109466	KLHL2	-1.83	7.65e-06	-0.303	0.612	-0.0473	1	-0.583	0.566	-1.25	0.00278	-1.27	0.151	0.326	NA
ENSG00000090013	BLVRB	1.22	7.67e-06	1.27	4.54e-05	1.22	1	-0.103	0.926	-0.527	0.224	-0.556	0.423	0.000134	M12
ENSG00000198160	MIER1	-1.74	7.75e-06	-0.959	0.0203	-0.503	1	-0.508	0.597	-0.675	0.0374	-0.694	0.341	0.0531	M24
ENSG00000085491	SLC25A24	-1.74	7.82e-06	-1.16	0.00554	-1.4	1	-0.156	0.888	-0.139	0.704	-0.488	0.471	0.0398	M5
ENSG00000148154	UGCG	-1.66	7.82e-06	-0.836	0.0814	-0.653	1	-0.42	0.645	-0.511	0.127	-0.524	0.415	0.0284	NA
ENSG00000188994	ZNF292	-2.28	7.92e-06	-1.35	0.00574	-0.998	1	-0.509	0.645	-0.618	0.156	-0.828	0.284	0.0795	M24
ENSG00000158856	DMTN	1.36	7.97e-06	1.71	1.82e-08	1.38	1	0.23	0.852	-0.367	0.403	-0.482	0.625	0.021	M12
ENSG00000029363	BCLAF1	-1.41	8.08e-06	-1.06	0.00426	-0.53	1	-0.263	0.789	-0.358	0.295	-0.32	0.626	0.0289	M24
ENSG00000140396	NCOA2	-1.88	8.08e-06	-0.804	0.0661	-0.337	1	-0.363	0.741	-0.713	0.0757	-0.725	0.364	0.154	M24
ENSG00000144802	NFKBIZ	-1.36	8.13e-06	-0.85	0.04	-0.711	1	-0.596	0.386	-0.83	0.00577	-0.864	0.153	0.0445	NA
ENSG00000122482	ZNF644	-2.06	8.49e-06	-1.6	0.000156	-0.954	1	-0.0438	0.978	0.0583	0.898	-0.333	0.638	0.00737	NA
ENSG00000144224	UBXN4	-1.61	8.56e-06	-0.906	0.0282	-0.61	1	-0.19	0.857	-0.308	0.4	-0.366	0.609	0.0592	M24
ENSG00000163848	ZNF148	-1.56	8.93e-06	-0.814	0.0562	-0.354	1	-0.3	0.782	-0.49	0.171	-0.494	0.51	0.0935	M24
ENSG00000115604	IL18R1	-2.14	8.93e-06	0.0644	0.974	0.93	1	-0.841	0.7	-1.51	0.127	-1.03	0.564	0.946	NA
ENSG00000213047	DENND1B	-2.15	9.23e-06	-1.45	0.00234	-0.924	1	-0.43	0.726	-0.317	0.402	-0.496	0.491	0.00426	NA
ENSG00000152332	UHMK1	-1.64	9.35e-06	-1.19	0.000365	-0.771	1	-0.353	0.698	-0.194	0.549	-0.396	0.455	0.00483	M23
ENSG00000140299	BNIP2	-1.52	9.35e-06	-0.854	0.0268	-0.544	1	-0.404	0.662	-0.61	0.0349	-0.557	0.393	0.0547	M24
ENSG00000143416	SELENBP1	1.55	9.5e-06	1.7	1.6e-09	1.75	0.487	-0.191	0.942	-0.974	0.0205	-1.12	0.317	0.103	NA
ENSG00000138468	SENP7	-2.04	9.57e-06	-1.83	0.000162	-0.928	1	-0.458	0.662	-0.566	0.12	-0.821	0.304	0.0279	M23
ENSG00000036054	TBC1D23	-1.54	9.98e-06	-0.91	0.037	-0.609	1	-0.456	0.561	-0.571	0.0647	-0.579	0.361	0.0121	M24
ENSG00000013441	CLK1	-1.77	9.98e-06	-1.16	0.00754	-0.466	1	-0.529	0.555	-0.659	0.0691	-0.696	0.388	0.0564	NA
ENSG00000091317	CMTM6	-1.46	1.01e-05	-0.516	0.255	-0.176	1	-0.58	0.479	-0.869	0.0154	-0.79	0.315	0.219	M24
ENSG00000170802	FOXN2	-1.94	1.01e-05	-1.06	0.011	-0.71	1	-0.392	0.717	-0.446	0.207	-0.653	0.372	0.0356	M24
ENSG00000129292	PHF20L1	-1.75	1.04e-05	-1.12	0.0118	-0.344	1	-0.572	0.5	-0.866	0.0135	-0.911	0.211	0.0825	M24
ENSG00000114120	SLC25A36	-1.68	1.09e-05	-1.49	0.000299	-1.34	1	-0.256	0.83	-0.0466	0.909	-0.393	0.491	0.0175	M23
ENSG00000130150	MOSPD2	-1.46	1.09e-05	-0.614	0.178	-0.254	1	-0.613	0.436	-0.92	0.011	-0.99	0.165	0.138	M24
ENSG00000174405	LIG4	-2.22	1.13e-05	-1.45	0.0102	-0.717	1	-0.298	0.825	-0.31	0.471	-0.683	0.339	0.0252	M24
ENSG00000139826	ABHD13	-1.7	1.13e-05	-1.26	0.00548	-0.795	1	-0.568	0.508	-0.62	0.0697	-0.792	0.185	0.0127	M24
ENSG00000164023	SGMS2	-1.73	1.14e-05	-1.04	0.0261	-1.03	1	-0.382	0.697	-0.441	0.231	-0.744	0.362	0.0818	M24
ENSG00000133657	ATP13A3	-1.76	1.15e-05	-1.05	0.0106	-1.1	1	-0.131	0.912	-0.316	0.353	-0.579	0.363	0.0692	M23
ENSG00000033178	UBA6	-1.68	1.18e-05	-1.27	0.00184	-0.888	1	-0.232	0.81	-0.218	0.492	-0.35	0.5	0.000979	M23
ENSG00000170759	KIF5B	-1.69	1.21e-05	-1.08	0.0111	-0.634	1	-0.286	0.785	-0.466	0.22	-0.588	0.393	0.0572	M24
ENSG00000181904	C5orf24	-1.91	1.23e-05	-1.55	0.00131	-0.968	1	-0.291	0.808	-0.142	0.716	-0.596	0.418	0.0237	M23
ENSG00000077147	TM9SF3	-1.35	1.23e-05	-0.98	0.00363	-0.57	1	-0.173	0.857	-0.176	0.603	-0.29	0.6	0.00205	M23
ENSG00000081087	OSTM1	-1.63	1.23e-05	-0.95	0.0252	-0.442	1	-0.406	0.69	-0.618	0.0827	-0.638	0.361	0.0411	M24
ENSG00000087253	LPCAT2	-1.54	1.23e-05	-0.798	0.0628	-0.683	1	-0.664	0.32	-0.948	0.00897	-0.891	0.277	0.171	M24
ENSG00000120992	LYPLA1	-1.59	1.23e-05	-1.22	0.00413	-0.933	1	-0.343	0.749	-0.443	0.141	-0.568	0.422	0.0584	M24
ENSG00000198898	CAPZA2	-1.7	1.23e-05	-1.14	0.00655	-0.697	1	-0.825	0.208	-0.91	0.00366	-1	0.154	0.0404	M24
ENSG00000159335	PTMS	1.64	1.23e-05	1.99	5.94e-10	1.38	1	0.234	0.807	-0.132	0.806	0.119	0.908	6.41e-05	M9
ENSG00000138071	ACTR2	-1.29	1.25e-05	-0.625	0.0767	-0.55	1	-0.132	0.896	-0.434	0.193	-0.394	0.583	0.268	M24
ENSG00000163660	CCNL1	-1.25	1.25e-05	-0.917	0.019	-0.465	1	-0.38	0.662	-0.551	0.0705	-0.554	0.431	0.186	NA
ENSG00000136536	39142	-1.48	1.27e-05	-0.837	0.0461	-0.432	1	-0.55	0.483	-0.852	0.00526	-0.738	0.291	0.0795	M24
ENSG00000116747	TROVE2	-1.58	1.33e-05	-1.3	0.002	-0.865	1	-0.414	0.664	-0.56	0.0907	-0.501	0.489	0.0321	M24
ENSG00000166266	CUL5	-1.94	1.36e-05	-1.58	0.000487	-1.43	1	-0.171	0.888	0.0598	0.896	-0.318	0.634	0.0034	M23
ENSG00000164938	TP53INP1	-1.82	1.36e-05	-0.608	0.19	-0.146	1	-0.377	0.754	-0.777	0.0319	-0.865	0.325	0.176	M24
ENSG00000162702	ZNF281	-1.87	1.45e-05	-0.768	0.123	-0.334	1	-0.531	0.571	-0.92	0.0209	-0.859	0.255	0.0754	M24
ENSG00000115524	SF3B1	-1.47	1.51e-05	-0.875	0.0341	-0.384	1	-0.264	0.801	-0.424	0.245	-0.449	0.537	0.0952	NA
ENSG00000134755	DSC2	-1.51	1.51e-05	-0.583	0.228	-0.462	1	-0.672	0.43	-1.45	0.000451	-1.35	0.094	0.182	NA
ENSG00000138434	SSFA2	-1.53	1.6e-05	-0.72	0.0901	-0.623	1	-0.372	0.7	-0.586	0.109	-0.62	0.432	0.18	M24
ENSG00000170340	B3GNT2	-1.75	1.6e-05	-0.917	0.0901	-0.575	1	-0.346	0.761	-0.637	0.128	-0.59	0.48	0.135	M24
ENSG00000157800	SLC37A3	-1.49	1.6e-05	-0.756	0.127	-0.558	1	-0.95	0.0536	-1.47	2.7e-07	-1.31	0.00967	0.00416	NA
ENSG00000203880	PCMTD2	-1.68	1.63e-05	-1.07	0.0068	-0.556	1	-0.199	0.856	-0.275	0.416	-0.499	0.486	0.0451	NA
ENSG00000158201	ABHD3	-1.65	1.64e-05	-0.728	0.169	-0.143	1	-0.528	0.521	-0.73	0.0553	-0.752	0.358	0.142	M24
ENSG00000185728	YTHDF3	-1.5	1.64e-05	-0.85	0.0366	-0.476	1	-0.345	0.712	-0.648	0.0356	-0.676	0.328	0.0944	M24
ENSG00000196227	FAM217B	-1.62	1.69e-05	-0.728	0.101	-0.509	1	-0.192	0.872	-0.291	0.432	-0.505	0.458	0.021	M24
ENSG00000167815	PRDX2	1.23	1.7e-05	1.08	0.00102	1.04	1	0.248	0.81	0.066	0.888	0.233	0.719	0.00685	M10
ENSG00000280027	AC007342.9	-1.97	1.7e-05	-1.07	0.0406	-0.515	1	-1	0.0572	-1.27	0.00059	-1.04	0.31	0.0573	NA
ENSG00000154642	C21orf91	-1.52	1.75e-05	-1.05	0.0102	-0.742	1	-0.452	0.597	-0.451	0.178	-0.422	0.402	0.00387	M23
ENSG00000079308	TNS1	1.56	1.76e-05	1.75	6.17e-09	1.6	1	0.145	0.921	-0.564	0.206	-0.726	0.48	0.0246	M12
ENSG00000145416	MARCH1	-1.39	1.76e-05	-1.33	9.72e-05	-1.53	1	-0.331	0.728	0.0391	0.915	-0.425	0.521	0.0426	M23
ENSG00000146592	CREB5	-1.38	1.88e-05	-0.614	0.155	-0.316	1	-0.906	0.0827	-1.48	3.66e-06	-1.32	0.0824	0.112	NA
ENSG00000150681	RGS18	-2.02	1.95e-05	-0.995	0.0589	-0.395	1	-0.675	0.496	-1.09	0.00402	-1.22	0.166	0.147	NA
ENSG00000168283	BMI1	-2.08	1.95e-05	-1.58	0.000768	-1.36	1	-0.144	0.91	0.0185	0.972	-0.251	0.725	0.0186	NA
ENSG00000095564	BTAF1	-1.58	1.97e-05	-1.33	0.000396	-0.673	1	-0.0606	0.964	-0.0314	0.945	-0.342	0.604	0.00384	M23
ENSG00000039319	ZFYVE16	-1.93	2e-05	-1.22	0.0215	-0.509	1	-0.681	0.418	-1.06	0.00305	-1.12	0.094	0.0795	M24
ENSG00000246263	UBR5-AS1	-1.73	2.02e-05	-0.618	0.302	0.00555	1	-0.767	0.324	-1.24	0.000476	-1.07	0.237	0.352	M24
ENSG00000134444	KIAA1468	-1.71	2.06e-05	-1.14	0.01	-0.562	1	-0.279	0.791	-0.376	0.321	-0.552	0.432	0.0387	M24
ENSG00000070367	EXOC5	-1.56	2.07e-05	-1.25	0.00227	-1.01	1	-0.224	0.83	-0.238	0.437	-0.386	0.486	0.00507	M23
ENSG00000148481	MINDY3	-1.73	2.09e-05	-1.09	0.0222	-0.66	1	-0.41	0.654	-0.584	0.0719	-0.54	0.444	0.0127	M24
ENSG00000096968	JAK2	-1.66	2.09e-05	-1.21	0.01	-0.806	1	-0.536	0.538	-0.603	0.0821	-0.67	0.338	0.121	M24
ENSG00000113595	TRIM23	-2.19	2.16e-05	-1.4	0.0112	-0.441	1	-0.383	0.757	-0.553	0.209	-0.829	0.338	0.0398	NA
ENSG00000067900	ROCK1	-2.02	2.18e-05	-1.18	0.00738	-0.52	1	-0.356	0.744	-0.634	0.135	-0.719	0.373	0.148	M24
ENSG00000181744	C3orf58	-1.89	2.24e-05	-1.18	0.0083	-0.845	1	-0.353	0.757	-0.113	0.797	-0.427	0.522	0.0216	M23
ENSG00000164830	OXR1	-1.84	2.31e-05	-1.28	0.00415	-0.954	1	-0.102	0.937	-0.0967	0.814	-0.423	0.523	0.0166	M23
ENSG00000198363	ASPH	-1.85	2.36e-05	-0.453	0.771	0.108	1	-0.916	0.645	-1.64	0.0552	-1.39	0.427	0.51	NA
ENSG00000113583	C5orf15	-1.45	2.41e-05	-1.01	0.00983	-1.11	1	-0.181	0.848	-0.229	0.478	-0.244	0.698	0.0034	M24
ENSG00000172270	BSG	1.22	2.41e-05	1.36	1.38e-05	1.33	1	-0.137	0.904	-0.507	0.0438	-0.242	0.671	9.51e-06	NA
ENSG00000023287	RB1CC1	-1.98	2.5e-05	-1.21	0.00784	-0.472	1	-0.432	0.697	-0.692	0.079	-0.667	0.438	0.164	M24
ENSG00000112299	VNN1	-1.51	2.6e-05	-0.216	0.746	-0.111	1	-0.915	0.186	-1.72	1.14e-05	-1.56	0.0503	0.0773	NA
ENSG00000107560	RAB11FIP2	-2.1	2.62e-05	-1.37	0.00441	-0.994	1	-0.0733	0.963	-0.231	0.589	-0.496	0.539	0.00916	M24
ENSG00000071537	SEL1L	-1.46	2.64e-05	-0.602	0.139	-0.233	1	-0.23	0.822	-0.478	0.221	-0.478	0.492	0.136	M24
ENSG00000066422	ZBTB11	-1.81	2.7e-05	-1.41	0.000418	-0.838	1	-0.114	0.929	-0.143	0.737	-0.485	0.487	0.0233	M23
ENSG00000130821	SLC6A8	1.39	2.79e-05	1.72	2.31e-08	1.43	1	0.201	0.886	-0.438	0.345	-0.561	0.609	0.113	M12
ENSG00000171448	ZBTB26	-1.84	2.83e-05	-1.36	0.00586	-0.812	1	-0.339	0.728	-0.267	0.476	-0.582	0.334	0.000955	M23
ENSG00000100697	DICER1	-1.6	2.83e-05	-0.521	0.299	-0.0126	1	-0.345	0.774	-0.687	0.118	-0.7	0.458	0.501	NA
ENSG00000165195	PIGA	-2.17	2.85e-05	-1.52	0.011	-0.916	1	-0.421	0.683	-0.487	0.229	-0.654	0.304	0.00446	M23
ENSG00000180776	ZDHHC20	-1.66	2.88e-05	-1.18	0.00235	-0.936	1	-0.288	0.777	-0.395	0.201	-0.607	0.323	0.065	M5
ENSG00000118495	PLAGL1	-1.62	2.91e-05	-0.648	0.17	-0.507	1	-0.345	0.761	-0.7	0.0683	-0.706	0.381	0.248	M24
ENSG00000164125	FAM198B	-1.25	3.07e-05	-1.55	5.87e-06	-2.13	1	-0.467	0.544	-0.168	0.619	-0.856	0.199	0.059	M23
ENSG00000156642	NPTN	-1.32	3.18e-05	-0.34	0.416	-0.231	1	-0.179	0.856	-0.557	0.115	-0.54	0.501	0.355	NA
ENSG00000152601	MBNL1	-1.87	3.19e-05	-1.19	0.00209	-0.692	1	-0.321	0.782	-0.394	0.32	-0.398	0.634	0.0901	NA
ENSG00000116266	STXBP3	-1.48	3.2e-05	-0.858	0.0476	-0.382	1	-0.501	0.572	-0.728	0.0356	-0.697	0.33	0.0692	M24
ENSG00000146802	TMEM168	-1.56	3.25e-05	-1.16	0.00483	-0.948	1	-0.296	0.738	-0.261	0.411	-0.467	0.391	0.0023	M23
ENSG00000101972	STAG2	-1.83	3.25e-05	-1.04	0.016	-0.472	1	-0.454	0.633	-0.678	0.0677	-0.776	0.31	0.0865	M24
ENSG00000153914	SREK1	-1.48	3.27e-05	-1.25	0.00174	-0.919	1	-0.144	0.901	-0.184	0.631	-0.413	0.534	0.0122	M23
ENSG00000132356	PRKAA1	-1.58	3.29e-05	-0.855	0.0406	-0.644	1	-0.26	0.812	-0.438	0.213	-0.51	0.472	0.0702	M24
ENSG00000205133	TRIQK	-1.63	3.29e-05	-1.03	0.0316	-0.462	1	-0.453	0.677	-0.682	0.0807	-0.791	0.334	0.179	M24
ENSG00000213639	PPP1CB	-1.56	3.34e-05	-0.992	0.0141	-0.535	1	-0.598	0.479	-0.758	0.00622	-0.771	0.259	0.0666	M24
ENSG00000215301	DDX3X	-1.55	3.34e-05	-0.733	0.0742	-0.27	1	-0.245	0.825	-0.501	0.187	-0.558	0.468	0.234	M24
ENSG00000100483	VCPKMT	-1.52	3.42e-05	-0.69	0.196	-0.17	1	-0.698	0.358	-1.06	0.00119	-0.961	0.206	0.104	NA
ENSG00000060982	BCAT1	-1.98	3.51e-05	-0.34	0.619	0.0238	1	-0.649	0.607	-0.932	0.398	-1.08	0.349	0.303	M24
ENSG00000082996	RNF13	-1.43	3.55e-05	-0.492	0.293	-0.137	1	-0.622	0.392	-0.9	0.00788	-0.807	0.314	0.292	M24
ENSG00000113369	ARRDC3	-1.53	3.59e-05	-0.631	0.169	-0.185	1	-0.728	0.345	-0.918	0.00688	-0.837	0.198	0.128	M24
ENSG00000137198	GMPR	1.33	3.61e-05	1.39	1.25e-05	1.24	1	-0.163	0.91	-0.847	0.0204	-0.782	0.425	0.0252	M12
ENSG00000101596	SMCHD1	-1.69	3.61e-05	-0.787	0.11	-0.0676	1	-0.518	0.601	-0.867	0.0318	-0.776	0.381	0.405	M24
ENSG00000138764	CCNG2	-1.69	3.67e-05	-0.514	0.301	-0.0489	1	-0.118	0.937	-0.49	0.266	-0.479	0.585	0.23	M24
ENSG00000178691	SUZ12	-1.62	3.74e-05	-1.1	0.00725	-0.47	1	-0.195	0.856	-0.227	0.536	-0.349	0.585	0.01	M24
ENSG00000152520	PAN3	-1.5	3.77e-05	-0.621	0.182	-0.126	1	-0.304	0.774	-0.697	0.0366	-0.547	0.507	0.291	M24
ENSG00000079950	STX7	-1.46	3.78e-05	-0.737	0.101	-0.212	1	-0.512	0.587	-0.692	0.0417	-0.655	0.392	0.172	M24
ENSG00000112851	ERBIN	-1.67	3.78e-05	-1.05	0.0101	-0.456	1	-0.254	0.832	-0.335	0.398	-0.49	0.522	0.122	M24
ENSG00000112739	PRPF4B	-1.27	3.84e-05	-1.04	0.00187	-0.758	1	-0.0611	0.954	-0.022	0.953	-0.161	0.778	4.2e-05	M23
ENSG00000067167	TRAM1	-1.24	3.85e-05	-0.919	0.00655	-0.812	1	-0.125	0.89	-0.0882	0.781	-0.188	0.724	0.00629	M23
ENSG00000104903	LYL1	1.18	3.85e-05	1.6	1.46e-08	1.13	1	0.039	0.977	-0.48	0.192	-0.322	0.647	0.000108	NA
ENSG00000108582	CPD	-1.47	3.85e-05	-0.421	0.435	0.206	1	-0.509	0.603	-1	0.0247	-0.958	0.286	0.622	NA
ENSG00000111897	SERINC1	-1.52	3.87e-05	-0.683	0.129	-0.275	1	-0.511	0.548	-0.731	0.0348	-0.683	0.355	0.11	M24
ENSG00000136840	ST6GALNAC4	1.23	3.88e-05	1.58	2.61e-06	1.31	1	0.275	0.789	-0.184	0.693	0.0855	0.934	0.00444	M10
ENSG00000174695	TMEM167A	-1.35	3.9e-05	-1.01	0.00359	-0.811	1	-0.472	0.525	-0.434	0.122	-0.548	0.373	0.0253	M24
ENSG00000143756	FBXO28	-1.45	3.97e-05	-0.746	0.067	-0.485	1	-0.208	0.834	-0.115	0.747	-0.213	0.698	0.00102	M23
ENSG00000178904	DPY19L3	-1.51	3.97e-05	-0.898	0.0685	-0.662	1	-0.532	0.597	-0.967	0.00818	-0.972	0.186	0.0795	NA
ENSG00000121741	ZMYM2	-1.5	3.98e-05	-1.18	0.00319	-0.63	1	-0.322	0.744	-0.495	0.111	-0.566	0.378	0.0322	M23
ENSG00000055917	PUM2	-1.37	4e-05	-0.751	0.0598	-0.373	1	-0.19	0.845	-0.286	0.409	-0.39	0.536	0.044	M24
ENSG00000116815	CD58	-1.52	4.08e-05	-0.739	0.17	-0.27	1	-0.85	0.209	-0.908	0.00725	-0.87	0.198	0.0256	M24
ENSG00000136404	TM6SF1	-1.43	4.2e-05	-0.368	0.445	-0.142	1	-0.486	0.606	-1.06	0.00375	-1.1	0.167	0.334	NA
ENSG00000126821	SGPP1	-2	4.29e-05	-1.11	0.0169	-0.942	1	-0.042	0.979	0.0136	0.979	-0.403	0.515	0.00773	M23
ENSG00000154429	CCSAP	-1.72	4.41e-05	-0.756	0.126	-0.337	1	-0.276	0.81	-0.378	0.346	-0.389	0.601	0.0798	M24
ENSG00000112237	CCNC	-1.73	4.43e-05	-1.31	0.0025	-1.1	1	-0.0611	0.964	-0.0283	0.948	-0.253	0.688	0.00214	NA
ENSG00000127954	STEAP4	-1.27	4.43e-05	-0.708	0.0724	-0.494	1	-0.814	0.036	-1.31	1.78e-06	-1.3	0.0602	0.0367	NA
ENSG00000135241	PNPLA8	-1.59	4.45e-05	-1.3	0.00273	-0.891	1	-0.386	0.664	-0.31	0.337	-0.502	0.468	0.0399	M24
ENSG00000135655	USP15	-1.55	4.45e-05	-0.708	0.156	-0.0249	1	-0.688	0.38	-0.913	0.016	-0.817	0.361	0.35	M24
ENSG00000123684	LPGAT1	-1.42	4.54e-05	-0.615	0.122	-0.413	1	-0.462	0.597	-0.813	0.0147	-0.785	0.29	0.146	M24
ENSG00000151239	TWF1	-1.99	4.56e-05	-1.62	0.00117	-0.957	1	-0.452	0.666	-0.517	0.14	-0.593	0.399	0.0186	M24
ENSG00000163728	TTC14	-1.45	4.56e-05	-1.33	0.00025	-0.738	1	-0.387	0.649	-0.216	0.546	-0.441	0.478	0.00296	M24
ENSG00000133703	KRAS	-1.4	4.56e-05	-0.566	0.197	-0.271	1	-0.32	0.734	-0.603	0.0892	-0.619	0.388	0.158	NA
ENSG00000092140	G2E3	-1.78	4.61e-05	-1.36	0.00339	-1.17	1	-0.317	0.771	-0.412	0.214	-0.461	0.434	0.00125	M23
ENSG00000198146	ZNF770	-1.81	4.61e-05	-1.51	0.0001	-1.3	1	-0.322	0.764	-0.211	0.636	-0.576	0.338	0.00243	M23
ENSG00000152270	PDE3B	-1.66	4.61e-05	-0.786	0.0833	-0.115	1	-0.313	0.771	-0.525	0.19	-0.54	0.469	0.0996	M24
ENSG00000164754	RAD21	-1.28	4.61e-05	-0.557	0.138	-0.226	1	0.0214	0.987	-0.257	0.477	-0.142	0.867	0.209	M24
ENSG00000122008	POLK	-1.76	4.68e-05	-1.33	0.00436	-0.912	1	-0.514	0.558	-0.324	0.407	-0.637	0.296	0.025	M23
ENSG00000159256	MORC3	-1.59	4.68e-05	-1.12	0.005	-0.5	1	-0.269	0.807	-0.361	0.296	-0.418	0.556	0.0584	M24
ENSG00000197323	TRIM33	-1.52	4.68e-05	-0.88	0.0464	-0.408	1	-0.351	0.738	-0.602	0.0992	-0.631	0.373	0.133	M24
ENSG00000169193	CCDC126	-1.67	4.7e-05	-1.06	0.0664	-0.72	1	-0.852	0.272	-1.01	0.00525	-1.15	0.0493	0.0284	M24
ENSG00000106460	TMEM106B	-1.72	4.72e-05	-1.16	0.00682	-0.776	1	-0.31	0.784	-0.262	0.497	-0.597	0.372	0.0309	M23
ENSG00000178075	GRAMD1C	-2.09	4.73e-05	-0.716	0.352	0.718	1	-0.309	0.834	-1.01	0.0522	-1.21	0.284	0.694	M3
ENSG00000248527	MTATP6P1	1.2	4.8e-05	0.861	0.0481	0.666	1	0.552	0.433	0.454	0.15	0.611	0.166	0.0842	M10
ENSG00000177125	ZBTB34	-1.55	4.81e-05	-0.541	0.254	-0.338	1	-0.576	0.496	-0.873	0.0276	-0.961	0.211	0.222	M24
ENSG00000112406	HECA	-1.52	4.9e-05	-0.693	0.105	-0.21	1	-0.38	0.706	-0.565	0.132	-0.433	0.569	0.229	M24
ENSG00000153989	NUS1	-1.46	5.11e-05	-1.39	0.000997	-1.17	1	-0.0751	0.953	0.00696	0.989	-0.231	0.719	0.00167	M23
ENSG00000174106	LEMD3	-2	5.11e-05	-1.25	0.00584	-0.762	1	-0.209	0.854	-0.352	0.384	-0.491	0.491	0.0229	M24
ENSG00000201098	RNY1	8.95	5.11e-05	7.29	2.08e-12	7.41	1	0.708	0.922	-0.269	0.94	-2.55	0.467	0.00804	NA
ENSG00000100325	ASCC2	1.12	5.17e-05	1.27	0.000193	1.07	1	0.288	0.801	-0.244	0.548	-0.162	0.831	0.0277	M12
ENSG00000138593	SECISBP2L	-1.69	5.17e-05	-1.17	0.00811	-0.673	1	0.0818	0.952	-0.0847	0.867	-0.237	0.736	0.0142	M24
ENSG00000113742	CPEB4	-1.63	5.32e-05	-0.81	0.04	-0.412	1	-0.641	0.439	-1.18	0.000879	-1.32	0.0773	0.16	NA
ENSG00000162607	USP1	-1.62	5.51e-05	-1.21	0.00319	-0.732	1	-0.215	0.852	-0.107	0.812	-0.312	0.636	0.0326	M23
ENSG00000014123	UFL1	-1.72	5.6e-05	-1.62	0.000287	-1.08	1	-0.00444	0.998	0.195	0.579	-0.356	0.638	0.0043	M23
ENSG00000159086	PAXBP1	-1.52	5.6e-05	-1.24	0.00135	-1.28	1	-0.223	0.834	-0.0301	0.938	-0.352	0.57	0.00685	M23
ENSG00000205423	CNEP1R1	-1.54	5.6e-05	-0.512	0.337	-0.0432	1	-0.586	0.487	-0.886	0.00912	-0.887	0.249	0.3	M24
ENSG00000146476	ARMT1	-1.56	5.8e-05	-1.07	0.00695	-0.726	1	-0.457	0.626	-0.301	0.396	-0.553	0.374	0.0151	M24
ENSG00000163512	AZI2	-1.38	5.85e-05	-0.855	0.033	-0.882	1	-0.364	0.656	-0.316	0.3	-0.449	0.402	0.0095	M24
ENSG00000247400	DNAJC3-AS1	-2.04	5.91e-05	-0.854	0.193	-0.334	1	-0.851	0.316	-1.12	0.013	-1.09	0.175	0.0152	M24
ENSG00000107854	TNKS2	-1.32	5.99e-05	-0.66	0.0754	-0.336	1	-0.11	0.914	-0.193	0.6	-0.216	0.75	0.035	M24
ENSG00000154146	NRGN	1.18	6.04e-05	1.63	1.03e-06	1.03	1	0.155	0.887	-0.345	0.348	-0.118	0.895	0.000552	NA
ENSG00000071189	SNX13	-1.69	6.17e-05	-1.01	0.0348	-0.427	1	-0.395	0.722	-0.639	0.102	-0.73	0.317	0.159	M24
ENSG00000135932	CAB39	-1.35	6.24e-05	-0.464	0.236	-0.325	1	-0.28	0.784	-0.622	0.0686	-0.546	0.467	0.304	NA
ENSG00000211455	STK38L	-1.38	6.56e-05	-1	0.0168	-0.788	1	-0.404	0.685	-0.59	0.0783	-0.682	0.346	0.171	M24
ENSG00000114573	ATP6V1A	-1.31	6.8e-05	-0.118	0.827	0.161	1	-0.236	0.839	-0.592	0.162	-0.632	0.445	0.989	M24
ENSG00000109046	WSB1	-1.4	6.84e-05	-0.949	0.0285	-0.615	1	-0.527	0.5	-0.721	0.0152	-0.84	0.0975	0.0226	NA
ENSG00000151292	CSNK1G3	-1.85	6.88e-05	-1.22	0.0127	-0.776	1	-0.343	0.772	-0.423	0.273	-0.483	0.481	0.0371	M23
ENSG00000034677	RNF19A	-1.58	6.88e-05	-0.899	0.0518	-0.407	1	-0.237	0.838	-0.219	0.574	-0.278	0.698	0.0468	NA
ENSG00000088992	TESC	1.17	6.97e-05	1.49	3.44e-06	1.19	1	0.0899	0.947	-0.46	0.258	-0.488	0.515	0.00153	NA
ENSG00000121579	NAA50	-1.41	6.97e-05	-0.36	0.405	-0.029	1	-0.136	0.902	-0.276	0.413	-0.312	0.616	0.0284	NA
ENSG00000171988	JMJD1C	-1.68	6.99e-05	-0.94	0.0285	-0.314	1	-0.272	0.83	-0.63	0.174	-0.556	0.514	0.588	M24
ENSG00000143702	CEP170	-1.53	7.03e-05	-1.12	0.0158	-0.838	1	-0.0284	0.984	-0.339	0.356	-0.53	0.498	0.102	M24
ENSG00000173890	GPR160	-1.72	7.11e-05	-0.543	0.299	-0.332	1	-0.865	0.218	-1.25	0.0003	-1.24	0.0973	0.067	NA
ENSG00000265206	AC004687.1	1.25	7.15e-05	1.01	0.0127	1.13	1	0.129	0.911	-0.0532	0.91	0.28	0.718	0.0988	M9
ENSG00000261596	AC005632.2	-1.58	7.16e-05	-0.425	0.476	-0.443	1	-0.953	0.0663	-1.15	0.000253	-1.16	0.0517	0.0171	NA
ENSG00000116191	RALGPS2	-1.51	7.19e-05	-1.11	0.00681	-0.445	1	0.0618	0.965	0.00568	0.992	0.0704	0.939	0.00439	M23
ENSG00000106415	GLCCI1	-1.91	7.19e-05	-0.856	0.0802	-0.424	1	0.0262	0.985	-0.315	0.46	-0.242	0.748	0.0171	NA
ENSG00000198336	MYL4	1.31	7.53e-05	1.51	1.5e-06	1.41	1	0.00634	0.997	-0.455	0.342	-0.621	0.52	0.026	M12
ENSG00000154265	ABCA5	-1.76	7.53e-05	-1.45	0.00166	-0.578	1	-0.499	0.562	-0.457	0.185	-0.62	0.414	0.00472	M23
ENSG00000134108	ARL8B	-1.23	7.53e-05	-0.672	0.0704	-0.607	1	-0.387	0.542	-0.316	0.273	-0.333	0.531	0.00683	M24
ENSG00000026103	FAS	-1.54	7.53e-05	-0.98	0.0461	-0.398	1	-0.733	0.316	-0.8	0.0708	-0.449	0.611	0.315	NA
ENSG00000117151	CTBS	-1.24	7.53e-05	-0.427	0.403	-0.144	1	-0.628	0.461	-1.1	0.00195	-0.904	0.314	0.443	NA
ENSG00000174738	NR1D2	-1.75	7.53e-05	-1.33	0.00264	-1.05	1	-0.0543	0.97	0.0613	0.905	-0.212	0.787	0.00219	NA
ENSG00000185697	MYBL1	-1.81	7.56e-05	-1.49	0.000536	-0.916	1	-0.566	0.426	-0.25	0.572	-0.646	0.204	0.00342	M23
ENSG00000058673	ZC3H11A	-1.38	7.6e-05	-0.688	0.106	-0.384	1	-0.263	0.784	-0.441	0.198	-0.442	0.532	0.187	M24
ENSG00000121274	PAPD5	-1.81	7.6e-05	-1.07	0.0456	-0.87	1	-0.173	0.877	-0.363	0.356	-0.522	0.482	0.033	NA
ENSG00000165417	GTF2A1	-1.57	7.75e-05	-0.892	0.0392	-0.635	1	-0.372	0.703	-0.412	0.247	-0.461	0.505	0.0651	M24
ENSG00000075223	SEMA3C	-2.53	7.87e-05	-1.19	0.0838	-0.61	1	-0.482	0.714	-0.817	0.138	-1.05	0.198	0.0152	M24
ENSG00000165997	ARL5B	-1.82	7.87e-05	-1.51	0.000796	-0.73	1	-0.386	0.726	-0.326	0.414	-0.422	0.534	0.0117	M24
ENSG00000140379	BCL2A1	-1.89	7.89e-05	-1.26	0.0327	-1.08	1	-1.37	0.0027	-1.49	0.000322	-1.37	0.0273	0.0284	M23
ENSG00000118596	SLC16A7	-1.74	7.9e-05	-1.86	0.000378	-1.36	1	-0.228	0.847	-0.126	0.792	-0.595	0.402	0.00262	NA
ENSG00000167671	UBXN6	1.09	7.9e-05	1.31	3.98e-05	1.08	1	-0.0274	0.985	-0.556	0.119	-0.378	0.649	0.0065	NA
ENSG00000168944	CEP120	-1.57	7.95e-05	-1.11	0.00987	-0.818	1	-0.0634	0.963	-0.196	0.621	-0.232	0.724	0.0156	M23
ENSG00000163527	STT3B	-1.24	8.04e-05	-1.02	0.00157	-0.727	1	-0.102	0.919	-0.0768	0.816	-0.228	0.671	0.00313	M23
ENSG00000182183	FAM159A	1.58	8.13e-05	0.966	0.0477	0.694	1	0.0793	0.963	0.106	0.872	0.294	0.736	0.0924	M15
ENSG00000139793	MBNL2	-1.86	8.14e-05	-1.41	0.00725	-1.48	1	-0.0232	0.988	0.0746	0.883	-0.238	0.734	0.00537	M23
ENSG00000189050	RNFT1	-1.74	8.22e-05	-1.02	0.0362	-0.698	1	-0.494	0.566	-0.416	0.237	-0.584	0.349	0.00948	M24
ENSG00000009694	TENM1	-2.04	8.34e-05	-1.35	0.0196	-0.641	1	-0.553	0.624	-1.43	0.000612	-1.39	0.167	0.132	M1
ENSG00000165476	REEP3	-1.67	8.35e-05	-0.988	0.0232	-0.96	1	-0.376	0.652	-0.307	0.394	-0.564	0.256	0.00181	M23
ENSG00000177565	TBL1XR1	-1.4	8.37e-05	-1.05	0.00469	-0.544	1	-0.574	0.372	-0.651	0.00808	-0.628	0.233	0.0206	M23
ENSG00000157625	TAB3	-1.57	8.37e-05	-0.934	0.0489	-0.386	1	-0.316	0.778	-0.564	0.144	-0.63	0.406	0.213	M24
ENSG00000164329	PAPD4	-1.3	8.37e-05	-0.824	0.0419	-0.52	1	-0.196	0.844	-0.274	0.411	-0.297	0.642	0.0326	M24
ENSG00000188158	NHS	-2.2	8.37e-05	-0.877	0.192	-0.147	1	-0.314	0.82	-0.837	0.118	-0.961	0.329	0.258	M24
ENSG00000105887	MTPN	-1.31	8.42e-05	-0.483	0.205	-0.182	1	-0.248	0.807	-0.383	0.309	-0.334	0.667	0.277	M24
ENSG00000271533	Z83843.1	-2	8.42e-05	-1.41	0.0196	-1.05	1	-0.713	0.361	-0.956	0.00142	-0.875	0.199	0.0139	M24
ENSG00000164144	ARFIP1	-1.38	8.42e-05	-0.736	0.0723	-0.395	1	-0.477	0.549	-0.636	0.0337	-0.486	0.475	0.102	NA
ENSG00000111885	MAN1A1	-1.43	8.43e-05	-0.687	0.2	-0.378	1	-0.297	0.808	-0.865	0.0372	-0.748	0.344	0.422	M24
ENSG00000281649	EBLN3P	-1.47	8.53e-05	-1.18	0.00248	-0.366	1	-0.137	0.903	-0.126	0.762	-0.317	0.647	0.00725	NA
ENSG00000027697	IFNGR1	-1.39	8.57e-05	-0.454	0.398	-0.0742	1	-0.677	0.35	-0.903	0.00905	-0.93	0.265	0.37	NA
ENSG00000142453	CARM1	1.13	8.59e-05	1.42	5.02e-05	1.08	1	0.355	0.718	0.00725	0.989	0.0233	0.974	0.00188	M9
ENSG00000196850	PPTC7	-1.44	8.65e-05	-0.593	0.177	-0.172	1	-0.117	0.924	-0.36	0.405	-0.405	0.618	0.506	M24
ENSG00000106799	TGFBR1	-1.64	8.69e-05	-1	0.0357	-0.498	1	-0.523	0.566	-0.721	0.0461	-0.785	0.251	0.0708	M24
ENSG00000138814	PPP3CA	-1.31	8.7e-05	-0.374	0.418	-0.23	1	-0.45	0.605	-0.69	0.0435	-0.694	0.347	0.248	M24
ENSG00000004700	RECQL	-1.47	8.76e-05	-1.12	0.00222	-0.881	1	-0.0815	0.943	-0.00164	0.998	-0.126	0.849	0.00399	M23
ENSG00000175548	ALG10B	-2.55	8.76e-05	-1.93	0.00512	-1.48	1	-0.586	0.59	-0.284	0.571	-0.612	0.35	0.00566	M23
ENSG00000119707	RBM25	-1.34	8.76e-05	-0.868	0.0312	-0.327	1	-0.154	0.883	-0.261	0.502	-0.388	0.594	0.124	M24
ENSG00000179941	BBS10	-1.79	8.76e-05	-0.884	0.0755	-1.05	1	-0.367	0.772	-0.158	0.726	-0.484	0.51	0.0546	M24
ENSG00000213341	CHUK	-1.59	8.76e-05	-0.631	0.22	-0.262	1	-0.349	0.754	-0.553	0.121	-0.534	0.5	0.185	M24
ENSG00000120063	GNA13	-1.47	9.04e-05	-0.73	0.0916	-0.361	1	-0.441	0.661	-0.645	0.0676	-0.532	0.491	0.217	M24
ENSG00000188529	SRSF10	-1.36	9.09e-05	-1.16	0.000981	-0.725	1	-0.183	0.851	-0.0374	0.926	-0.324	0.558	0.00333	M23
ENSG00000229807	XIST	-1.5	9.16e-05	-1.32	9.42e-05	-0.894	1	-1.26	0.703	-0.688	0.806	-1.17	0.596	0.658	M23
ENSG00000189266	PNRC2	-1.27	9.23e-05	-0.993	0.00412	-0.736	1	-0.197	0.836	-0.0428	0.912	-0.121	0.85	0.00305	M23
ENSG00000099804	CDC34	1.18	9.33e-05	1.28	1.83e-05	1.34	1	-0.0772	0.954	-0.532	0.142	-0.295	0.72	0.00348	NA
ENSG00000122042	UBL3	-1.41	9.35e-05	-0.924	0.0205	-0.74	1	-0.23	0.83	-0.32	0.356	-0.447	0.515	0.0964	M24
ENSG00000172466	ZNF24	-1.34	9.36e-05	-0.993	0.00717	-0.402	1	-0.391	0.652	-0.374	0.312	-0.48	0.443	0.0224	NA
ENSG00000136908	DPM2	1.18	9.37e-05	1.37	1.36e-05	1.19	1	0.136	0.908	-0.362	0.359	-0.276	0.667	0.00295	M12
ENSG00000177853	ZNF518A	-1.76	9.4e-05	-1.15	0.00921	-0.655	1	-0.343	0.729	-0.397	0.271	-0.523	0.409	0.0228	NA
ENSG00000165322	ARHGAP12	-1.78	9.44e-05	-1.6	0.000194	-1.02	1	-0.283	0.807	-0.332	0.401	-0.6	0.338	0.003	M23
ENSG00000166432	ZMAT1	-1.78	9.57e-05	-1.72	0.000351	-1.07	1	-0.464	0.653	-0.196	0.662	-0.667	0.414	0.0224	M23
ENSG00000099246	RAB18	-1.5	9.58e-05	-0.86	0.0335	-0.652	1	-0.574	0.42	-0.636	0.0373	-0.768	0.234	0.0363	M24
ENSG00000236287	ZBED5	-1.43	9.61e-05	-1.03	0.0127	-0.676	1	-0.412	0.606	-0.228	0.482	-0.304	0.606	0.00685	M23
ENSG00000136869	TLR4	-1.27	9.61e-05	-0.29	0.576	0.0326	1	-0.547	0.547	-0.948	0.0133	-0.864	0.317	0.669	NA
ENSG00000110848	CD69	-2.19	9.72e-05	-0.956	0.187	-0.815	1	-0.435	0.707	-0.263	0.639	-0.554	0.491	0.122	M23
ENSG00000094975	SUCO	-1.72	9.84e-05	-1.39	0.000922	-0.778	1	-0.265	0.827	-0.22	0.582	-0.482	0.46	0.0201	M23
ENSG00000168056	LTBP3	1.34	9.87e-05	0.611	0.172	0.0463	1	0.33	0.751	0.464	0.278	0.518	0.507	0.312	M15
ENSG00000088826	SMOX	1.19	9.92e-05	1.53	9.28e-06	1.06	1	0.0874	0.947	-0.505	0.153	-0.174	0.84	0.00219	M11
ENSG00000167994	RAB3IL1	1.96	0.000103	2.19	1.55e-05	2.16	1	0.0619	0.978	-1.02	0.141	-0.891	0.439	0.00259	M12
ENSG00000167005	NUDT21	-1.23	0.000106	-0.92	0.0129	-0.729	1	-0.101	0.926	0.0282	0.946	-0.233	0.661	0.0116	M23
ENSG00000153250	RBMS1	-1.31	0.000108	-0.571	0.139	-0.402	1	-0.398	0.606	-0.656	0.022	-0.575	0.415	0.168	M24
ENSG00000197993	KEL	1.55	0.000113	1.78	1.44e-06	1.41	1	0.146	0.922	-0.666	0.244	-0.709	0.533	0.0137	M12
ENSG00000166275	BORCS7	-1.73	0.000113	-1.29	0.0112	-1.1	1	-0.647	0.418	-0.271	0.461	-0.788	0.198	0.0248	M23
ENSG00000126777	KTN1	-1.46	0.000113	-1.66	7.67e-07	-1.22	1	-8.26e-05	1	0.142	0.71	-0.181	0.849	0.0251	M23
ENSG00000105281	SLC1A5	1.17	0.000116	1.17	0.000396	0.985	1	0.344	0.685	0.209	0.493	0.211	0.681	0.0014	M15
ENSG00000138138	ATAD1	-1.55	0.000116	-1.08	0.019	-0.619	1	-0.139	0.909	-0.0808	0.87	-0.201	0.791	0.0295	M23
ENSG00000173674	EIF1AX	-1.34	0.000116	-1.18	0.00336	-1.22	1	-0.202	0.839	-0.0657	0.87	-0.246	0.676	0.0269	M23
ENSG00000108510	MED13	-1.49	0.000116	-0.875	0.0345	-0.538	1	-0.315	0.744	-0.549	0.16	-0.58	0.379	0.0968	M24
ENSG00000178074	C2orf69	-2.15	0.000116	-1.41	0.021	-1.06	1	-0.229	0.874	-0.384	0.425	-0.362	0.642	0.0148	M24
ENSG00000257743	MGAM2	-1.76	0.000116	-0.715	0.262	-0.612	1	-0.836	0.294	-1.78	8.21e-06	-1.91	0.0273	0.0897	NA
ENSG00000008441	NFIX	1.52	0.000117	1.71	1.19e-06	1.6	1	0.199	0.881	-0.398	0.369	-0.484	0.52	0.00227	M12
ENSG00000238243	OR2W3	1.38	0.000118	1.65	2.96e-07	1.56	1	0.0756	0.966	-0.652	0.2	-0.918	0.431	0.0902	M12
ENSG00000139496	NUP58	-1.42	0.000118	-0.384	0.411	-0.19	1	-0.262	0.801	-0.602	0.0761	-0.607	0.434	0.256	M24
ENSG00000169504	CLIC4	-1.41	0.000118	-1.15	0.0118	-0.873	1	-0.114	0.911	-0.0684	0.866	-0.11	0.88	0.00189	M5
ENSG00000175895	PLEKHF2	-1.72	0.00012	-0.942	0.0344	-0.633	1	-0.137	0.911	-0.282	0.464	-0.389	0.588	0.0714	M24
ENSG00000184792	OSBP2	1.34	0.000123	1.66	2.31e-08	1.38	1	0.0106	0.996	-0.809	0.0241	-0.974	0.338	0.0372	M12
ENSG00000086619	ERO1B	-1.57	0.000123	-1.15	0.0123	-0.576	1	-0.432	0.645	-0.548	0.123	-0.588	0.369	0.00841	M23
ENSG00000112701	SENP6	-1.42	0.000123	-0.976	0.0158	-0.698	1	-0.258	0.807	-0.398	0.245	-0.507	0.467	0.157	M24
ENSG00000109618	SEPSECS	-1.67	0.000124	-1.4	0.00689	-0.72	1	-0.422	0.663	-0.0599	0.896	-0.486	0.404	0.000872	M23
ENSG00000141446	ESCO1	-1.54	0.000124	-1.07	0.0189	-0.777	1	-0.397	0.659	-0.288	0.464	-0.354	0.541	0.0318	M23
ENSG00000137845	ADAM10	-1.38	0.000125	-0.756	0.0589	-0.323	1	-0.26	0.796	-0.465	0.214	-0.621	0.35	0.129	M24
ENSG00000138448	ITGAV	-2.11	0.000127	-2.02	0.000358	-1.29	1	-0.501	0.672	-0.281	0.545	-0.856	0.13	0.00907	M23
ENSG00000148700	ADD3	-1.37	0.000127	-1.08	0.00177	-0.693	1	-0.0633	0.959	-0.147	0.673	-0.274	0.669	0.0139	M24
ENSG00000181381	DDX60L	-1.41	0.000129	-0.506	0.347	-0.0935	1	-0.809	0.264	-1.08	0.00383	-0.62	0.439	0.393	M24
ENSG00000130300	PLVAP	1.65	0.00013	2.01	5.14e-07	1.49	1	0.122	0.948	-0.532	0.254	-0.872	0.296	0.00342	NA
ENSG00000163714	U2SURP	-1.32	0.000132	-1.25	0.000342	-0.871	1	-0.217	0.822	-0.0974	0.794	-0.32	0.559	0.00119	M23
ENSG00000172469	MANEA	-1.82	0.000133	-1.56	0.00319	-1.23	1	-0.0334	0.982	-0.206	0.638	-0.495	0.471	0.00596	M23
ENSG00000062194	GPBP1	-1.32	0.000133	-0.929	0.0259	-0.484	1	-0.368	0.654	-0.396	0.268	-0.278	0.69	0.138	M24
ENSG00000174010	KLHL15	-1.95	0.000133	-1.3	0.0311	-1.34	1	-0.179	0.889	-0.194	0.698	-0.441	0.559	0.0252	M24
ENSG00000165312	OTUD1	-1.58	0.000135	-0.369	0.445	-0.246	1	-0.233	0.833	-0.42	0.3	-0.482	0.533	0.105	M24
ENSG00000065613	SLK	-1.41	0.000135	-0.924	0.0153	-0.605	1	-0.456	0.525	-0.486	0.214	-0.372	0.594	0.152	M24
ENSG00000132819	RBM38	1.24	0.000136	1.48	2.96e-07	1.39	1	0.0247	0.984	-0.499	0.199	-0.397	0.611	0.000582	M12
ENSG00000169131	ZNF354A	-1.76	0.000136	-0.706	0.262	-0.0423	1	-0.677	0.453	-1.02	0.00639	-0.989	0.238	0.182	M24
ENSG00000168615	ADAM9	-1.53	0.000136	-1.03	0.0147	-1.19	1	-0.283	0.786	-0.619	0.0856	-0.857	0.211	0.0995	M5
ENSG00000178913	TAF7	-1.38	0.000139	-0.961	0.0315	-0.295	1	-0.552	0.47	-0.633	0.0838	-0.574	0.439	0.116	M24
ENSG00000137492	THAP12	-1.3	0.00014	-0.891	0.0181	-0.651	1	-0.202	0.838	0.0544	0.884	-0.168	0.779	0.00513	M23
ENSG00000164506	STXBP5	-1.47	0.000143	-0.5	0.292	-0.0676	1	-0.25	0.841	-0.756	0.0682	-0.802	0.372	0.789	NA
ENSG00000059758	CDK17	-1.71	0.000144	-1.04	0.024	-0.556	1	-0.148	0.895	-0.367	0.342	-0.428	0.553	0.0583	NA
ENSG00000136111	TBC1D4	-1.21	0.000146	-1.27	0.000487	-1.14	1	0.0107	0.995	0.339	0.348	-0.0516	0.962	0.0156	NA
ENSG00000067082	KLF6	-1.24	0.000146	-0.0847	0.871	0.0402	1	-0.234	0.83	-0.542	0.108	-0.447	0.54	1	NA
ENSG00000125818	PSMF1	1.05	0.000147	1.16	0.000696	0.968	1	0.224	0.82	-0.0623	0.872	0.115	0.839	0.00258	M9
ENSG00000162601	MYSM1	-1.78	0.000148	-1.1	0.0187	-0.622	1	-0.258	0.837	-0.266	0.492	-0.64	0.425	0.12	M24
ENSG00000165487	MICU2	-1.28	0.000152	-0.91	0.0315	-0.566	1	-0.435	0.627	-0.365	0.27	-0.452	0.422	0.036	M23
ENSG00000058063	ATP11B	-1.54	0.000152	-0.842	0.0864	-0.516	1	-0.6	0.479	-0.848	0.0188	-0.737	0.307	0.15	M24
ENSG00000158615	PPP1R15B	-1.42	0.000152	-0.658	0.146	-0.154	1	-0.303	0.776	-0.505	0.213	-0.544	0.441	0.182	M24
ENSG00000228253	MT-ATP8	1.44	0.000153	1.21	0.0155	1.06	1	0.755	0.269	0.769	0.0217	0.882	0.0493	0.0377	M10
ENSG00000067064	IDI1	-1.57	0.000154	-1	0.0258	-0.61	1	-0.741	0.353	-0.805	0.0192	-0.68	0.387	0.195	M24
ENSG00000163788	SNRK	-1.52	0.000154	-0.457	0.337	-0.0286	1	-0.148	0.905	-0.443	0.301	-0.409	0.615	0.378	M24
ENSG00000023516	AKAP11	-1.4	0.000155	-1.72	0.000118	-1.08	1	-0.161	0.877	-0.00365	0.994	-0.459	0.381	0.00294	M23
ENSG00000115020	PIKFYVE	-1.51	0.000155	-1.09	0.00682	-0.739	1	-0.222	0.825	-0.262	0.464	-0.483	0.466	0.0282	M24
ENSG00000142875	PRKACB	-1.33	0.000155	-1.28	0.000487	-0.905	1	-0.216	0.85	0.0836	0.835	-0.224	0.733	0.0343	NA
ENSG00000082074	FYB1	-1.2	0.000159	-0.778	0.0349	-0.636	1	-0.409	0.603	-0.584	0.0637	-0.361	0.637	0.524	M24
ENSG00000091009	RBM27	-1.57	0.000162	-1.02	0.0363	-0.93	1	-0.317	0.728	-0.144	0.722	-0.326	0.57	0.00747	M24
ENSG00000155099	TMEM55A	-1.15	0.000162	-0.115	0.843	0.0649	1	-0.561	0.496	-0.992	0.00566	-0.982	0.268	0.448	NA
ENSG00000186130	ZBTB6	-1.65	0.000163	-1.25	0.00648	-0.642	1	-0.296	0.807	-0.256	0.529	-0.558	0.374	0.0197	M23
ENSG00000211456	SACM1L	-1.42	0.000163	-1.01	0.00522	-0.546	1	-0.144	0.899	-0.14	0.699	-0.268	0.686	0.0323	M23
ENSG00000164164	OTUD4	-1.41	0.000168	-1.19	0.00319	-0.871	1	-0.1	0.924	0.0408	0.927	-0.246	0.64	0.00082	M23
ENSG00000177485	ZBTB33	-1.49	0.000168	-1.27	0.00127	-0.943	1	-0.294	0.765	-0.00628	0.99	-0.266	0.614	0.00374	NA
ENSG00000069667	RORA	-1.4	0.00017	-1.34	0.000136	-0.935	1	-0.44	0.593	-0.114	0.784	-0.393	0.48	0.0149	NA
ENSG00000106714	CNTNAP3	-1.49	0.00017	-0.266	0.882	0.381	1	-0.84	0.697	-1.52	0.097	-1.9	0.242	0.686	NA
ENSG00000047346	FAM214A	-1.49	0.000171	-1	0.0247	-0.275	1	-0.16	0.885	-0.327	0.39	-0.384	0.586	0.0917	M24
ENSG00000113916	BCL6	-1.19	0.000171	-0.293	0.622	-0.258	1	-0.759	0.317	-1.5	4.84e-05	-1.34	0.124	0.141	NA
ENSG00000112245	PTP4A1	-1.26	0.000173	-0.552	0.2	-0.411	1	-0.223	0.842	-0.449	0.168	-0.421	0.491	0.147	M24
ENSG00000182220	ATP6AP2	-1.07	0.000175	-0.63	0.0791	-0.568	1	-0.167	0.842	-0.269	0.408	-0.324	0.587	0.0597	M24
ENSG00000153922	CHD1	-1.39	0.000175	-1.11	0.00398	-0.564	1	-0.305	0.73	-0.375	0.304	-0.351	0.582	0.0467	M24
ENSG00000166523	CLEC4E	-1.26	0.000175	0.521	0.39	1.17	1	-0.927	0.263	-1.39	0.000237	-1.15	0.285	0.22	NA
ENSG00000117533	VAMP4	-1.48	0.000179	-1.2	0.00373	-0.853	1	-0.335	0.723	-0.154	0.658	-0.344	0.521	0.00392	M23
ENSG00000121879	PIK3CA	-1.44	0.000181	-0.989	0.021	-0.63	1	-0.341	0.724	-0.436	0.21	-0.404	0.544	0.0467	M24
ENSG00000115808	STRN	-1.29	0.000184	-0.65	0.124	-0.226	1	-0.266	0.797	-0.435	0.244	-0.449	0.515	0.19	M24
ENSG00000162819	BROX	-1.46	0.000185	-0.759	0.0808	-0.312	1	-0.438	0.633	-0.634	0.0675	-0.579	0.404	0.124	M24
ENSG00000170571	EMB	-1.18	0.000186	-0.846	0.0252	-0.675	1	-0.572	0.35	-0.566	0.0318	-0.589	0.211	0.0168	M5
ENSG00000233276	GPX1	1.01	0.000188	1.3	1.22e-05	1.05	1	0.0541	0.965	-0.373	0.319	-0.381	0.559	0.000124	M12
ENSG00000076641	PAG1	-1.39	0.000188	-0.636	0.149	-0.474	1	-0.245	0.829	-0.415	0.305	-0.357	0.634	0.279	M24
ENSG00000102189	EEA1	-1.83	0.000189	-1.58	0.00381	-1.31	1	-0.285	0.81	-0.203	0.65	-0.636	0.351	0.0166	M23
ENSG00000153130	SCOC	-2.09	0.000191	-1.88	0.0017	-1.54	1	-0.539	0.653	-0.0555	0.923	-0.383	0.596	0.0128	NA
ENSG00000196074	SYCP2	-2.14	0.000192	-1.38	0.0322	-1.13	1	-0.757	0.452	-0.696	0.135	-1.07	0.198	0.0496	M23
ENSG00000126858	RHOT1	-1.23	0.000192	-0.678	0.126	-0.501	1	-0.566	0.419	-0.685	0.0203	-0.541	0.414	0.12	M24
ENSG00000168216	LMBRD1	-1.3	0.000192	-0.672	0.11	-0.191	1	-0.496	0.53	-0.689	0.0257	-0.652	0.342	0.13	M24
ENSG00000011028	MRC2	1.45	0.000192	1.78	1.44e-06	1.76	1	0.391	0.703	-0.0828	0.902	-0.342	0.664	0.00102	NA
ENSG00000159082	SYNJ1	-1.45	0.000193	-0.662	0.193	-0.349	1	-0.316	0.772	-0.493	0.214	-0.636	0.395	0.198	M24
ENSG00000017483	SLC38A5	1.09	0.000195	1.52	9.17e-05	0.877	1	0.514	0.598	-0.0193	0.976	0.102	0.932	0.161	M15
ENSG00000100934	SEC23A	-1.42	0.000197	-0.83	0.0488	-0.59	1	-0.0181	0.99	-0.185	0.639	-0.321	0.629	0.0364	M24
ENSG00000090376	IRAK3	-1.56	0.000197	-0.0198	0.979	0.4	1	-0.702	0.48	-1.24	0.00285	-1.1	0.251	0.558	NA
ENSG00000074695	LMAN1	-1.26	0.000198	-1.16	0.00757	-0.745	1	0.329	0.706	0.0916	0.81	0.0141	0.983	0.000711	NA
ENSG00000083937	CHMP2B	-1.21	0.000202	-0.73	0.059	-0.473	1	-0.342	0.703	-0.489	0.108	-0.367	0.575	0.125	M24
ENSG00000112893	MAN2A1	-1.25	0.000204	-0.896	0.0154	-0.483	1	0.0524	0.966	0.146	0.646	-0.0353	0.962	0.00269	M23
ENSG00000090060	PAPOLA	-1.19	0.000204	-0.622	0.0944	-0.347	1	-0.363	0.645	-0.45	0.131	-0.426	0.505	0.101	M24
ENSG00000104164	BLOC1S6	-1.32	0.000204	-1.05	0.00675	-0.721	1	-0.256	0.807	-0.201	0.566	-0.38	0.491	0.042	M24
ENSG00000196233	LCOR	-1.27	0.000206	-0.638	0.123	-0.184	1	-0.257	0.793	-0.459	0.226	-0.508	0.486	0.28	M24
ENSG00000115232	ITGA4	-1.52	0.000206	-1.28	0.000136	-0.886	1	0.154	0.89	0.433	0.225	-0.0111	0.989	0.00221	NA
ENSG00000139946	PELI2	-1.25	0.000206	-0.408	0.36	-0.159	1	-0.514	0.548	-0.89	0.0104	-0.702	0.39	0.503	NA
ENSG00000151883	PARP8	-1.24	0.000208	-0.366	0.45	0.0722	1	-0.399	0.663	-0.732	0.0378	-0.601	0.48	0.663	NA
ENSG00000143321	HDGF	1.02	0.000213	0.809	0.0184	0.764	1	0.191	0.83	-0.0258	0.956	0.155	0.773	0.00391	M9
ENSG00000128708	HAT1	-1.46	0.000214	-1.47	0.00353	-0.774	1	-0.619	0.462	-0.58	0.19	-0.574	0.5	0.227	M23
ENSG00000157106	SMG1	-1.38	0.000218	-0.904	0.0252	-0.375	1	-0.291	0.734	-0.364	0.282	-0.402	0.494	0.0411	M24
ENSG00000122643	NT5C3A	-1.35	0.000219	-0.742	0.113	-0.415	1	-0.688	0.275	-0.814	0.0154	-0.528	0.434	0.0576	M24
ENSG00000108309	RUNDC3A	1.12	0.000219	1.46	2.24e-05	1.28	1	0.0524	0.978	-0.523	0.222	-0.335	0.75	0.0895	NA
ENSG00000081237	PTPRC	-1.22	0.000221	-0.699	0.0846	-0.422	1	-0.319	0.742	-0.566	0.119	-0.466	0.534	0.546	M24
ENSG00000167768	KRT1	1.23	0.000222	1.43	7.07e-06	1.19	1	0.157	0.919	-0.626	0.239	-0.924	0.402	0.346	M12
ENSG00000134198	TSPAN2	-1.2	0.000222	-0.267	0.659	0.168	1	-0.61	0.558	-0.853	0.0326	-0.846	0.329	0.695	NA
ENSG00000162368	CMPK1	-1.22	0.000223	-0.926	0.01	-0.887	1	-0.116	0.912	0.0459	0.898	-0.097	0.893	0.0195	M23
ENSG00000180953	ST20	-1.09	0.000242	-0.222	0.691	0.164	1	-0.847	0.117	-1.42	9.35e-06	-1.09	0.178	0.0889	NA
ENSG00000053770	AP5M1	-1.24	0.000243	-0.782	0.0492	-0.63	1	-0.278	0.762	-0.234	0.457	-0.294	0.58	0.00941	M24
ENSG00000113163	COL4A3BP	-1.37	0.000243	-0.709	0.0735	-0.371	1	-0.323	0.75	-0.564	0.112	-0.543	0.448	0.241	M24
ENSG00000156671	SAMD8	-1.64	0.000244	-0.96	0.0573	-0.435	1	-0.667	0.374	-0.909	0.00897	-0.934	0.198	0.109	M24
ENSG00000162695	SLC30A7	-1.37	0.000244	-1.14	0.00361	-0.701	1	-0.376	0.649	-0.362	0.247	-0.388	0.485	0.00982	M24
ENSG00000137876	RSL24D1	-1.75	0.000244	-1.91	0.000133	-1.22	1	-0.752	0.358	-0.212	0.693	-0.765	0.381	0.069	NA
ENSG00000123636	BAZ2B	-1.62	0.000247	-1.02	0.0435	-0.247	1	-0.604	0.479	-0.976	0.0106	-0.989	0.108	0.181	M24
ENSG00000119953	SMNDC1	-1.22	0.000247	-0.545	0.192	-0.376	1	-0.307	0.73	-0.437	0.18	-0.338	0.631	0.19	M24
ENSG00000105374	NKG7	1.01	0.000247	1.02	0.00343	1.03	1	0.11	0.906	0.171	0.639	0.536	0.469	0.521	M9
ENSG00000137575	SDCBP	-1.06	0.000247	-0.107	0.838	0.0281	1	-0.568	0.48	-0.95	0.00599	-0.838	0.329	0.668	NA
ENSG00000261971	MMP25-AS1	1.21	0.00025	0.682	0.104	0.786	1	0.222	0.844	0.158	0.704	0.333	0.544	0.112	M15
ENSG00000143774	GUK1	1.07	0.000252	1.48	5.41e-07	1.25	1	-0.00406	0.998	-0.383	0.345	-0.326	0.708	0.00129	M10
ENSG00000163743	RCHY1	-1.3	0.000254	-0.595	0.177	-0.497	1	-0.304	0.712	-0.282	0.398	-0.48	0.35	0.01	NA
ENSG00000132424	PNISR	-1.29	0.000256	-1.05	0.00526	-0.476	1	-0.274	0.772	-0.345	0.316	-0.431	0.552	0.085	M24
ENSG00000179454	KLHL28	-1.74	0.000256	-1.26	0.0117	-0.753	1	-0.514	0.607	-0.412	0.381	-0.839	0.223	0.0424	M24
ENSG00000081154	PCNP	-1.21	0.000257	-1.1	0.00276	-0.966	1	-0.302	0.724	-0.26	0.371	-0.413	0.436	0.00791	NA
ENSG00000125629	INSIG2	-1.68	0.000265	-0.844	0.0868	-0.647	1	-0.163	0.881	-0.234	0.563	-0.322	0.641	0.0171	M24
ENSG00000104892	KLC3	1.5	0.000266	1.83	2.44e-06	1.51	1	-0.0816	0.964	-0.863	0.0932	-0.616	0.575	0.0132	M10
ENSG00000182010	RTKN2	-1.72	0.000269	-2.01	0.000761	-1.49	1	-0.11	0.946	0.294	0.487	-0.132	0.899	0.00403	NA
ENSG00000166012	TAF1D	-1.19	0.000271	-0.952	0.0174	-0.364	1	-0.381	0.664	-0.284	0.377	-0.216	0.725	0.0227	M23
ENSG00000138688	KIAA1109	-1.45	0.000274	-0.968	0.018	-0.532	1	-0.153	0.887	-0.351	0.406	-0.365	0.614	0.259	M24
ENSG00000113161	HMGCR	-1.3	0.000276	-0.438	0.33	-0.101	1	-0.12	0.922	-0.444	0.281	-0.49	0.493	0.393	M24
ENSG00000100744	GSKIP	-1.47	0.00028	-0.787	0.108	-0.445	1	-0.541	0.522	-0.398	0.288	-0.673	0.306	0.0707	M24
ENSG00000004939	SLC4A1	1.34	0.000281	1.58	2.2e-08	1.64	0.986	0.00536	0.998	-0.644	0.171	-1.07	0.357	0.252	M12
ENSG00000081019	RSBN1	-1.31	0.000281	-0.614	0.178	-0.563	1	-0.399	0.659	-0.541	0.0913	-0.346	0.638	0.258	M24
ENSG00000130449	ZSWIM6	-1.26	0.000283	-0.654	0.121	-0.496	1	-0.275	0.789	-0.527	0.132	-0.687	0.333	0.399	NA
ENSG00000155304	HSPA13	-1.63	0.000286	-1.62	0.000354	-0.759	1	0.0943	0.949	-0.143	0.722	-0.415	0.521	0.0114	M23
ENSG00000135272	MDFIC	-1.22	0.000286	-1.34	0.000418	-1.45	1	0.0734	0.954	0.116	0.756	-0.3	0.676	0.019	NA
ENSG00000067955	CBFB	-1.25	0.000288	-0.758	0.0457	-0.596	1	-0.212	0.83	-0.157	0.617	-0.188	0.716	0.0278	NA
ENSG00000163428	LRRC58	-1.51	0.000289	-1.22	0.00381	-1.22	1	-0.185	0.868	0.0854	0.841	-0.315	0.616	0.0207	M23
ENSG00000153339	TRAPPC8	-1.36	0.000289	-0.763	0.0812	-0.222	1	-0.17	0.881	-0.297	0.451	-0.362	0.604	0.205	M24
ENSG00000156136	DCK	-1.27	0.000292	-1.13	0.00682	-0.824	1	0.0958	0.94	0.2	0.565	0.00605	0.994	0.00342	M5
ENSG00000173542	MOB1B	-1.65	0.000293	-1.52	0.00187	-1.27	1	-0.25	0.83	-0.119	0.781	-0.592	0.412	0.0353	M23
ENSG00000203644	AC083799.1	-1.49	0.000293	-0.545	0.275	0.0956	1	-0.802	0.329	-0.984	0.00582	-0.846	0.333	0.348	M24
ENSG00000169704	GP9	1.17	0.000295	1.71	1.45e-07	1.3	1	-0.0164	0.993	-0.678	0.0555	-0.297	0.74	0.00135	M11
ENSG00000102145	GATA1	1.16	0.000297	1.52	7.27e-06	1.39	1	0.311	0.755	-0.318	0.514	-0.287	0.725	0.00247	M12
ENSG00000152242	C18orf25	-1.43	0.000297	-0.587	0.224	-0.128	1	-0.235	0.848	-0.477	0.301	-0.426	0.645	0.579	M24
ENSG00000179119	SPTY2D1	-1.24	0.000301	-0.516	0.23	-0.303	1	-0.00634	0.996	-0.248	0.529	-0.222	0.718	0.0478	M24
ENSG00000070961	ATP2B1	-1.3	0.000305	-0.858	0.0336	-0.533	1	-0.0902	0.942	-0.198	0.638	-0.32	0.619	0.105	M24
ENSG00000166734	CASC4	-1.46	0.000305	-0.941	0.0288	-0.546	1	-0.374	0.707	-0.626	0.0549	-0.633	0.333	0.112	M24
ENSG00000166912	MTMR10	-1.27	0.000306	-0.465	0.328	-0.137	1	-0.295	0.784	-0.648	0.0502	-0.594	0.427	0.444	NA
ENSG00000170448	NFXL1	-1.39	0.000314	-0.712	0.109	-0.837	1	-0.0507	0.969	-0.428	0.264	-0.634	0.472	0.643	NA
ENSG00000134152	KATNBL1	-1.49	0.000315	-0.571	0.347	0.111	1	-0.859	0.26	-1.2	0.000427	-1.12	0.21	0.418	M24
ENSG00000138660	AP1AR	-1.84	0.00032	-1.67	0.00367	-1.15	1	-0.216	0.862	-0.048	0.93	-0.467	0.491	0.00342	M23
ENSG00000120137	PANK3	-1.46	0.00032	-1.27	0.00197	-0.904	1	-0.354	0.706	-0.158	0.673	-0.591	0.265	0.0202	NA
ENSG00000110344	UBE4A	-1.26	0.000322	-0.722	0.0735	-0.359	1	-0.166	0.868	-0.34	0.355	-0.333	0.621	0.0678	M24
ENSG00000128609	NDUFA5	-1.83	0.000333	-1.61	0.00673	-1	1	-0.424	0.7	-0.265	0.621	-0.486	0.513	0.0444	M23
ENSG00000150054	MPP7	-1.42	0.000334	-0.827	0.113	-0.0181	1	-0.301	0.804	-0.584	0.188	-0.565	0.486	0.296	M24
ENSG00000197860	SGTB	-1.41	0.000335	-0.98	0.0212	-0.587	1	-0.391	0.685	-0.388	0.243	-0.543	0.35	0.0352	M24
ENSG00000155850	SLC26A2	-1.75	0.000339	-1.85	0.00162	-0.802	1	0.0582	0.969	0.156	0.715	-0.294	0.689	0.00072	M23
ENSG00000275764	AC092747.4	-1.66	0.000344	-1.32	0.029	-0.398	1	-0.402	0.685	-0.453	0.232	-0.337	0.591	0.00175	M24
ENSG00000122565	CBX3	-1.16	0.000348	-0.977	0.00971	-0.693	1	-0.355	0.69	-0.27	0.41	-0.307	0.562	0.0223	M23
ENSG00000196865	NHLRC2	-1.44	0.000348	-1.18	0.00812	-0.909	1	-0.12	0.918	-0.0559	0.896	-0.471	0.4	0.0044	M23
ENSG00000135870	RC3H1	-1.29	0.000348	-0.515	0.276	-0.0465	1	-0.531	0.551	-0.762	0.0277	-0.673	0.362	0.324	M24
ENSG00000163376	KBTBD8	-2.17	0.000351	-1.81	0.00747	-1.18	1	-0.0194	0.993	0.142	0.79	-0.304	0.703	0.00712	NA
ENSG00000213015	ZNF580	1.11	0.000356	0.859	0.0322	0.427	1	0.19	0.845	0.12	0.757	0.282	0.587	0.00313	M9
ENSG00000179262	RAD23A	1.07	0.00036	0.879	0.0241	0.605	1	0.327	0.685	0.264	0.405	0.352	0.478	0.0127	M10
ENSG00000164631	ZNF12	-1.42	0.000363	-1.06	0.0122	-0.569	1	-0.322	0.737	-0.294	0.522	-0.471	0.467	0.0363	M23
ENSG00000136732	GYPC	1.08	0.000363	1.5	1.05e-06	1.06	1	0.175	0.872	-0.467	0.293	-0.448	0.642	0.0193	NA
ENSG00000110330	BIRC2	-1.4	0.000366	-0.931	0.0169	-0.61	1	-0.537	0.486	-0.487	0.167	-0.572	0.355	0.0408	M24
ENSG00000155096	AZIN1	-1.26	0.000366	-0.548	0.185	-0.211	1	-0.12	0.911	-0.302	0.423	-0.372	0.588	0.2	M24
ENSG00000072364	AFF4	-1.39	0.000369	-0.609	0.156	-0.262	1	-0.125	0.911	-0.271	0.492	-0.372	0.564	0.094	M24
ENSG00000138032	PPM1B	-1.49	0.000371	-0.836	0.0564	-0.581	1	-0.221	0.847	-0.487	0.197	-0.52	0.48	0.321	M24
ENSG00000100368	CSF2RB	-1.01	0.000373	-0.221	0.616	-0.132	1	-0.396	0.643	-0.873	0.0151	-0.704	0.402	0.76	NA
ENSG00000144747	TMF1	-1.54	0.000379	-1.04	0.0206	-0.558	1	-0.264	0.808	-0.459	0.248	-0.545	0.444	0.117	M24
ENSG00000068650	ATP11A	-1.32	0.000388	-0.352	0.452	-0.0332	1	-0.194	0.857	-0.522	0.197	-0.689	0.384	0.441	NA
ENSG00000206177	HBM	1.25	0.000388	1.98	6.98e-09	1.52	1	-0.00387	0.998	-0.568	0.565	-0.61	0.539	0.000736	NA
ENSG00000011405	PIK3C2A	-1.54	0.000389	-1.15	0.00824	-0.485	1	-0.154	0.886	-0.253	0.503	-0.435	0.454	0.0158	M23
ENSG00000148110	MFSD14B	-1.13	0.000389	-0.574	0.171	-0.539	1	-0.419	0.566	-0.584	0.0555	-0.526	0.362	0.0833	M24
ENSG00000153214	TMEM87B	-1.23	0.000393	-0.687	0.099	-0.864	1	-0.0974	0.931	-0.0108	0.981	-0.223	0.722	0.101	M23
ENSG00000047365	ARAP2	-1.46	0.000393	-1.17	0.00345	-0.921	1	-0.244	0.799	-0.194	0.624	-0.252	0.655	0.0142	M24
ENSG00000204020	LIPN	-1.69	0.000401	-0.493	0.53	0.00387	1	-0.95	0.316	-1.33	0.00256	-1.2	0.0527	0.0554	M4
ENSG00000198604	BAZ1A	-1.45	0.000403	-0.627	0.227	-0.0229	1	-0.481	0.597	-0.791	0.0488	-0.678	0.388	0.515	M24
ENSG00000196504	PRPF40A	-1.29	0.000409	-0.936	0.0106	-0.56	1	-0.203	0.841	-0.25	0.467	-0.304	0.596	0.0233	M24
ENSG00000118855	MFSD1	-1.11	0.000412	-0.437	0.284	-0.3	1	-0.218	0.819	-0.446	0.225	-0.44	0.534	0.305	M24
ENSG00000100852	ARHGAP5	-1.51	0.000412	-1.52	0.00199	-0.929	1	-0.125	0.922	0.117	0.768	-0.263	0.703	0.00436	NA
ENSG00000147162	OGT	-1.17	0.000413	-0.64	0.108	-0.281	1	-0.116	0.902	-0.174	0.579	-0.305	0.593	0.0201	NA
ENSG00000125304	TM9SF2	-1.08	0.000415	-0.32	0.451	-0.186	1	-0.228	0.81	-0.436	0.245	-0.391	0.576	0.405	M24
ENSG00000213281	NRAS	-1.37	0.000417	-0.878	0.0291	-0.568	1	-0.157	0.87	0.0778	0.83	-0.154	0.771	0.00586	M23
ENSG00000183891	TTC32	-1.88	0.000418	-1.24	0.0334	-0.906	1	-0.796	0.418	-0.702	0.148	-0.876	0.247	0.0568	M23
ENSG00000156052	GNAQ	-1.41	0.000418	-0.497	0.319	-0.195	1	-0.576	0.513	-0.864	0.022	-0.824	0.27	0.308	M24
ENSG00000155545	MIER3	-1.99	0.000418	-1.94	0.000671	-1.69	1	-0.452	0.72	-0.13	0.79	-0.742	0.286	0.0365	NA
ENSG00000186205	36951	-1.01	0.000421	0.189	0.706	0.211	1	-0.654	0.297	-1.38	8.78e-06	-1.29	0.0828	0.0196	NA
ENSG00000129824	RPS4Y1	-4	0.000426	-1.92	0.724	-2.16	1	-0.479	0.928	0.536	0.901	-1.01	0.689	0.812	M16
ENSG00000197782	ZNF780A	-1.29	0.000426	-1.05	0.0106	-0.905	1	-0.424	0.608	-0.349	0.326	-0.483	0.388	0.0118	M23
ENSG00000032219	ARID4A	-1.55	0.000433	-0.981	0.0436	-0.394	1	-0.354	0.728	-0.535	0.193	-0.615	0.456	0.351	M24
ENSG00000100485	SOS2	-1.31	0.000433	-0.449	0.36	-0.102	1	-0.43	0.661	-0.767	0.04	-0.743	0.322	0.452	NA
ENSG00000106780	MEGF9	-1.39	0.000433	-0.0879	0.892	0.291	1	-0.504	0.6	-0.974	0.0146	-0.956	0.272	0.675	NA
ENSG00000113387	SUB1	-1.54	0.000435	-1.47	0.000396	-0.93	1	-0.452	0.67	-0.314	0.461	-0.589	0.457	0.121	M23
ENSG00000196792	STRN3	-1.67	0.000442	-1.12	0.0349	-0.628	1	-0.269	0.81	-0.435	0.243	-0.631	0.338	0.0156	M24
ENSG00000180917	CMTR2	-1.39	0.000443	-1.14	0.00643	-0.916	1	-0.189	0.864	0.0996	0.796	-0.295	0.642	0.0225	NA
ENSG00000066654	THUMPD1	-1.26	0.000444	-1.06	0.00637	-0.729	1	0.0613	0.961	0.134	0.724	-0.0925	0.899	0.00258	M23
ENSG00000171552	BCL2L1	1.07	0.000448	1.29	6.65e-05	1.07	1	0.0356	0.983	-0.512	0.186	-0.578	0.523	0.0663	M12
ENSG00000052723	SIKE1	-1.34	0.000448	-0.962	0.0174	-0.489	1	-0.299	0.772	-0.0676	0.875	-0.305	0.585	0.00941	M23
ENSG00000144744	UBA3	-1.21	0.00046	-0.871	0.0271	-0.622	1	-0.553	0.436	-0.57	0.0613	-0.623	0.31	0.0458	M23
ENSG00000086065	CHMP5	-1.42	0.000463	-1.08	0.0295	-0.507	1	-0.906	0.0568	-0.847	0.0498	-0.784	0.242	0.0995	M23
ENSG00000015171	ZMYND11	-1.28	0.000465	-1.19	0.00473	-1.03	1	0.0632	0.964	0.274	0.415	-0.0774	0.933	0.00735	NA
ENSG00000143401	ANP32E	-1.28	0.000466	-1.3	0.000462	-1.14	1	-0.0924	0.94	-0.0652	0.87	-0.138	0.813	0.00495	M23
ENSG00000114127	XRN1	-1.29	0.000466	-0.831	0.0589	-0.315	1	-0.521	0.511	-0.532	0.181	-0.263	0.721	0.216	M24
ENSG00000129128	SPCS3	-1.03	0.000467	-0.655	0.0574	-0.482	1	-0.292	0.714	-0.316	0.28	-0.344	0.505	0.017	M24
ENSG00000085224	ATRX	-1.49	0.000471	-1.09	0.00464	-0.703	1	-0.142	0.894	-0.261	0.54	-0.321	0.635	0.0524	M23
ENSG00000164823	OSGIN2	-1.38	0.000471	-0.642	0.176	-0.00179	1	-0.497	0.628	-0.791	0.0326	-0.729	0.31	0.296	M24
ENSG00000156875	MFSD14A	-1.14	0.000471	-0.431	0.301	-0.227	1	-0.128	0.902	-0.3	0.399	-0.358	0.586	0.281	NA
ENSG00000244734	HBB	1.07	0.000477	1.55	5.14e-07	1.28	1	-0.0435	0.98	-0.706	0.116	-0.908	0.391	0.0407	M12
ENSG00000173281	PPP1R3B	-1.05	0.000477	-0.316	0.492	-0.129	1	-0.69	0.329	-1.23	0.000609	-1.02	0.198	0.219	NA
ENSG00000069974	RAB27A	-1.04	0.000484	-0.328	0.433	-0.245	1	-0.478	0.528	-0.793	0.0106	-0.743	0.249	0.234	NA
ENSG00000118263	KLF7	-1.3	0.000484	-0.334	0.471	-0.0761	1	-0.309	0.746	-0.683	0.0583	-0.773	0.326	0.654	NA
ENSG00000133302	SLF1	-1.64	0.000485	-0.902	0.149	-0.55	1	-0.468	0.69	-0.489	0.289	-0.492	0.537	0.204	NA
ENSG00000134982	APC	-1.54	0.0005	-0.693	0.135	-0.192	1	-0.2	0.863	-0.474	0.295	-0.478	0.557	0.444	M24
ENSG00000129003	VPS13C	-1.32	0.000501	-1.39	2.97e-05	-1.02	1	-0.0901	0.932	0.143	0.702	-0.274	0.637	0.0015	M23
ENSG00000136161	RCBTB2	-1.02	0.000501	-0.577	0.114	-0.68	1	-0.407	0.499	-0.454	0.132	-0.592	0.315	0.052	NA
ENSG00000083520	DIS3	-1.28	0.000508	-0.924	0.0276	-0.483	1	-0.184	0.857	-0.0341	0.936	-0.233	0.711	0.0169	M23
ENSG00000162636	FAM102B	-1.32	0.000511	-1.1	0.0124	-0.967	1	-0.29	0.751	-0.0703	0.858	-0.292	0.576	0.00174	M23
ENSG00000174579	MSL2	-1.17	0.000512	-0.384	0.368	-0.0967	1	-0.104	0.922	-0.265	0.516	-0.337	0.625	0.229	M24
ENSG00000185246	PRPF39	-1.29	0.000518	-1.45	0.000741	-0.84	1	-0.123	0.922	0.0533	0.899	-0.188	0.774	0.00804	M23
ENSG00000177463	NR2C2	-1.25	0.000518	-0.495	0.274	-0.0293	1	-0.138	0.899	-0.372	0.322	-0.436	0.541	0.403	M24
ENSG00000271503	CCL5	0.976	0.000522	1.01	0.000989	1.07	1	0.182	0.856	0.101	0.796	0.452	0.486	0.194	M10
ENSG00000198586	TLK1	-1.33	0.000522	-0.751	0.0589	-0.466	1	-0.154	0.883	-0.293	0.38	-0.271	0.661	0.0398	M24
ENSG00000100644	HIF1A	-1.15	0.000522	-0.691	0.0737	-0.492	1	-0.208	0.845	-0.559	0.0913	-0.475	0.472	0.292	NA
ENSG00000115339	GALNT3	-1.41	0.000523	-0.866	0.0739	-0.606	1	-0.575	0.451	-0.844	0.0162	-0.731	0.31	0.103	M24
ENSG00000151726	ACSL1	-0.955	0.000523	-0.0603	0.923	0.0359	1	-0.891	0.149	-1.57	1.14e-05	-1.16	0.21	0.135	NA
ENSG00000118922	KLF12	-1.41	0.000534	-1.48	0.000111	-0.979	1	-0.0997	0.941	0.244	0.552	-0.114	0.892	0.0112	NA
ENSG00000124333	VAMP7	-1.22	0.000542	-0.938	0.0155	-0.567	1	-0.384	0.643	-0.282	0.369	-0.346	0.564	0.0328	M24
ENSG00000084073	ZMPSTE24	-1.52	0.000543	-0.414	0.457	-0.00613	1	-0.375	0.76	-0.702	0.0767	-0.553	0.555	0.471	M24
ENSG00000155307	SAMSN1	-1.51	0.000549	-0.277	0.673	-0.134	1	-0.641	0.514	-0.916	0.00929	-0.821	0.355	0.549	NA
ENSG00000188419	CHM	-1.68	0.000551	-1.49	0.0025	-1.25	1	-0.176	0.875	0.00621	0.99	-0.461	0.5	0.00348	M23
ENSG00000171940	ZNF217	-1.38	0.000551	-0.406	0.39	-0.188	1	-0.227	0.834	-0.448	0.259	-0.57	0.422	0.417	NA
ENSG00000138459	SLC35A5	-1.22	0.000554	-0.619	0.117	-0.583	1	-0.388	0.62	-0.415	0.192	-0.409	0.457	0.0332	M24
ENSG00000205413	SAMD9	-1.48	0.000554	-1.16	0.0102	-0.621	1	-0.589	0.376	-0.48	0.276	-0.317	0.589	0.0545	M24
ENSG00000278030	TRBV7-9	1.33	0.000555	0.466	0.43	0.35	1	0.409	0.631	0.529	0.167	0.487	0.585	0.259	NA
ENSG00000166200	COPS2	-1.52	0.000556	-1.6	0.00055	-1.11	1	-0.52	0.548	-0.267	0.522	-0.585	0.441	0.0477	NA
ENSG00000138081	FBXO11	-1.34	0.000559	-0.749	0.079	-0.24	1	-0.346	0.702	-0.431	0.217	-0.496	0.467	0.154	M24
ENSG00000153936	HS2ST1	-1.43	0.000562	-0.511	0.342	-0.126	1	-0.231	0.843	-0.491	0.204	-0.373	0.612	0.126	M23
ENSG00000087338	GMCL1	-1.47	0.000562	-0.68	0.172	-0.13	1	-0.175	0.886	-0.379	0.342	-0.44	0.559	0.174	M24
ENSG00000187735	TCEA1	-1.24	0.000565	-0.956	0.0147	-0.942	1	-0.0562	0.963	0.0731	0.84	-0.0378	0.961	0.00155	M23
ENSG00000048828	FAM120A	-1.07	0.000565	-0.464	0.259	-0.395	1	-0.179	0.842	-0.349	0.267	-0.322	0.62	0.29	M24
ENSG00000188725	SMIM15	-1.48	0.000576	-1.15	0.0235	-1.21	1	0.0118	0.995	0.247	0.487	-0.148	0.853	0.00894	M23
ENSG00000125534	PPDPF	1.01	0.000582	1.46	0.000299	1.03	1	0.422	0.549	-0.0428	0.912	0.224	0.667	0.000609	M11
ENSG00000165672	PRDX3	-1.04	0.000582	-0.574	0.13	-0.463	1	-0.138	0.869	-0.162	0.604	-0.216	0.666	0.00196	M24
ENSG00000164985	PSIP1	-1.14	0.000592	-1.09	0.000981	-0.67	1	-0.212	0.834	-0.201	0.545	-0.182	0.772	0.012	M23
ENSG00000176624	MEX3C	-1.61	0.000592	-0.968	0.04	-0.71	1	0.192	0.874	0.323	0.369	0.0587	0.945	0.012	M23
ENSG00000177189	RPS6KA3	-1.37	0.000592	-0.413	0.411	0.126	1	-0.199	0.872	-0.374	0.386	-0.383	0.623	0.36	M24
ENSG00000107372	ZFAND5	-1.1	0.000592	-0.446	0.254	-0.265	1	-0.118	0.906	-0.27	0.45	-0.392	0.534	0.282	M24
ENSG00000105866	SP4	-1.58	0.000593	-1.34	0.00829	-1.06	1	0.122	0.928	0.063	0.901	-0.116	0.891	0.00221	M23
ENSG00000109458	GAB1	-1.31	0.000594	-0.741	0.16	-0.16	1	-0.407	0.675	-0.815	0.0344	-0.67	0.388	0.322	M24
ENSG00000001561	ENPP4	-1.92	0.000597	-1.4	0.0282	-0.778	1	-0.0631	0.975	0.18	0.733	-0.252	0.789	0.06	M23
ENSG00000215717	TMEM167B	-1.06	0.0006	-0.52	0.205	-0.294	1	-0.431	0.558	-0.596	0.0462	-0.478	0.439	0.0765	M24
ENSG00000101335	MYL9	1.1	0.000604	1.34	0.000143	0.904	1	-0.166	0.898	-0.977	0.00259	-0.587	0.467	0.00112	NA
ENSG00000101916	TLR8	-1.1	0.000604	-0.21	0.701	-0.0418	1	-0.51	0.563	-0.845	0.0475	-0.761	0.372	1	NA
ENSG00000139132	FGD4	-1.56	0.000606	-0.361	0.53	-0.00923	1	-0.745	0.35	-1.01	0.00841	-1.06	0.0937	0.183	NA
ENSG00000236017	ASMTL-AS1	1.59	0.000606	0.517	0.444	0.274	1	0.348	0.719	0.225	0.625	0.352	0.638	0.0353	NA
ENSG00000113810	SMC4	-1.35	0.000609	-1.14	0.0146	-0.467	1	0.0301	0.983	-0.0702	0.885	0.0354	0.965	0.00141	M23
ENSG00000112308	C6orf62	-1.14	0.000609	-0.418	0.332	-0.0414	1	-0.286	0.758	-0.386	0.245	-0.334	0.596	0.157	M24
ENSG00000123066	MED13L	-1.26	0.000609	-0.528	0.222	-0.149	1	0.0404	0.979	-0.349	0.428	-0.497	0.566	0.839	NA
ENSG00000104522	TSTA3	0.982	0.000615	0.998	0.00223	0.83	1	0.0424	0.977	-0.0922	0.818	0.0212	0.981	0.15	M10
ENSG00000006652	IFRD1	-1.26	0.000615	-0.557	0.272	-0.186	1	-0.698	0.302	-1.12	0.000218	-1.14	0.0828	0.0953	NA
ENSG00000122545	39326	-1.13	0.000621	-0.526	0.155	-0.416	1	-0.149	0.877	-0.202	0.531	-0.207	0.732	0.074	M24
ENSG00000150093	ITGB1	-1.12	0.000628	-0.9	0.00725	-0.606	1	0.274	0.757	0.294	0.279	0.127	0.831	0.0001	M21
ENSG00000096717	SIRT1	-1.34	0.000632	-1	0.0119	-0.567	1	0.0225	0.987	-0.039	0.928	-0.229	0.759	0.0547	M23
ENSG00000117592	PRDX6	0.983	0.000632	1.16	0.000134	1.11	1	0.133	0.893	-0.219	0.599	-0.128	0.855	0.00243	M9
ENSG00000198814	GK	-1.05	0.000633	-0.684	0.118	-0.394	1	-0.93	0.0489	-1.25	0.000143	-0.89	0.323	0.448	NA
ENSG00000137710	RDX	-1.56	0.000634	-1.27	0.0251	-1.07	1	0.0948	0.94	0.137	0.74	-0.189	0.797	0.000419	M23
ENSG00000115523	GNLY	0.962	0.000635	0.961	0.00313	0.862	1	-0.0104	0.994	0.35	0.432	0.721	0.463	0.583	M15
ENSG00000163681	SLMAP	-1.5	0.000635	-0.854	0.083	-0.403	1	-0.256	0.808	-0.563	0.127	-0.529	0.48	0.258	M24
ENSG00000118518	RNF146	-1.12	0.000645	-0.322	0.518	-0.281	1	-0.366	0.69	-0.643	0.0373	-0.576	0.428	0.458	M24
ENSG00000259834	AL365361.1	-1.3	0.000647	-1.42	0.000347	-0.831	1	-0.0521	0.966	-0.0657	0.87	-0.266	0.691	0.0095	NA
ENSG00000136100	VPS36	-1.17	0.000649	-1.09	0.00548	-0.626	1	-0.178	0.856	-0.104	0.756	-0.22	0.692	0.026	M23
ENSG00000185658	BRWD1	-1.31	0.000649	-1.07	0.00586	-0.699	1	-0.255	0.807	-0.26	0.449	-0.405	0.494	0.0235	M23
ENSG00000141429	GALNT1	-1.25	0.000649	-0.968	0.00939	-0.55	1	-0.342	0.71	-0.462	0.152	-0.492	0.403	0.0554	M24
ENSG00000100503	NIN	-1.21	0.00065	-0.546	0.206	-0.292	1	-0.306	0.751	-0.539	0.121	-0.532	0.427	0.249	M24
ENSG00000109184	DCUN1D4	-1.5	0.000651	-1.07	0.0276	-0.886	1	-0.265	0.807	-0.115	0.779	-0.391	0.507	0.0172	M23
ENSG00000079335	CDC14A	-1.41	0.000651	-1.18	0.0126	-0.867	1	-0.0497	0.974	0.0362	0.938	-0.246	0.754	0.122	M23
ENSG00000225733	FGD5-AS1	-1.22	0.00066	-0.57	0.143	-0.197	1	-0.126	0.906	-0.176	0.65	-0.359	0.603	0.212	M24
ENSG00000162704	ARPC5	-0.981	0.000667	-0.0348	0.943	-0.0257	1	-0.407	0.625	-0.627	0.0426	-0.434	0.531	0.918	NA
ENSG00000217128	FNIP1	-1.37	0.000677	-0.473	0.374	0.107	1	-0.489	0.662	-0.94	0.0302	-1.01	0.287	0.624	NA
ENSG00000136754	ABI1	-1.06	0.000687	-0.386	0.344	-0.193	1	-0.261	0.789	-0.45	0.16	-0.336	0.61	0.266	M24
ENSG00000182957	SPATA13	-1.36	0.000697	-0.741	0.0958	-0.396	1	-0.31	0.76	-0.443	0.266	-0.363	0.586	0.278	M24
ENSG00000056097	ZFR	-1.15	0.000699	-0.859	0.0215	-0.528	1	0.00786	0.995	-0.0223	0.955	-0.166	0.775	0.00519	M24
ENSG00000180089	TMEM86B	1.23	0.0007	1.33	0.00128	0.97	1	-0.0466	0.976	-0.539	0.112	-0.38	0.536	6.48e-05	M12
ENSG00000139218	SCAF11	-1.14	0.0007	-0.808	0.0437	-0.406	1	-0.19	0.845	-0.336	0.372	-0.325	0.633	0.238	M24
ENSG00000128872	TMOD2	-1.19	0.0007	-0.949	0.019	-0.556	1	-0.318	0.69	-0.267	0.407	-0.389	0.51	0.032	NA
ENSG00000139350	NEDD1	-1.49	0.0007	-1.45	0.00449	-0.983	1	-0.0327	0.981	0.0735	0.872	-0.0156	0.987	9.06e-05	NA
ENSG00000115825	PRKD3	-1.14	0.000705	-0.878	0.0372	-1.14	1	0.0232	0.984	0.269	0.376	-0.0533	0.946	0.000411	M23
ENSG00000279519	AC007382.1	-2.09	0.000706	-1.01	0.14	-0.555	1	-0.162	0.916	-0.341	0.545	-0.4	0.689	0.11	M24
ENSG00000116679	IVNS1ABP	-1.03	0.000712	-0.473	0.253	-0.179	1	-0.396	0.645	-0.592	0.0788	-0.514	0.422	0.25	NA
ENSG00000211747	TRBV20-1	1.3	0.000712	0.838	0.102	0.677	1	0.746	0.153	0.877	0.0125	0.652	0.482	0.263	NA
ENSG00000198727	MT-CYB	1.09	0.000715	0.657	0.148	0.306	1	0.483	0.558	0.51	0.13	0.65	0.116	0.157	M10
ENSG00000179456	ZBTB18	-1.36	0.000715	-0.593	0.211	-0.261	1	-0.417	0.667	-0.658	0.0555	-0.848	0.221	0.264	M24
ENSG00000113658	SMAD5	-1.43	0.000723	-1.18	0.0137	-0.635	1	-0.173	0.874	0.0151	0.977	-0.384	0.48	0.0034	M23
ENSG00000130653	PNPLA7	1.52	0.000723	0.842	0.126	0.313	1	0.483	0.542	0.51	0.194	0.745	0.317	0.182	NA
ENSG00000155893	PXYLP1	-1.44	0.000723	-0.155	0.85	0.328	1	-0.15	0.922	-0.651	0.186	-0.396	0.733	1	NA
ENSG00000174123	TLR10	-1.17	0.000726	-0.6	0.227	-0.292	1	-0.322	0.77	-0.51	0.12	-0.296	0.695	0.463	M24
ENSG00000169251	NMD3	-1.56	0.000735	-1.5	0.00236	-1.08	1	-0.344	0.772	-0.0189	0.97	-0.459	0.508	0.0373	NA
ENSG00000122550	KLHL7	-1.37	0.000738	-0.843	0.0748	-0.718	1	-0.244	0.801	-0.197	0.586	-0.293	0.541	0.001	M23
ENSG00000038219	BOD1L1	-1.24	0.000738	-0.473	0.293	-0.252	1	-0.183	0.861	-0.574	0.171	-0.618	0.439	0.744	NA
ENSG00000102580	DNAJC3	-1.2	0.000744	-0.379	0.444	-0.0975	1	-0.481	0.618	-0.927	0.0247	-0.821	0.283	0.348	M24
ENSG00000113580	NR3C1	-1.27	0.000744	-0.634	0.116	-0.305	1	-0.166	0.875	-0.397	0.27	-0.413	0.555	0.323	M24
ENSG00000117616	RSRP1	-1.23	0.000744	-0.59	0.194	-0.0541	1	-0.509	0.511	-0.685	0.0583	-0.667	0.344	0.157	M24
ENSG00000121749	TBC1D15	-1.2	0.000744	-0.874	0.0328	-0.522	1	-0.492	0.529	-0.637	0.0281	-0.56	0.39	0.101	M24
ENSG00000175471	MCTP1	-1.25	0.000744	-0.596	0.152	-0.471	1	-0.75	0.168	-0.941	0.00222	-0.972	0.126	0.134	M24
ENSG00000012660	ELOVL5	-1.11	0.000746	-0.519	0.23	-0.173	1	-0.291	0.774	-0.564	0.126	-0.432	0.566	0.699	M24
ENSG00000197969	VPS13A	-1.4	0.000747	-1.17	0.00359	-0.886	1	-0.176	0.875	-0.0375	0.929	-0.341	0.529	0.0248	M23
ENSG00000105701	FKBP8	0.918	0.000747	1.43	1.97e-05	1.02	1	0.0533	0.974	-0.609	0.116	-0.338	0.724	0.0408	NA
ENSG00000116489	CAPZA1	-1.22	0.000756	-0.652	0.141	-0.389	1	-0.695	0.258	-0.711	0.0112	-0.698	0.256	0.0422	NA
ENSG00000196549	MME	-1.07	0.000758	-0.0906	0.877	0.292	1	-0.618	0.453	-1.26	0.00183	-1.18	0.198	0.166	NA
ENSG00000063854	HAGH	1.02	0.00076	1.12	0.000347	1.18	1	0.0764	0.947	-0.302	0.485	-0.191	0.809	0.00709	M10
ENSG00000165240	ATP7A	-1.35	0.00076	-0.807	0.115	-0.528	1	-0.329	0.749	-0.546	0.158	-0.75	0.2	0.0544	M24
ENSG00000106211	HSPB1	1.01	0.000761	1.3	0.00233	0.734	1	0.344	0.712	0.0883	0.848	0.181	0.777	0.00494	M12
ENSG00000064726	BTBD1	-1.13	0.000763	-0.809	0.0423	-0.781	1	-0.0673	0.95	-0.0246	0.95	-0.158	0.772	0.00879	M24
ENSG00000081320	STK17B	-1.21	0.000763	-0.437	0.358	-0.104	1	-0.572	0.461	-0.734	0.0136	-0.676	0.31	0.15	M24
ENSG00000146281	PM20D2	-1.49	0.000764	-1.24	0.0144	-1.22	1	-0.0725	0.964	-0.231	0.597	-0.378	0.646	0.0398	M23
ENSG00000120690	ELF1	-1.15	0.000764	-0.364	0.392	-0.129	1	0.0524	0.966	-0.198	0.617	-0.0812	0.936	0.532	M24
ENSG00000059728	MXD1	-1.06	0.000764	-0.0464	0.937	0.245	1	-0.695	0.365	-1.15	0.000855	-0.956	0.294	0.374	NA
ENSG00000163235	TGFA	-1.11	0.000764	-0.219	0.68	-0.0894	1	-0.653	0.386	-1.34	0.000141	-1.06	0.198	0.196	NA
ENSG00000136381	IREB2	-1.24	0.00077	-0.692	0.106	-0.45	1	-0.0901	0.934	-0.112	0.781	-0.263	0.655	0.0711	M24
ENSG00000138449	SLC40A1	-1.18	0.000771	-0.404	0.357	-0.302	1	-0.53	0.511	-0.896	0.00493	-0.734	0.343	0.43	NA
ENSG00000170881	RNF139	-1.37	0.000774	-0.763	0.102	-0.2	1	-0.368	0.667	-0.424	0.213	-0.424	0.472	0.0216	M24
ENSG00000168297	PXK	-1.07	0.000775	-0.112	0.843	-0.154	1	-0.341	0.706	-0.719	0.0247	-0.639	0.361	0.711	NA
ENSG00000005020	SKAP2	-1.06	0.000775	-0.346	0.458	-0.177	1	-0.368	0.696	-0.799	0.0198	-0.716	0.365	0.666	NA
ENSG00000148634	HERC4	-1.2	0.000777	-0.721	0.0912	-0.347	1	-0.306	0.725	-0.435	0.17	-0.449	0.505	0.179	M24
ENSG00000085449	WDFY1	-1.25	0.000777	-0.836	0.0452	-0.512	1	-0.303	0.685	-0.266	0.509	-0.168	0.785	0.0348	M24
ENSG00000159882	ZNF230	-1.35	0.000782	-0.731	0.166	-0.0592	1	-0.676	0.316	-0.877	0.0148	-0.764	0.313	0.176	M24
ENSG00000102908	NFAT5	-1.51	0.000794	-0.787	0.135	-0.0386	1	-0.448	0.685	-0.829	0.0368	-0.919	0.227	0.347	M24
ENSG00000138411	HECW2	-1.74	0.000794	-0.191	0.809	0.711	1	-0.92	0.3	-1.53	0.000228	-1.53	0.106	0.294	NA
ENSG00000170906	NDUFA3	1.21	0.000803	0.846	0.051	0.622	1	0.202	0.842	0.27	0.487	0.34	0.576	0.0479	M9
ENSG00000174718	KIAA1551	-1.42	0.000804	-0.5	0.354	0.154	1	-0.513	0.6	-0.844	0.0151	-0.733	0.39	0.764	M24
ENSG00000023445	BIRC3	-1.13	0.000804	-1.43	1.52e-05	-1.08	1	-0.0983	0.948	0.427	0.214	0.138	0.87	0.0131	NA
ENSG00000068305	MEF2A	-1.12	0.000805	-0.358	0.465	-0.171	1	-0.393	0.683	-0.635	0.0566	-0.374	0.64	0.837	NA
ENSG00000165169	DYNLT3	-1.44	0.000807	-1.67	0.000872	-1.21	1	-0.378	0.703	-0.14	0.768	-0.422	0.541	0.00763	M23
ENSG00000162980	ARL5A	-1.6	0.000807	-1.41	0.00363	-1.03	1	-0.39	0.696	-0.234	0.513	-0.625	0.31	0.00953	NA
ENSG00000006459	KDM7A	-1.23	0.000818	-0.524	0.288	-0.203	1	-0.309	0.772	-0.658	0.0588	-0.664	0.361	0.451	M24
ENSG00000033867	SLC4A7	-1.63	0.000818	-1.47	0.00208	-0.834	1	-0.238	0.85	-0.0762	0.87	-0.505	0.39	0.0545	NA
ENSG00000087502	ERGIC2	-1.54	0.00082	-1.12	0.0214	-0.469	1	-0.688	0.348	-0.741	0.0562	-0.783	0.198	0.0396	M23
ENSG00000240891	PLCXD2	-1.78	0.00082	-1.13	0.0554	-0.843	1	0.0203	0.989	0.104	0.848	-0.113	0.892	0.00391	M23
ENSG00000108061	SHOC2	-1.29	0.000822	-0.66	0.118	-0.329	1	-0.336	0.728	-0.681	0.0277	-0.548	0.445	0.363	M24
ENSG00000267194	AC002546.1	-1.28	0.000822	-0.416	0.481	-0.694	1	-0.643	0.335	-1.35	6.63e-06	-0.798	0.26	0.0705	NA
ENSG00000158711	ELK4	-1.26	0.000823	-1.05	0.00369	-0.733	1	0.00564	0.997	0.223	0.508	-0.0167	0.984	0.00215	NA
ENSG00000014824	SLC30A9	-1.42	0.000837	-1.07	0.019	-0.744	1	-0.453	0.538	-0.326	0.345	-0.515	0.277	0.00984	M23
ENSG00000165650	PDZD8	-1.27	0.000837	-0.373	0.484	0.00465	1	-0.365	0.729	-0.822	0.0422	-0.853	0.294	0.562	NA
ENSG00000008517	IL32	1.05	0.000838	0.656	0.116	0.322	1	0.382	0.633	0.449	0.174	0.554	0.457	0.455	M15
ENSG00000169429	CXCL8	-2.19	0.000838	-2.09	0.00369	-0.624	1	-0.479	0.685	-0.108	0.864	-0.779	0.314	0.0261	M24
ENSG00000130159	ECSIT	1.09	0.000845	0.949	0.02	0.583	1	0.114	0.915	0.00664	0.99	0.151	0.771	0.00314	M10
ENSG00000119801	YPEL5	-1.1	0.000848	-0.371	0.435	-0.0209	1	-0.6	0.443	-0.712	0.0242	-0.632	0.354	0.228	M24
ENSG00000103148	NPRL3	1.01	0.000851	1.45	0.000347	0.728	1	0.38	0.698	-0.168	0.74	-0.000208	1	0.0688	NA
ENSG00000114209	PDCD10	-1.52	0.000852	-1.31	0.00956	-0.918	1	-0.768	0.211	-0.678	0.0963	-0.788	0.218	0.0696	M23
ENSG00000143971	ETAA1	-1.81	0.000852	-1.59	0.0113	-1.18	1	-0.299	0.82	-0.0802	0.883	-0.315	0.635	0.0101	M23
ENSG00000111817	DSE	-1.16	0.000853	-0.518	0.179	-0.789	1	-0.38	0.587	-0.529	0.0584	-0.77	0.0705	0.0185	M23
ENSG00000272993	AC239868.4	-1.62	0.000853	-0.525	0.436	0.0203	1	-0.748	0.288	-0.993	0.019	-0.803	0.291	0.0477	NA
ENSG00000070190	DAPP1	-1.18	0.000861	-0.566	0.209	-0.47	1	-0.433	0.603	-0.434	0.206	-0.396	0.566	0.531	M24
ENSG00000104763	ASAH1	-1.02	0.000867	-0.332	0.53	-0.0234	1	-0.473	0.626	-0.775	0.0513	-0.855	0.294	0.368	NA
ENSG00000170271	FAXDC2	1.26	0.000875	1.56	6.34e-07	1.44	1	0.181	0.872	-0.346	0.451	-0.297	0.759	0.00932	M12
ENSG00000169877	AHSP	1.5	0.000891	1.45	8.25e-05	1.72	0.487	-0.446	0.685	-1.22	0.169	-1.51	0.402	0.0484	NA
ENSG00000164118	CEP44	-1.59	0.000894	-1.27	0.016	-0.798	1	-0.444	0.661	-0.291	0.464	-0.379	0.563	0.0104	M23
ENSG00000167705	RILP	0.989	0.000896	1.29	8.25e-05	1.03	1	-0.077	0.954	-0.565	0.205	-0.405	0.644	0.00662	NA
ENSG00000102524	TNFSF13B	-0.989	0.000897	-0.852	0.0354	-0.975	1	-0.804	0.112	-0.925	0.000951	-0.716	0.31	0.143	NA
ENSG00000177917	ARL6IP6	-1.32	0.000902	-0.576	0.216	-0.293	1	-0.228	0.83	-0.418	0.252	-0.471	0.479	0.0343	M24
ENSG00000102401	ARMCX3	-1.21	0.000919	-0.771	0.0777	-0.628	1	0.0727	0.948	0.0565	0.897	-0.105	0.877	0.000609	M24
ENSG00000128590	DNAJB9	-1.22	0.000923	-0.879	0.0421	-0.927	1	-0.0783	0.948	-0.158	0.648	-0.191	0.721	0.0217	M23
ENSG00000138190	EXOC6	-1.36	0.000923	-0.467	0.323	-0.212	1	-0.562	0.501	-0.925	0.00888	-0.75	0.346	0.427	M24
ENSG00000106993	CDC37L1	-1.51	0.000926	-1.2	0.019	-0.531	1	-0.372	0.69	-0.204	0.611	-0.412	0.498	0.00215	M23
ENSG00000129317	PUS7L	-1.47	0.000929	-1.69	0.000164	-0.999	1	-0.314	0.784	-0.094	0.845	-0.473	0.468	0.0104	M23
ENSG00000198964	SGMS1	-1.22	0.000929	-0.49	0.292	-0.409	1	-0.107	0.926	-0.249	0.534	-0.337	0.647	0.366	M24
ENSG00000054219	LY75	-1.22	0.000935	-0.946	0.0589	-0.468	1	-0.24	0.808	-0.532	0.171	-0.543	0.425	0.17	M24
ENSG00000114346	ECT2	-1.88	0.000937	-1.59	0.0143	-1.22	1	-0.124	0.934	-0.351	0.455	-0.172	0.826	0.000554	M24
ENSG00000136213	CHST12	1.12	0.000939	0.841	0.0331	0.761	1	0.244	0.769	0.228	0.552	0.184	0.829	0.242	M15
ENSG00000110172	CHORDC1	-1.43	0.000953	-1.26	0.00262	-1.15	1	-0.0143	0.993	0.00544	0.992	-0.21	0.763	0.00183	M23
ENSG00000198642	KLHL9	-1.32	0.000953	-1.11	0.0102	-0.552	1	-0.221	0.834	0.0231	0.959	-0.309	0.578	0.00776	M23
ENSG00000198786	MT-ND5	1.02	0.000971	0.635	0.161	0.37	1	0.607	0.392	0.63	0.0221	0.71	0.0705	0.183	NA
ENSG00000119396	RAB14	-1.03	0.000975	-0.417	0.293	-0.296	1	-0.0398	0.973	-0.111	0.761	-0.0693	0.928	0.11	M24
ENSG00000156976	EIF4A2	-1.02	0.000976	-0.808	0.016	-0.482	1	-0.0715	0.945	0.1	0.776	-0.105	0.869	0.0034	M23
ENSG00000143669	LYST	-1.16	0.000987	-0.591	0.149	-0.229	1	-0.37	0.666	-0.534	0.111	-0.596	0.392	0.422	M24
ENSG00000100580	TMED8	-1.27	0.000987	-0.0697	0.919	0.288	1	-0.297	0.806	-0.618	0.13	-0.352	0.7	1	NA
ENSG00000135766	EGLN1	-1.14	0.000987	-0.134	0.811	0.0915	1	-0.573	0.508	-0.99	0.00536	-0.796	0.374	0.914	NA
ENSG00000165929	TC2N	-1.18	0.001	-1.43	3.6e-05	-0.884	1	-0.181	0.857	0.0507	0.906	-0.139	0.841	0.011	NA
ENSG00000134255	CEPT1	-1.18	0.00101	-0.865	0.0224	-0.578	1	-0.251	0.79	-0.0406	0.915	-0.318	0.522	0.0168	M23
ENSG00000111605	CPSF6	-1.01	0.00102	-0.893	0.0146	-0.931	1	-0.0824	0.934	-0.0131	0.977	-0.247	0.647	0.0095	M23
ENSG00000077254	USP33	-1.16	0.00102	-0.856	0.0345	-0.511	1	-0.243	0.799	-0.255	0.475	-0.272	0.649	0.0616	M24
ENSG00000162241	SLC25A45	1.1	0.00103	0.564	0.176	0.751	1	0.0279	0.981	0.0662	0.883	0.212	0.724	0.0358	M15
ENSG00000255529	POLR2M	-1.5	0.00103	-1.36	0.00903	-1.21	1	-0.267	0.792	-0.169	0.672	-0.216	0.725	0.00582	M23
ENSG00000123610	TNFAIP6	-1.3	0.00103	-0.487	0.416	-0.343	1	-1.39	0.00604	-1.53	0.000206	-0.931	0.357	0.168	NA
ENSG00000130165	ELOF1	0.972	0.00104	0.997	0.00393	0.869	1	0.13	0.893	-0.0252	0.954	0.143	0.797	0.00181	M10
ENSG00000181061	HIGD1A	-1.56	0.00105	-0.72	0.186	-0.515	1	-0.433	0.649	-0.399	0.294	-0.622	0.328	0.0432	M23
ENSG00000076864	RAP1GAP	1.24	0.00106	1.33	0.000385	1.01	1	-0.635	0.806	-1.5	0.00222	-1.67	0.0602	0.0212	M12
ENSG00000129534	MIS18BP1	-1.29	0.00106	-1.12	0.00274	-0.899	1	-0.146	0.886	-0.0275	0.949	-0.234	0.712	0.0146	M23
ENSG00000080345	RIF1	-1.37	0.00106	-1.11	0.00725	-0.661	1	-0.211	0.833	-0.11	0.801	-0.265	0.658	0.0204	M23
ENSG00000071073	MGAT4A	-1.18	0.00106	-0.844	0.0231	-0.532	1	-0.173	0.872	-0.107	0.818	-0.258	0.688	0.134	M23
ENSG00000197579	TOPORS	-1.28	0.00106	-0.638	0.127	-0.0366	1	-0.321	0.762	-0.636	0.148	-0.667	0.386	0.692	M24
ENSG00000171928	TVP23B	-1.74	0.00106	-1.03	0.0814	-0.433	1	-0.346	0.76	-0.327	0.502	-0.538	0.418	0.0639	M24
ENSG00000159399	HK2	-1.14	0.00106	-0.245	0.661	0.00945	1	-0.11	0.926	-0.598	0.142	-0.656	0.329	0.47	NA
ENSG00000164323	CFAP97	-1.34	0.00106	-1.16	0.014	-1.01	1	0.11	0.94	0.379	0.274	-0.0212	0.983	0.0125	NA
ENSG00000137770	CTDSPL2	-1.28	0.00108	-1.29	0.00121	-0.99	1	-0.269	0.802	-0.185	0.617	-0.352	0.498	0.0137	M23
ENSG00000173559	NABP1	-1.34	0.00108	-0.663	0.249	-0.2	1	-1.04	0.0534	-1.38	1.78e-05	-1.21	0.0662	0.0927	NA
ENSG00000166225	FRS2	-1.38	0.0011	-0.808	0.0971	-0.792	1	-0.171	0.88	-0.0907	0.83	-0.196	0.754	0.0266	M24
ENSG00000180530	NRIP1	-1.45	0.00114	-1.39	0.00254	-1.42	1	-0.0328	0.981	0.116	0.777	-0.233	0.677	0.00173	M23
ENSG00000128923	MINDY2	-1.49	0.00114	-1.45	0.00548	-0.564	1	-0.616	0.483	-0.601	0.142	-0.828	0.214	0.0338	M23
ENSG00000131873	CHSY1	-1.06	0.00114	-0.633	0.0948	-0.289	1	-0.39	0.606	-0.738	0.0221	-0.783	0.198	0.274	NA
ENSG00000196352	CD55	-0.939	0.00114	-0.139	0.813	0.0044	1	-0.687	0.36	-1.26	0.000495	-0.909	0.199	0.193	NA
ENSG00000185127	C6orf120	-1.4	0.00116	-0.751	0.0908	-0.563	1	-0.158	0.872	-0.115	0.787	-0.33	0.565	0.0186	M24
ENSG00000155957	TMBIM4	-1.13	0.00116	-0.854	0.0777	-0.358	1	-0.536	0.47	-0.727	0.0232	-0.609	0.381	0.0771	M24
ENSG00000198189	HSD17B11	-0.92	0.00116	-0.292	0.532	-0.044	1	-0.633	0.353	-0.928	0.00451	-0.746	0.35	0.405	NA
ENSG00000135341	MAP3K7	-1.18	0.00117	-0.769	0.0623	-0.283	1	-0.145	0.881	-0.182	0.597	-0.223	0.698	0.0254	M24
ENSG00000011258	MBTD1	-1.32	0.00117	-0.903	0.033	-0.233	1	-0.251	0.816	-0.348	0.288	-0.35	0.585	0.0941	M24
ENSG00000145715	RASA1	-1.3	0.00117	-0.799	0.0558	-0.745	1	-0.0736	0.956	-0.135	0.753	-0.284	0.688	0.176	M24
ENSG00000148516	ZEB1	-1.58	0.00118	-1.01	0.028	-0.386	1	-0.229	0.845	-0.447	0.251	-0.595	0.427	0.187	M23
ENSG00000135049	AGTPBP1	-1.18	0.00119	-0.485	0.354	-0.125	1	-0.43	0.667	-0.759	0.0293	-0.772	0.251	0.503	NA
ENSG00000105483	CARD8	-1.1	0.00124	-0.497	0.303	-0.128	1	-0.503	0.542	-0.772	0.0165	-0.707	0.35	0.412	M24
ENSG00000178996	SNX18	-1.11	0.00124	-0.568	0.139	-0.418	1	-0.314	0.738	-0.72	0.0154	-0.733	0.261	0.422	M24
ENSG00000061987	MON2	-1.2	0.00124	-0.89	0.033	-0.326	1	-0.267	0.761	-0.336	0.318	-0.316	0.555	0.0116	M24
ENSG00000198399	ITSN2	-1.13	0.00124	-0.657	0.111	-0.338	1	-0.312	0.737	-0.451	0.192	-0.545	0.434	0.374	M24
ENSG00000198242	RPL23A	1.01	0.00124	0.563	0.178	0.318	1	0.298	0.758	0.443	0.185	0.382	0.559	0.397	NA
ENSG00000156381	ANKRD9	1.14	0.00127	1.36	0.000464	1.2	1	-0.366	0.706	-0.651	0.102	-0.304	0.736	0.000695	M10
ENSG00000158987	RAPGEF6	-1.46	0.00127	-1.04	0.0268	-0.535	1	-0.404	0.643	-0.483	0.141	-0.391	0.42	0.0639	M23
ENSG00000127995	CASD1	-1.5	0.00127	-1.55	0.0018	-0.98	1	-0.186	0.871	0.0591	0.898	-0.387	0.525	0.00369	NA
ENSG00000166169	POLL	0.937	0.00128	1.19	0.00122	0.942	1	0.27	0.774	-0.0943	0.842	-0.0419	0.958	0.00714	M12
ENSG00000080298	RFX3	-1.52	0.00129	-0.85	0.0787	-0.284	1	-0.225	0.85	-0.412	0.302	-0.54	0.529	0.498	M24
ENSG00000184203	PPP1R2	-0.957	0.00129	-0.709	0.0542	-0.565	1	-0.293	0.688	-0.309	0.275	-0.248	0.647	0.0279	M24
ENSG00000163029	SMC6	-1.47	0.0013	-1.34	0.00421	-0.656	1	-0.0693	0.957	0.0935	0.837	0.0889	0.914	0.00413	M23
ENSG00000122435	TRMT13	-1.63	0.00131	-2.01	3.7e-05	-1.33	1	-0.364	0.727	-0.158	0.698	-0.549	0.405	0.0158	M23
ENSG00000113851	CRBN	-1.24	0.00131	-1.21	0.00288	-0.731	1	-0.463	0.563	-0.247	0.48	-0.407	0.488	0.0599	M23
ENSG00000137267	TUBB2A	1.48	0.00131	1.84	1.04e-05	1.81	0.946	0.38	0.75	-0.54	0.312	-0.879	0.444	0.00884	NA
ENSG00000171049	FPR2	-0.923	0.00131	0.0582	0.923	0.222	1	-0.445	0.661	-1.03	0.00544	-0.781	0.397	0.684	NA
ENSG00000198712	MT-CO2	0.988	0.00132	0.639	0.152	0.41	1	0.43	0.59	0.448	0.214	0.577	0.164	0.204	M10
ENSG00000138768	USO1	-1.09	0.00132	-0.844	0.0282	-0.62	1	0.0656	0.954	-0.0166	0.971	-0.0494	0.947	0.00703	M24
ENSG00000119541	VPS4B	-1.14	0.00132	-0.283	0.538	-0.0259	1	-0.148	0.893	-0.34	0.356	-0.331	0.633	0.428	M24
ENSG00000258289	CHURC1	-1.18	0.00132	-0.709	0.0949	-0.313	1	-0.53	0.415	-0.49	0.152	-0.476	0.334	0.0114	M24
ENSG00000089916	GPATCH2L	-1.07	0.00133	-0.812	0.0372	-0.268	1	-0.254	0.785	-0.266	0.48	-0.519	0.339	0.0427	M24
ENSG00000054983	GALC	-1.1	0.00134	-0.879	0.0294	-0.629	1	-0.313	0.728	-0.421	0.224	-0.431	0.404	0.0569	M24
ENSG00000124786	SLC35B3	-1.34	0.00134	-0.887	0.0526	-0.455	1	-0.291	0.772	-0.299	0.414	-0.277	0.635	0.0176	M24
ENSG00000135720	DYNC1LI2	-1.1	0.00135	-0.567	0.172	-0.229	1	-0.114	0.911	-0.215	0.539	-0.443	0.486	0.134	M24
ENSG00000129493	HEATR5A	-1.47	0.00136	-0.474	0.429	-0.118	1	-0.245	0.828	-0.515	0.199	-0.671	0.329	0.0899	M24
ENSG00000075089	ACTR6	-1.51	0.00137	-2.31	2.4e-05	-1.28	1	-0.569	0.549	-0.209	0.669	-0.48	0.52	0.00687	NA
ENSG00000165355	FBXO33	-1.37	0.00138	-0.597	0.175	-0.3	1	-0.196	0.86	-0.458	0.217	-0.466	0.535	0.364	M24
ENSG00000196247	ZNF107	-1.71	0.00138	-0.948	0.11	0.0918	1	-0.344	0.757	-0.411	0.358	-0.553	0.516	0.484	M24
ENSG00000275052	PPP4R3B	-1.13	0.00138	-0.665	0.0711	-0.428	1	-0.165	0.869	-0.114	0.767	-0.17	0.772	0.0635	M24
ENSG00000135317	SNX14	-1.22	0.00141	-0.983	0.0268	-0.462	1	-0.368	0.663	-0.229	0.493	-0.343	0.544	0.0997	M23
ENSG00000119787	ATL2	-1.42	0.00141	-1.12	0.0252	-0.502	1	-0.175	0.887	-0.09	0.868	-0.346	0.648	0.0661	M23
ENSG00000198938	MT-CO3	0.99	0.00141	0.576	0.213	0.255	1	0.406	0.643	0.446	0.204	0.581	0.165	0.213	M9
ENSG00000204673	AKT1S1	0.981	0.00141	1.04	0.00359	0.782	1	0.119	0.899	0.0137	0.977	0.0678	0.915	5.46e-05	M9
ENSG00000164104	HMGB2	-1.47	0.00141	-0.383	0.52	0.0847	1	-0.663	0.482	-0.954	0.025	-0.777	0.381	0.397	NA
ENSG00000113597	TRAPPC13	-1.37	0.00142	-1.36	0.00891	-0.833	1	-0.319	0.771	-0.205	0.612	-0.24	0.669	0.0218	M23
ENSG00000138767	CNOT6L	-1.1	0.00142	-0.768	0.0302	-0.481	1	-0.148	0.874	-0.0713	0.85	-0.117	0.821	0.00501	M23
ENSG00000090989	EXOC1	-1.15	0.00142	-0.598	0.193	-0.309	1	-0.278	0.781	-0.362	0.306	-0.268	0.682	0.226	M24
ENSG00000099785	37316	0.915	0.00142	1.11	0.000365	1.01	1	-0.11	0.92	-0.394	0.282	-0.105	0.903	0.00238	M9
ENSG00000128791	TWSG1	-1.92	0.00142	-1.31	0.0618	-0.711	1	-0.306	0.832	-0.204	0.694	-0.473	0.548	0.0822	NA
ENSG00000182700	IGIP	-1.6	0.00145	-1.96	0.000776	-0.86	1	-0.223	0.834	-0.233	0.598	-0.372	0.562	0.000179	M23
ENSG00000241399	CD302	-1.05	0.00145	-0.634	0.0702	-0.514	1	-0.474	0.499	-0.594	0.0805	-0.734	0.307	0.282	NA
ENSG00000142235	LMTK3	1.38	0.00146	0.704	0.273	0.469	1	0.233	0.848	0.315	0.512	0.19	0.863	0.118	M15
ENSG00000164983	TMEM65	-1.38	0.00146	-0.729	0.162	-0.337	1	-0.394	0.704	-0.63	0.0784	-0.692	0.335	0.153	M24
ENSG00000165572	KBTBD6	-1.95	0.00146	-1.19	0.0405	-0.428	1	-0.315	0.807	-0.469	0.349	-0.395	0.614	0.0664	M24
ENSG00000135002	RFK	-1.49	0.00147	-1.24	0.0232	-1.5	1	-0.15	0.898	-0.0806	0.868	-0.247	0.697	0.00658	M23
ENSG00000127947	PTPN12	-1.28	0.00147	-0.484	0.306	-0.0438	1	-0.324	0.76	-0.648	0.0713	-0.64	0.431	0.723	M24
ENSG00000198843	SELENOT	-1.09	0.00147	-0.556	0.211	-0.363	1	-0.529	0.411	-0.587	0.0248	-0.637	0.247	0.036	M24
ENSG00000138398	PPIG	-1.31	0.00148	-1.41	0.00304	-0.75	1	-0.428	0.69	-0.215	0.639	-0.532	0.475	0.163	M23
ENSG00000280433	FP565260.7	-1.92	0.00148	-0.995	0.175	-0.72	1	-0.328	0.786	-0.537	0.245	-0.286	0.71	0.0278	M23
ENSG00000066777	ARFGEF1	-1.03	0.00148	-0.447	0.275	-0.372	1	-0.159	0.858	-0.298	0.393	-0.286	0.614	0.144	M24
ENSG00000140367	UBE2Q2	-1.13	0.00148	-1.08	0.00682	-0.908	1	-0.0817	0.943	0.0113	0.98	-0.17	0.775	0.011	NA
ENSG00000196911	KPNA5	-1.85	0.00148	-2.24	5.47e-05	-1.37	1	-0.489	0.616	-0.407	0.351	-0.484	0.456	0.0115	NA
ENSG00000117906	RCN2	-1.37	0.00148	-1.43	0.003	-0.854	1	-0.235	0.841	-0.174	0.658	-0.398	0.509	0.0306	NA
ENSG00000173208	ABCD2	-1.58	0.00148	-1.95	0.000903	-1.25	1	-0.13	0.928	-0.0216	0.972	-0.373	0.667	0.0247	NA
ENSG00000172086	KRCC1	-1.41	0.0015	-1.19	0.012	-0.762	1	-0.618	0.438	-0.588	0.124	-0.674	0.361	0.193	M24
ENSG00000179632	MAF1	0.889	0.00151	0.934	0.0046	0.708	1	0.0993	0.916	-0.0866	0.822	0.0759	0.892	0.000622	M9
ENSG00000162769	FLVCR1	-1.52	0.00152	-0.879	0.0816	-0.142	1	-0.358	0.716	-0.318	0.447	-0.566	0.198	0.011	M23
ENSG00000086666	ZFAND6	-1.1	0.00152	-0.646	0.118	-0.144	1	-0.423	0.626	-0.517	0.0891	-0.514	0.409	0.162	M24
ENSG00000198876	DCAF12	1.19	0.00152	1.37	9.43e-06	1.41	1	-0.0337	0.981	-0.48	0.188	-0.476	0.545	0.00804	NA
ENSG00000204323	SMIM5	1.33	0.00154	1.5	0.000254	1.59	1	-0.0703	0.963	-0.404	0.382	-0.335	0.701	0.0015	M12
ENSG00000100558	PLEK2	1.37	0.00158	1.51	0.000198	1.33	1	-0.143	0.927	-0.857	0.0832	-0.888	0.466	0.0355	NA
ENSG00000135924	DNAJB2	0.904	0.00159	0.98	0.00498	0.723	1	0.126	0.894	-0.0148	0.976	0.087	0.877	0.00277	M9
ENSG00000175893	ZDHHC21	-1.89	0.00161	-1.42	0.0193	-0.896	1	-0.267	0.852	-0.0415	0.938	-0.5	0.511	0.0712	M23
ENSG00000169018	FEM1B	-1.24	0.00161	-0.773	0.057	-0.446	1	-0.0454	0.974	0.0883	0.845	-0.232	0.702	0.0477	M24
ENSG00000109133	TMEM33	-1.03	0.00162	-0.36	0.428	-0.156	1	-0.494	0.474	-0.707	0.0246	-0.638	0.323	0.15	M24
ENSG00000179295	PTPN11	-1.16	0.00163	-0.855	0.0332	-0.548	1	0.23	0.795	0.248	0.457	0.0118	0.987	0.000393	NA
ENSG00000113638	TTC33	-1.85	0.00164	-2.1	0.00149	-0.94	1	-0.257	0.848	-0.306	0.482	-0.623	0.468	0.0347	M23
ENSG00000198162	MAN1A2	-1.1	0.00164	-1.08	0.00604	-0.926	1	-0.0713	0.95	0.0111	0.979	-0.211	0.662	0.0149	M23
ENSG00000101751	POLI	-1.46	0.00164	-1.09	0.0447	-0.629	1	-0.32	0.765	-0.311	0.458	-0.463	0.478	0.0763	M23
ENSG00000100201	DDX17	-1.07	0.00164	-0.486	0.282	-0.0598	1	-0.308	0.723	-0.383	0.246	-0.456	0.486	0.152	M24
ENSG00000138678	GPAT3	-0.962	0.00164	-0.409	0.379	-0.661	1	-0.361	0.656	-0.798	0.0194	-0.831	0.227	0.184	NA
ENSG00000121644	DESI2	-1.16	0.00165	-0.904	0.0346	-0.563	1	-0.206	0.828	-0.124	0.73	-0.219	0.672	0.00302	M23
ENSG00000082898	XPO1	-1.09	0.00165	-0.66	0.0948	-0.417	1	-0.268	0.748	-0.136	0.696	-0.286	0.489	0.00482	M23
ENSG00000171100	MTM1	-1.22	0.00165	-0.681	0.114	-0.796	1	-0.185	0.862	-0.24	0.517	-0.292	0.677	0.192	M24
ENSG00000169019	COMMD8	-1.6	0.00166	-1.83	0.00345	-0.953	1	-0.454	0.683	-0.243	0.6	-0.552	0.5	0.0987	M23
ENSG00000164332	UBLCP1	-1.12	0.00166	-0.5	0.259	-0.285	1	-0.467	0.552	-0.535	0.0766	-0.426	0.488	0.159	M24
ENSG00000144909	OSBPL11	-1.13	0.00166	-0.416	0.33	-0.224	1	-0.17	0.874	-0.43	0.245	-0.492	0.514	0.669	M24
ENSG00000109452	INPP4B	-1.2	0.00166	-1.32	0.000643	-0.957	1	0.0233	0.988	0.186	0.634	-0.266	0.745	0.0761	NA
ENSG00000037749	MFAP3	-1.56	0.00167	-0.766	0.137	-0.231	1	-0.0194	0.991	-0.216	0.652	-0.412	0.555	0.12	M24
ENSG00000179526	SHARPIN	0.929	0.00168	1.17	0.00112	0.813	1	0.108	0.924	-0.167	0.685	-0.0105	0.99	0.0161	M10
ENSG00000212907	MT-ND4L	0.944	0.00168	0.769	0.103	0.708	1	0.656	0.316	0.701	0.0234	0.775	0.0299	0.0991	M10
ENSG00000176083	ZNF683	1.23	0.00168	0.93	0.0451	0.714	1	0.361	0.681	0.404	0.359	0.754	0.425	0.896	NA
ENSG00000001629	ANKIB1	-1.32	0.00172	-1.11	0.0074	-0.701	1	-0.00222	0.999	0.00332	0.995	-0.206	0.75	0.0299	M23
ENSG00000169139	UBE2V2	-1.31	0.00173	-1.02	0.0299	-0.743	1	-0.304	0.778	-0.0272	0.95	-0.228	0.691	0.00926	M23
ENSG00000126861	OMG	-1.96	0.00174	-0.546	0.515	-1.19	1	-0.854	0.35	-1.65	0.000451	-1.52	0.126	0.128	M24
ENSG00000279801	AC111170.3	2.52	0.00175	1.54	NA	0.523	1	-0.29	0.923	-0.0607	0.96	0.0745	0.963	0.0341	M15
ENSG00000164180	TMEM161B	-1.54	0.00176	-1.35	0.00706	-0.585	1	-0.248	0.832	-0.0914	0.84	-0.459	0.432	0.0124	M23
ENSG00000257704	INAFM1	1.1	0.00176	1.35	0.00109	1.16	1	-0.0399	0.979	-0.392	0.269	0.0772	0.942	0.00369	NA
ENSG00000173762	CD7	0.965	0.00178	0.656	0.153	0.153	1	0.232	0.811	0.31	0.405	0.514	0.418	0.671	M15
ENSG00000099385	BCL7C	1.03	0.0018	0.409	0.388	0.18	1	-0.000453	1	0.197	0.582	0.245	0.685	0.0766	M15
ENSG00000198743	SLC5A3	-1.42	0.0018	-1.44	0.00101	-0.97	1	-0.0108	0.995	0.137	0.73	-0.266	0.667	0.0101	M23
ENSG00000135999	EPC2	-1.2	0.0018	-0.558	0.218	-0.384	1	-0.0129	0.994	-0.211	0.584	-0.338	0.631	0.346	M24
ENSG00000139278	GLIPR1	-0.909	0.0018	-0.466	0.222	-0.334	1	-0.469	0.453	-0.579	0.0302	-0.643	0.31	0.182	M24
ENSG00000123983	ACSL3	-1.07	0.0018	-0.663	0.105	-0.526	1	-0.312	0.666	-0.437	0.168	-0.26	0.669	0.15	M5
ENSG00000137462	TLR2	-1.07	0.0018	0.545	0.34	1.06	1	-0.532	0.661	-0.99	0.0214	-0.813	0.651	0.534	NA
ENSG00000163694	RBM47	-1.25	0.0018	-0.0833	0.889	0.208	1	-0.358	0.736	-0.938	0.0101	-0.85	0.317	0.901	NA
ENSG00000028277	POU2F2	0.924	0.00181	0.199	0.671	-0.17	1	0.325	0.657	0.534	0.0427	0.306	0.615	0.0377	M14
ENSG00000114450	GNB4	-1.19	0.00181	-0.676	0.081	-0.484	1	-0.504	0.48	-0.588	0.0697	-0.5	0.418	0.203	M24
ENSG00000137871	ZNF280D	-1.36	0.00182	-1.22	0.0147	-1.04	1	-0.388	0.697	-0.121	0.781	-0.53	0.441	0.0783	M23
ENSG00000146433	TMEM181	-1.37	0.00182	-1	0.0252	-0.414	1	-0.066	0.954	0.017	0.969	-0.194	0.753	0.0044	M23
ENSG00000203668	CHML	-2.13	0.00182	-1.98	0.0106	-1.74	1	0.0534	0.974	0.117	0.845	-0.27	0.711	0.000656	M23
ENSG00000008294	SPAG9	-1.2	0.00182	-0.417	0.43	0.217	1	-0.38	0.705	-0.787	0.0255	-0.691	0.41	0.877	M24
ENSG00000101574	METTL4	-1.2	0.00182	-0.621	0.181	-0.0547	1	-0.403	0.606	-0.306	0.359	-0.36	0.567	0.0381	M24
ENSG00000119048	UBE2B	-0.972	0.00182	-0.222	0.66	0.118	1	-0.717	0.317	-1.07	0.000495	-0.8	0.341	0.428	NA
ENSG00000005893	LAMP2	-0.917	0.00183	-0.153	0.763	0.151	1	-0.419	0.648	-0.84	0.0195	-0.759	0.376	0.673	NA
ENSG00000214253	FIS1	0.949	0.00185	1.03	0.00177	0.941	1	-0.062	0.954	-0.139	0.708	-0.048	0.954	0.000201	M12
ENSG00000080822	CLDND1	-0.997	0.00185	-0.987	0.0116	-0.679	1	-0.31	0.69	-0.14	0.645	-0.188	0.66	0.00247	M23
ENSG00000038274	MAT2B	-0.956	0.00185	-0.401	0.29	-0.195	1	-0.128	0.881	-0.134	0.688	-0.0744	0.922	0.134	M24
ENSG00000253352	TUG1	-0.917	0.00185	-0.544	0.156	-0.21	1	-0.261	0.754	-0.3	0.368	-0.35	0.567	0.171	M24
ENSG00000125772	GPCPD1	-0.949	0.00185	-0.448	0.404	-0.0967	1	-0.562	0.518	-0.83	0.00917	-0.838	0.153	0.117	NA
ENSG00000171155	C1GALT1C1	-1.16	0.00186	-0.641	0.18	-0.481	1	-0.593	0.386	-0.646	0.0533	-0.606	0.282	0.0479	M24
ENSG00000132825	PPP1R3D	-1.03	0.00186	-0.36	0.453	-0.222	1	-0.511	0.552	-0.889	0.00516	-0.77	0.277	0.334	NA
ENSG00000164163	ABCE1	-1.16	0.00186	-1.48	0.00011	-0.942	1	0.00148	0.999	0.205	0.529	-0.0489	0.95	0.00133	NA
ENSG00000134852	CLOCK	-1.52	0.00186	-1.22	0.0197	-0.93	1	-0.114	0.924	0.0718	0.882	-0.245	0.688	0.0041	NA
ENSG00000163291	PAQR3	-2	0.00186	-1.54	0.0327	-1.09	1	-0.248	0.854	0.0583	0.918	-0.338	0.608	0.00919	NA
ENSG00000262714	AC007342.5	-1.29	0.00186	-0.439	0.431	-0.104	1	-0.684	0.382	-1.06	0.00474	-1.12	0.194	0.687	NA
ENSG00000131051	RBM39	-0.965	0.00188	-0.655	0.098	-0.228	1	-0.293	0.726	-0.425	0.191	-0.395	0.526	0.215	M24
ENSG00000004766	VPS50	-1.22	0.00191	-1.19	0.00625	-1.1	1	-0.262	0.801	0.0143	0.977	-0.274	0.674	0.0111	M23
ENSG00000188921	HACD4	-1.11	0.00191	-0.549	0.2	-0.261	1	-0.575	0.344	-0.519	0.0847	-0.578	0.325	0.0458	M24
ENSG00000093000	NUP50	-1.02	0.00191	-0.454	0.288	-0.21	1	-0.191	0.851	-0.504	0.166	-0.483	0.5	0.566	M24
ENSG00000239305	RNF103	-1.16	0.00191	-0.475	0.339	-0.0994	1	-0.333	0.726	-0.563	0.116	-0.544	0.432	0.246	M24
ENSG00000145332	KLHL8	-1.42	0.00191	-0.149	0.826	0.25	1	-0.308	0.798	-0.541	0.229	-0.65	0.5	1	M24
ENSG00000181827	RFX7	-1.28	0.00191	-1.36	0.00322	-0.71	1	0.0196	0.988	0.247	0.502	-0.0557	0.939	0.000298	NA
ENSG00000215252	GOLGA8B	-1.1	0.00191	-0.882	0.0207	-0.511	1	-0.0108	0.994	0.19	0.604	-0.0292	0.972	0.0119	NA
ENSG00000103199	ZNF500	1.12	0.00194	0.576	0.289	0.183	1	0.232	0.83	0.277	0.503	0.178	0.84	0.247	M15
ENSG00000115145	STAM2	-1.2	0.00194	-0.621	0.202	-0.265	1	-0.458	0.556	-0.592	0.0751	-0.497	0.465	0.154	M24
ENSG00000115310	RTN4	-0.931	0.00194	-0.0478	0.925	-0.106	1	-0.165	0.857	-0.363	0.297	-0.295	0.656	0.431	NA
ENSG00000256269	HMBS	1.03	0.00195	1.04	0.00459	1.17	1	0.0549	0.966	-0.507	0.159	-0.207	0.794	0.000464	M12
ENSG00000086232	EIF2AK1	0.908	0.00195	0.911	0.00512	0.837	1	0.171	0.845	-0.00543	0.99	0.148	0.787	0.00817	M9
ENSG00000137075	RNF38	-1.03	0.00196	-0.318	0.466	-0.139	1	-0.0382	0.976	-0.239	0.509	-0.157	0.831	0.324	M24
ENSG00000122862	SRGN	-1.12	0.00196	-0.35	0.56	-0.0388	1	-0.899	0.153	-1.27	0.000417	-1.22	0.124	0.106	NA
ENSG00000151233	GXYLT1	-1.39	0.00196	-0.789	0.109	-0.76	1	-0.18	0.874	-0.144	0.768	-0.406	0.522	0.144	NA
ENSG00000237541	HLA-DQA2	1.5	0.00196	0.56	0.337	0.406	1	0.752	0.144	1.02	0.000813	0.668	0.319	0.0958	NA
ENSG00000138381	ASNSD1	-1.23	0.00198	-1.1	0.0179	-0.528	1	-0.332	0.706	-0.264	0.499	-0.346	0.6	0.0324	M23
ENSG00000166130	IKBIP	-1.17	0.00198	-0.232	0.669	0.285	1	-0.443	0.649	-0.869	0.0366	-0.821	0.323	0.446	M24
ENSG00000116991	SIPA1L2	-1.16	0.00198	0.678	0.137	0.902	1	-0.605	0.566	-1.44	0.00139	-1.03	0.365	0.317	NA
ENSG00000128699	ORMDL1	-1	0.00199	-1.01	0.00453	-0.515	1	-0.156	0.876	-0.019	0.963	-0.0886	0.884	0.00515	M23
ENSG00000260032	NORAD	-1.17	0.00199	-0.581	0.128	-0.135	1	-0.13	0.899	-0.146	0.724	-0.36	0.576	0.126	M24
ENSG00000164305	CASP3	-1.35	0.00201	-1.04	0.0154	-0.543	1	-0.327	0.748	-0.246	0.488	-0.429	0.489	0.112	M23
ENSG00000090054	SPTLC1	-1.05	0.00201	-0.429	0.355	-0.373	1	-0.154	0.87	-0.272	0.461	-0.346	0.607	0.312	M24
ENSG00000125520	SLC2A4RG	1	0.00201	0.709	0.0926	0.32	1	0.202	0.81	0.367	0.26	0.372	0.566	0.178	NA
ENSG00000109270	LAMTOR3	-1.21	0.00202	-0.864	0.0762	-0.474	1	-0.525	0.514	-0.448	0.173	-0.569	0.373	0.162	M24
ENSG00000170837	GPR27	-1.09	0.00206	-0.0299	0.962	0.065	1	-0.582	0.451	-1.13	0.0018	-1.04	0.212	0.382	NA
ENSG00000113391	FAM172A	-1.34	0.00207	-0.726	0.112	-0.296	1	-0.2	0.857	-0.341	0.395	-0.338	0.638	0.222	M24
ENSG00000120885	CLU	0.958	0.00209	1.24	0.000194	0.887	1	0.22	0.845	-0.38	0.344	-0.23	0.794	0.0142	NA
ENSG00000196950	SLC39A10	-1.41	0.00209	-1.23	0.00304	-0.82	1	-0.16	0.881	0.0555	0.894	-0.31	0.564	0.0254	NA
ENSG00000164284	GRPEL2	-1.35	0.00209	-1	0.0526	-0.967	1	-0.197	0.874	0.0358	0.943	-0.216	0.754	0.0481	NA
ENSG00000154358	OBSCN	0.987	0.0021	0.554	0.204	0.143	1	0.364	0.72	0.554	0.184	0.476	0.559	0.996	M13
ENSG00000168564	CDKN2AIP	-1.2	0.00212	-0.773	0.0764	-0.577	1	-0.0997	0.929	-0.0507	0.905	-0.152	0.811	0.0306	M23
ENSG00000106052	TAX1BP1	-1.18	0.00212	-0.856	0.0451	-0.388	1	-0.474	0.547	-0.47	0.192	-0.531	0.458	0.283	M24
ENSG00000122591	FAM126A	-1.25	0.00213	-1.26	0.0034	-0.844	1	-0.0311	0.983	0.132	0.727	-0.264	0.657	0.0202	M23
ENSG00000104320	NBN	-1.1	0.00213	-0.824	0.0446	-0.442	1	-0.519	0.482	-0.538	0.136	-0.33	0.58	0.095	M24
ENSG00000107036	RIC1	-1.14	0.00213	-0.708	0.0735	-0.526	1	0.0713	0.947	-0.0407	0.926	-0.149	0.841	0.0822	M24
ENSG00000109670	FBXW7	-1.11	0.00213	-0.788	0.06	-0.428	1	-0.037	0.977	-0.251	0.467	-0.353	0.532	0.0671	M24
ENSG00000165702	GFI1B	1.05	0.00214	1.48	0.000478	1.16	1	0.422	0.563	-0.0416	0.94	0.167	0.818	0.000622	M11
ENSG00000111676	ATN1	1.11	0.00215	0.498	0.337	-0.153	1	0.489	0.527	0.64	0.0268	0.543	0.441	0.134	M15
ENSG00000136560	TANK	-1.13	0.00215	-0.454	0.321	-0.208	1	-0.3	0.764	-0.571	0.104	-0.43	0.567	0.694	M24
ENSG00000131979	GCH1	-1.08	0.00218	-0.911	0.0252	-1.01	1	-0.258	0.703	0.0926	0.839	0.164	0.753	0.000297	M21
ENSG00000116473	RAP1A	-0.963	0.00218	-0.277	0.504	-0.0285	1	-0.286	0.764	-0.48	0.136	-0.424	0.556	0.58	M24
ENSG00000198252	STYX	-1.3	0.0022	-1.28	0.00248	-0.854	1	-0.32	0.764	-0.128	0.721	-0.386	0.51	0.0337	M23
ENSG00000146757	ZNF92	-1.72	0.00221	-1.71	0.00684	-1.17	1	-0.248	0.848	0.031	0.96	-0.337	0.595	0.0243	M23
ENSG00000182827	ACBD3	-1.24	0.00221	-0.842	0.0428	-0.634	1	-0.00406	0.998	-0.0872	0.824	-0.222	0.715	0.0411	M23
ENSG00000178297	TMPRSS9	1.69	0.00222	1.95	0.000244	1.59	1	-0.162	0.919	-0.636	0.322	-0.835	0.458	0.000138	M10
ENSG00000080546	SESN1	-1.13	0.00222	-0.488	0.291	-0.363	1	0.0795	0.947	0.136	0.761	0.127	0.884	0.162	M23
ENSG00000110315	RNF141	-0.96	0.00222	-0.48	0.311	-0.0902	1	-0.481	0.6	-0.711	0.0184	-0.732	0.284	0.438	NA
ENSG00000198408	MGEA5	-1.01	0.00224	-0.452	0.372	0.0851	1	-0.404	0.624	-0.657	0.0284	-0.533	0.422	0.272	M24
ENSG00000084093	REST	-1.16	0.00224	-0.907	0.02	-0.427	1	-0.217	0.828	-0.237	0.527	-0.209	0.684	0.0187	NA
ENSG00000106723	SPIN1	-1.21	0.00226	-0.729	0.129	-0.671	1	0.06	0.957	0.172	0.627	-0.142	0.821	0.00301	M23
ENSG00000184897	H1FX	0.976	0.00228	0.594	0.165	0.0824	1	0.173	0.854	0.369	0.322	0.374	0.602	0.579	NA
ENSG00000104442	ARMC1	-1.36	0.00229	-1.11	0.0272	-0.921	1	0.0583	0.963	0.225	0.516	-0.0924	0.901	0.00374	M23
ENSG00000118564	FBXL5	-0.846	0.0023	-0.459	0.231	-0.445	1	-0.75	0.0827	-0.959	0.000741	-0.76	0.28	0.147	NA
ENSG00000134186	PRPF38B	-1.12	0.00231	-0.806	0.0503	-0.476	1	-0.231	0.791	-0.356	0.269	-0.395	0.534	0.129	M24
ENSG00000160551	TAOK1	-1.14	0.00232	-0.657	0.112	-0.258	1	-0.339	0.709	-0.405	0.304	-0.505	0.441	0.33	M24
ENSG00000086506	HBQ1	0.996	0.00232	1.61	4.92e-07	1.13	1	-0.248	0.815	-0.897	0.0246	-0.802	0.452	0.00139	NA
ENSG00000205784	ARRDC5	1.69	0.00233	0.803	0.25	0.88	1	-0.314	0.793	-0.324	0.532	-0.403	0.586	0.00227	M19
ENSG00000143183	TMCO1	-1.14	0.00234	-1.16	0.00767	-0.951	1	-0.472	0.548	-0.244	0.487	-0.528	0.392	0.146	M23
ENSG00000119844	AFTPH	-0.928	0.00236	-0.491	0.235	-0.346	1	-0.152	0.871	-0.294	0.384	-0.293	0.642	0.46	M24
ENSG00000168813	ZNF507	-1.58	0.00236	-1.06	0.0517	-0.281	1	-0.124	0.924	-0.0414	0.939	-0.359	0.634	0.12	M24
ENSG00000196268	ZNF493	-1.31	0.00236	-0.998	0.0776	-0.208	1	-0.611	0.451	-0.552	0.127	-0.636	0.332	0.109	M24
ENSG00000160588	MPZL3	-0.909	0.00236	-0.166	0.739	0.0292	1	-0.633	0.333	-1.06	0.000451	-0.939	0.167	0.196	NA
ENSG00000145779	TNFAIP8	-1	0.00237	-0.81	0.0213	-0.637	1	-0.213	0.816	-0.114	0.728	-0.216	0.662	0.0586	M23
ENSG00000181016	LSMEM1	-0.983	0.00238	-0.201	0.739	0.0143	1	-0.713	0.294	-1.38	0.000661	-1.28	0.143	0.113	NA
ENSG00000198087	CD2AP	-1.55	0.00238	-1.54	0.00188	-1.28	1	0.0226	0.988	0.0691	0.882	-0.0615	0.948	0.0249	NA
ENSG00000270277	AC009948.3	-1.49	0.00239	-0.343	0.643	-0.122	1	-0.714	0.418	-1.06	0.00696	-0.982	0.17	0.114	NA
ENSG00000177200	CHD9	-1.37	0.0024	-1.19	0.00682	-0.902	1	-0.124	0.918	0.0342	0.94	-0.399	0.468	0.0121	M23
ENSG00000163635	ATXN7	-1.23	0.0024	-0.67	0.103	-0.212	1	-0.235	0.818	-0.446	0.242	-0.435	0.542	0.629	M24
ENSG00000145860	RNF145	-1.05	0.0024	-0.306	0.483	-0.194	1	-0.134	0.894	-0.515	0.17	-0.389	0.594	0.578	NA
ENSG00000171109	MFN1	-1.09	0.00242	-0.611	0.204	-0.116	1	-0.306	0.742	-0.381	0.259	-0.366	0.564	0.114	M24
ENSG00000101166	PRELID3B	-1.09	0.00244	-0.908	0.0285	-0.535	1	0.00129	0.999	-0.0986	0.781	-0.144	0.789	0.000298	M24
ENSG00000112282	MED23	-1.17	0.00244	-0.642	0.133	-0.391	1	-0.0508	0.967	-0.152	0.71	-0.219	0.755	0.2	M24
ENSG00000126773	PCNX4	-1.25	0.00245	-0.7	0.146	-0.542	1	-0.0783	0.954	0.00965	0.986	-0.256	0.704	0.196	M24
ENSG00000139372	TDG	-1.34	0.00247	-0.834	0.081	-0.691	1	-0.0947	0.936	-0.0302	0.944	-0.269	0.596	0.0248	M23
ENSG00000157450	RNF111	-1.19	0.00247	-0.368	0.408	-0.141	1	-0.099	0.933	-0.336	0.402	-0.432	0.526	0.515	M24
ENSG00000130725	UBE2M	0.917	0.00248	1.06	0.001	0.821	1	0.0348	0.979	-0.217	0.491	0.0401	0.962	0.00202	NA
ENSG00000169554	ZEB2	-1.02	0.00248	-0.543	0.169	-0.416	1	-0.0927	0.928	-0.175	0.627	-0.359	0.598	0.703	NA
ENSG00000111276	CDKN1B	-0.938	0.00249	-0.291	0.477	-0.159	1	-0.226	0.822	-0.407	0.212	-0.272	0.664	0.488	M24
ENSG00000229124	VIM-AS1	-1.07	0.00249	-0.178	0.769	0.136	1	-0.578	0.504	-0.862	0.00733	-0.579	0.395	0.374	M24
ENSG00000261716	AC239868.2	-1.32	0.00249	-0.474	0.466	0.172	1	-0.702	0.277	-1.07	0.000923	-0.95	0.17	0.0847	NA
ENSG00000153147	SMARCA5	-1.12	0.0025	-0.93	0.0112	-0.692	1	0.0637	0.955	-0.00677	0.989	-0.0884	0.901	0.0154	M23
ENSG00000204370	SDHD	-0.988	0.0025	-0.489	0.25	-0.204	1	-0.297	0.714	-0.236	0.449	-0.219	0.714	0.147	M24
ENSG00000073921	PICALM	-0.882	0.0025	-0.385	0.33	-0.269	1	-0.362	0.653	-0.698	0.0225	-0.612	0.403	0.699	NA
ENSG00000170242	USP47	-0.985	0.00251	-0.804	0.0359	-0.628	1	-0.0266	0.982	0.0792	0.83	-0.104	0.873	0.00486	NA
ENSG00000271430	NA	-1.11	0.00253	-0.787	0.0872	-0.685	1	-0.561	0.366	-0.8	0.00219	-0.759	0.307	0.2	M24
ENSG00000185101	ANO9	1.1	0.00253	0.651	0.0996	0.219	1	0.388	0.666	0.473	0.233	0.57	0.462	0.609	NA
ENSG00000018510	AGPS	-1.06	0.00254	-0.965	0.0274	-0.926	1	0.00807	0.995	0.13	0.696	-0.128	0.83	0.0242	M23
ENSG00000119778	ATAD2B	-1.3	0.00254	-1.16	0.00975	-0.551	1	-0.136	0.902	-0.144	0.742	-0.468	0.415	0.04	M23
ENSG00000065809	FAM107B	-0.919	0.00254	-0.574	0.107	-0.466	1	-0.0766	0.938	-0.118	0.738	-0.108	0.844	0.0126	M24
ENSG00000183475	ASB7	-1.1	0.00254	-0.343	0.478	-0.209	1	-0.144	0.878	-0.484	0.151	-0.358	0.588	0.206	M24
ENSG00000198888	MT-ND1	0.889	0.00254	0.758	0.0593	0.499	1	0.441	0.486	0.338	0.32	0.513	0.309	0.154	NA
ENSG00000273033	LINC02035	-0.994	0.00254	-0.188	0.735	-0.231	1	-0.554	0.485	-1.03	0.000269	-0.852	0.167	0.0934	NA
ENSG00000228474	OST4	0.947	0.00255	1.14	0.00236	1.01	1	0.166	0.858	0.134	0.76	0.201	0.764	0.0168	M11
ENSG00000029534	ANK1	1.05	0.00257	1.4	9.38e-05	1.12	1	0.374	0.744	-0.22	0.596	-0.307	0.708	0.089	M12
ENSG00000123124	WWP1	-1.03	0.00257	-1.19	0.00254	-0.882	1	0.0119	0.994	0.212	0.528	-0.00517	0.995	0.00578	M23
ENSG00000114770	ABCC5	-0.986	0.00257	-0.238	0.587	0.13	1	-0.269	0.768	-0.604	0.0575	-0.745	0.278	0.278	NA
ENSG00000143933	CALM2	-0.897	0.0026	-0.341	0.382	-0.112	1	-0.427	0.543	-0.395	0.191	-0.365	0.596	0.425	M24
ENSG00000119314	PTBP3	-1.14	0.0026	-0.427	0.372	-0.0937	1	-0.381	0.683	-0.641	0.054	-0.57	0.391	0.431	M24
ENSG00000115828	QPCT	-0.839	0.0026	-0.102	0.85	-0.153	1	-0.865	0.112	-1.42	1.91e-05	-1.16	0.165	0.0525	NA
ENSG00000139117	CPNE8	-1.44	0.00261	-1.4	0.00903	-1.49	1	-0.284	0.807	0.0663	0.882	-0.581	0.434	0.045	M23
ENSG00000111615	KRR1	-1.34	0.00263	-1.06	0.0252	-0.633	1	-0.25	0.83	0.15	0.723	-0.186	0.808	0.059	M23
ENSG00000064225	ST3GAL6	-1.11	0.00264	-0.522	0.316	-0.21	1	-0.642	0.317	-0.807	0.00581	-0.862	0.265	0.268	M24
ENSG00000170871	KIAA0232	-0.982	0.00264	-0.239	0.618	0.0515	1	-0.27	0.793	-0.701	0.0486	-0.645	0.391	0.956	NA
ENSG00000138738	PRDM5	-1.99	0.00264	-1.16	0.0685	-1.06	1	-1.07	0.216	-1.74	2.25e-05	-1.42	0.0599	0.118	NA
ENSG00000139324	TMTC3	-1.88	0.00265	-1.62	0.0345	-0.683	1	-0.464	0.703	-0.0256	0.965	-0.501	0.431	0.00553	M23
ENSG00000125827	TMX4	-1.06	0.00265	-0.192	0.735	0.395	1	-0.306	0.788	-0.731	0.0678	-0.609	0.486	0.878	NA
ENSG00000145439	CBR4	-1.16	0.00267	-0.878	0.0776	-0.348	1	-0.292	0.774	-0.257	0.487	-0.317	0.574	0.0258	M24
ENSG00000235169	SMIM1	1.26	0.00268	1.78	3.7e-05	1.45	1	-0.125	0.921	-0.873	0.0532	-0.503	0.649	0.000714	NA
ENSG00000164331	ANKRA2	-1.35	0.00272	-0.803	0.111	-0.699	1	-0.283	0.793	-0.311	0.464	-0.405	0.587	0.257	M24
ENSG00000075539	FRYL	-1.04	0.00272	-0.65	0.0986	-0.367	1	0.0307	0.979	-0.023	0.962	-0.046	0.947	0.0205	M24
ENSG00000083799	CYLD	-0.957	0.00272	-0.846	0.01	-0.536	1	-0.221	0.788	-0.186	0.549	-0.156	0.772	0.00671	M24
ENSG00000146373	RNF217	-1.75	0.00276	-1.54	0.0251	-1.23	1	-0.686	0.513	-0.186	0.717	-0.799	0.39	0.083	M23
ENSG00000145495	38777	-1.02	0.00276	-0.475	0.273	-0.063	1	-0.294	0.757	-0.406	0.251	-0.44	0.514	0.356	M24
ENSG00000198763	MT-ND2	0.865	0.00276	0.606	0.141	0.474	1	0.394	0.576	0.397	0.223	0.516	0.199	0.164	NA
ENSG00000186106	ANKRD46	-1.58	0.00277	-1.73	0.00258	-1.29	1	-0.31	0.792	-0.12	0.808	-0.422	0.535	0.00703	M23
ENSG00000189403	HMGB1	-1.03	0.00278	-0.876	0.0214	-0.329	1	-0.408	0.64	-0.304	0.366	-0.445	0.473	0.117	NA
ENSG00000085719	CPNE3	-0.982	0.0028	-0.535	0.168	-0.332	1	-0.0446	0.967	-0.151	0.658	-0.204	0.735	0.157	M24
ENSG00000108064	TFAM	-1.2	0.00281	-1.18	0.00235	-0.973	1	-0.237	0.832	-0.0561	0.901	-0.184	0.768	0.0743	M23
ENSG00000151743	AMN1	-1.29	0.00281	-0.428	0.52	-0.0264	1	-1.11	0.0182	-1.3	2.4e-05	-1.03	0.126	0.0455	M24
ENSG00000119922	IFIT2	-1.06	0.00281	-0.31	0.521	-0.033	1	-0.458	0.642	-0.614	0.238	-0.0166	0.989	1	NA
ENSG00000077232	DNAJC10	-0.957	0.00282	-0.969	0.00983	-1	1	0.0926	0.934	0.265	0.349	-0.0332	0.965	0.00368	NA
ENSG00000122417	ODF2L	-1.26	0.00285	-1.15	0.0216	-0.495	1	-0.254	0.787	-0.281	0.46	-0.21	0.75	0.0333	M24
ENSG00000138078	PREPL	-1.14	0.00289	-1.06	0.0147	-0.68	1	-0.00156	0.999	0.107	0.787	-0.144	0.829	0.00614	M23
ENSG00000121350	PYROXD1	-1.25	0.00292	-1.02	0.033	-0.898	1	-0.25	0.811	0.0857	0.834	-0.249	0.682	0.0191	M23
ENSG00000126461	SCAF1	0.914	0.00292	0.925	0.00682	0.644	1	0.238	0.786	0.0562	0.874	0.256	0.609	0.0129	M9
ENSG00000008282	SYPL1	-0.987	0.00294	-0.709	0.0814	-0.69	1	0.0135	0.992	0.11	0.757	0.0578	0.933	0.00803	M23
ENSG00000240527	AL365273.1	-1.66	0.00294	-0.696	0.348	0.231	1	-0.946	0.306	-1.36	0.000866	-1.29	0.182	0.395	NA
ENSG00000161970	RPL26	-1.07	0.00297	-1.79	5.53e-06	-1.08	1	-0.731	0.429	-0.000215	1	-0.65	0.529	0.384	M23
ENSG00000038210	PI4K2B	-1.64	0.00297	-2.32	0.000358	-1.02	1	-0.308	0.801	-0.164	0.73	-0.329	0.577	0.0014	M23
ENSG00000163104	SMARCAD1	-1.24	0.00297	-1.21	0.00855	-1.12	1	-0.135	0.899	0.201	0.589	-0.147	0.846	0.00706	M23
ENSG00000166037	CEP57	-1.2	0.00297	-1.09	0.0222	-0.788	1	-0.236	0.812	-0.00152	0.998	-0.277	0.629	0.0265	M23
ENSG00000146676	PURB	-1.18	0.00297	-0.49	0.361	0.0389	1	-0.435	0.627	-0.521	0.158	-0.61	0.31	0.0934	NA
ENSG00000174125	TLR1	-0.929	0.00298	-0.4	0.418	-0.0991	1	-0.722	0.288	-0.989	0.00283	-0.881	0.199	0.208	NA
ENSG00000196517	SLC6A9	1.6	0.00299	2.1	1.03e-05	1.59	1	0.262	0.853	-0.206	0.736	-0.614	0.59	0.000934	M12
ENSG00000170185	USP38	-1.07	0.00299	-0.565	0.206	-0.401	1	-0.12	0.906	-0.268	0.436	-0.25	0.712	0.394	M24
ENSG00000128585	MKLN1	-0.998	0.00299	-0.55	0.17	-0.116	1	-0.403	0.597	-0.492	0.126	-0.517	0.424	0.278	M24
ENSG00000237781	AL356356.1	1.24	0.00299	1.13	0.0562	1.84	1	-0.731	0.562	-1.21	0.00141	-0.746	0.418	0.00812	M3
ENSG00000237765	FAM200B	-1.04	0.00301	-0.525	0.232	-0.392	1	-0.706	0.26	-0.776	0.024	-0.813	0.228	0.139	NA
ENSG00000158290	CUL4B	-1	0.00302	-0.513	0.216	-0.325	1	-0.381	0.651	-0.496	0.134	-0.37	0.592	0.384	M24
ENSG00000229180	AC006001.3	1.1	0.00304	0.736	0.0872	0.96	1	0.000949	0.999	-0.113	0.787	-0.141	0.833	0.00752	M2
ENSG00000185477	GPRIN3	-1.1	0.00306	-0.839	0.0332	-0.877	1	-0.0426	0.972	0.19	0.549	-0.168	0.785	0.0361	NA
ENSG00000253738	OTUD6B-AS1	-1.6	0.00308	-1.77	0.00529	-0.928	1	-0.468	0.677	-0.25	0.631	-0.67	0.35	0.0463	M23
ENSG00000158985	CDC42SE2	-0.959	0.00308	-0.664	0.0497	-0.498	1	-0.168	0.852	-0.0937	0.787	-0.121	0.819	0.0344	M24
ENSG00000101974	ATP11C	-1.49	0.00309	-1.6	0.00184	-0.996	1	-0.223	0.85	-0.145	0.735	-0.321	0.634	0.063	M23
ENSG00000175087	PDIK1L	-1.56	0.00309	-1.74	0.00468	-1.23	1	-0.132	0.918	-0.00414	0.995	-0.233	0.743	0.0048	M23
ENSG00000172766	NAA16	-1.24	0.00309	-0.813	0.0784	-0.666	1	-0.239	0.789	-0.161	0.658	-0.344	0.51	0.00372	M24
ENSG00000132912	DCTN4	-1.05	0.00311	-0.435	0.337	-0.215	1	-0.302	0.715	-0.509	0.0868	-0.396	0.489	0.0878	M24
ENSG00000221983	UBA52	0.822	0.00312	1.2	0.000503	0.895	1	0.258	0.786	-0.0781	0.848	0.019	0.984	0.0417	M9
ENSG00000011566	MAP4K3	-1.79	0.00316	-2.13	0.00288	-1.25	1	-0.388	0.77	0.0156	0.982	-0.632	0.488	0.0216	M23
ENSG00000050130	JKAMP	-1.06	0.00316	-0.446	0.354	-0.172	1	-0.407	0.654	-0.474	0.178	-0.515	0.391	0.171	M24
ENSG00000143384	MCL1	-0.97	0.00316	-0.0161	0.978	0.32	1	-0.459	0.633	-0.758	0.0327	-0.489	0.552	1	NA
ENSG00000074855	ANO8	1.08	0.00319	0.578	0.282	-0.0797	1	0.277	0.764	0.418	0.278	0.265	0.73	0.374	M15
ENSG00000182903	ZNF721	-1.41	0.00321	-1.12	0.0319	-0.715	1	-0.0524	0.973	0.0626	0.915	-0.322	0.681	0.0763	M23
ENSG00000185950	IRS2	-1.4	0.00324	0.584	0.286	0.879	1	-0.274	0.845	-0.962	0.0179	-1.06	0.338	0.538	NA
ENSG00000065548	ZC3H15	-1.11	0.00327	-1.1	0.00615	-0.944	1	-0.311	0.77	0.00714	0.989	-0.238	0.754	0.0788	M23
ENSG00000109787	KLF3	-1.1	0.00328	-0.448	0.257	-0.193	1	-0.173	0.874	-0.358	0.328	-0.335	0.617	0.518	M24
ENSG00000250479	CHCHD10	1.19	0.00328	0.974	0.0589	0.297	1	0.39	0.673	0.415	0.324	0.562	0.455	0.329	NA
ENSG00000115904	SOS1	-0.991	0.00329	-0.704	0.0748	-0.593	1	-0.0444	0.966	-0.0596	0.884	-0.103	0.873	0.0201	M24
ENSG00000161911	TREML1	0.958	0.0033	1.47	8.08e-06	1.09	1	-0.0304	0.984	-0.564	0.184	-0.387	0.68	0.00259	M11
ENSG00000213096	ZNF254	-1.73	0.0033	-1.13	0.0927	-1.03	1	-0.661	0.47	-0.827	0.0475	-1.05	0.0341	0.0874	M23
ENSG00000172667	ZMAT3	-1.08	0.00331	-0.741	0.0802	-0.373	1	-0.158	0.878	-0.00566	0.99	-0.209	0.685	0.0349	M23
ENSG00000214413	BBIP1	-1.17	0.00331	-0.79	0.116	-0.159	1	-0.552	0.439	-0.753	0.0152	-0.65	0.31	0.0985	M24
ENSG00000111371	SLC38A1	-1.1	0.00332	-0.54	0.142	-0.2	1	0.18	0.853	0.236	0.471	0.137	0.828	0.0124	M24
ENSG00000184863	RBM33	-0.96	0.00332	-0.366	0.414	-0.0264	1	-0.234	0.802	-0.421	0.234	-0.458	0.51	0.459	M24
ENSG00000105640	RPL18A	0.896	0.00335	0.611	0.155	0.305	1	0.159	0.877	0.388	0.271	0.3	0.657	0.655	NA
ENSG00000171862	PTEN	-1.06	0.00335	-0.0787	0.9	0.228	1	-0.705	0.385	-1.04	0.00236	-0.78	0.362	0.486	NA
ENSG00000106268	NUDT1	1.21	0.00336	1.03	0.0477	0.853	1	0.304	0.76	0.355	0.339	0.35	0.61	0.0874	M10
ENSG00000140563	MCTP2	-0.937	0.00336	-0.392	0.429	-0.193	1	-0.816	0.127	-1.3	6.04e-05	-0.969	0.199	0.168	NA
ENSG00000007264	MATK	0.92	0.00337	0.853	0.0161	0.795	1	0.0875	0.94	0.101	0.83	0.45	0.514	0.757	M15
ENSG00000083223	ZCCHC6	-1.09	0.00338	-0.456	0.384	0.122	1	-0.423	0.663	-0.751	0.0602	-0.534	0.539	1	M24
ENSG00000140030	GPR65	-1.11	0.00338	-1.1	0.00615	-0.813	1	-0.68	0.0956	-0.473	0.223	-0.52	0.252	0.0112	M24
ENSG00000132274	TRIM22	-1.08	0.00338	-0.674	0.13	-0.342	1	-0.68	0.267	-0.628	0.156	0.0684	0.958	0.292	NA
ENSG00000185619	PCGF3	-0.998	0.00342	-0.471	0.319	-0.306	1	-0.33	0.703	-0.324	0.392	-0.428	0.458	0.144	M18
ENSG00000225032	AL162586.1	1.32	0.00346	0.935	0.0888	0.155	1	0.0432	0.981	0.24	0.677	0.282	0.702	0.208	M15
ENSG00000164414	SLC35A1	-1.17	0.00346	-1.58	0.00108	-1.04	1	-0.477	0.566	-0.22	0.57	-0.375	0.559	0.0502	M23
ENSG00000198315	ZKSCAN8	-1.06	0.00346	-0.699	0.0938	-0.764	1	0.0233	0.984	0.174	0.58	-0.056	0.932	0.00577	M23
ENSG00000076053	RBM7	-1.08	0.00346	-0.949	0.0341	-0.497	1	-0.424	0.562	-0.444	0.134	-0.418	0.468	0.0123	M24
ENSG00000115947	ORC4	-1.08	0.00346	-0.72	0.106	-0.307	1	-0.455	0.508	-0.438	0.169	-0.333	0.534	0.0245	M24
ENSG00000142409	ZNF787	0.864	0.00346	1.18	0.000171	0.808	1	-0.14	0.896	-0.456	0.12	-0.12	0.87	0.000435	NA
ENSG00000048740	CELF2	-0.966	0.00346	-0.0485	0.933	0.259	1	-0.41	0.657	-0.684	0.0538	-0.56	0.487	0.806	NA
ENSG00000198892	SHISA4	1.16	0.00349	1.73	2.48e-06	1.17	1	0.00912	0.996	-0.706	0.122	-0.749	0.287	0.0028	NA
ENSG00000133872	SARAF	-0.909	0.0035	-0.388	0.319	-0.0555	1	-0.159	0.865	-0.363	0.278	-0.247	0.701	0.444	M24
ENSG00000178726	THBD	-0.912	0.0035	0.102	0.882	0.436	1	-0.585	0.547	-0.989	0.0199	-1.14	0.199	0.284	NA
ENSG00000133250	ZNF414	1.16	0.00351	0.645	0.192	0.272	1	0.254	0.784	0.233	0.574	0.317	0.6	0.0248	M15
ENSG00000106546	AHR	-1.07	0.00351	-0.852	0.0901	-1.32	1	-0.0889	0.939	0.205	0.603	-0.388	0.647	0.377	M21
ENSG00000157181	C1orf27	-1.42	0.00351	-1.39	0.00767	-0.619	1	-0.388	0.659	-0.169	0.706	-0.502	0.422	0.018	M23
ENSG00000236304	AP001189.1	1.1	0.00351	1.54	3.48e-05	1.34	1	-0.0208	0.99	-0.53	0.172	-0.49	0.518	0.000773	M9
ENSG00000183023	SLC8A1	-1.28	0.00351	-0.34	0.565	0.168	1	-0.431	0.724	-0.949	0.289	-0.939	0.368	0.933	NA
ENSG00000198887	SMC5	-1.18	0.00352	-1.15	0.00615	-0.706	1	-0.115	0.916	-0.0125	0.979	-0.283	0.666	0.025	M23
ENSG00000078747	ITCH	-0.981	0.00353	-0.573	0.185	-0.0783	1	-0.324	0.704	-0.541	0.0896	-0.363	0.584	0.38	M24
ENSG00000170540	ARL6IP1	-0.915	0.00356	-0.559	0.161	-0.341	1	-0.175	0.83	-0.159	0.609	-0.118	0.814	0.00791	M24
ENSG00000137393	RNF144B	-1.11	0.0036	0.101	0.865	0.228	1	-0.624	0.463	-0.815	0.0126	-0.748	0.411	0.784	NA
ENSG00000135776	ABCB10	-1.37	0.00363	-1.13	0.0243	-0.72	1	-0.05	0.974	-0.00893	0.986	-0.257	0.677	0.107	M23
ENSG00000119138	KLF9	-1.45	0.00365	-0.102	0.883	0.407	1	-0.0528	0.972	0.0079	0.99	-0.0352	0.98	0.451	M24
ENSG00000091140	DLD	-0.968	0.00368	-0.736	0.0579	-0.503	1	-0.315	0.672	-0.299	0.324	-0.37	0.428	0.00408	M23
ENSG00000111554	MDM1	-1.18	0.00368	-0.921	0.0512	-0.642	1	-0.232	0.834	-0.332	0.426	-0.178	0.789	0.041	M24
ENSG00000156504	FAM122B	-1.06	0.00368	-0.734	0.0759	-0.482	1	-0.0366	0.976	0.107	0.77	-0.0722	0.912	0.00272	M24
ENSG00000110429	FBXO3	-1.15	0.00369	-0.904	0.0349	-0.562	1	-0.237	0.796	-0.246	0.454	-0.317	0.564	0.0358	M24
ENSG00000149313	AASDHPPT	-1.11	0.00373	-0.866	0.043	-0.844	1	0.0263	0.984	0.146	0.677	-0.0729	0.922	0.0116	M23
ENSG00000154589	LY96	-1.28	0.00373	-0.698	0.236	-0.165	1	-1.5	0.001	-1.3	0.00185	-1.32	0.073	0.0361	M23
ENSG00000114062	UBE3A	-1.11	0.00375	-1.08	0.00563	-0.968	1	0.038	0.977	0.197	0.561	-0.111	0.887	0.0174	M23
ENSG00000108848	LUC7L3	-1.06	0.00377	-0.981	0.00766	-0.605	1	-0.192	0.839	-0.127	0.72	-0.315	0.588	0.0678	NA
ENSG00000115365	LANCL1	-1.14	0.00378	-0.92	0.0266	-0.743	1	-0.0973	0.926	0.125	0.744	0.0391	0.959	0.00932	NA
ENSG00000163602	RYBP	-1.07	0.0038	0.0206	0.973	0.39	1	-0.275	0.825	-0.612	0.105	-0.457	0.586	1	M24
ENSG00000147854	UHRF2	-0.936	0.0038	-0.628	0.0953	-0.315	1	-0.0497	0.963	0.14	0.666	0.0831	0.887	7.38e-05	M24
ENSG00000151135	TMEM263	-1.27	0.00381	-1.48	0.00754	-1.11	1	-0.134	0.902	0.0485	0.92	-0.159	0.784	0.00374	M23
ENSG00000261324	AC010168.2	-1.86	0.00381	-0.726	0.317	0.0237	1	-0.87	0.251	-0.864	0.0414	-0.939	0.188	0.0286	M23
ENSG00000129911	KLF16	0.882	0.00383	1.05	0.00166	0.91	1	0.0838	0.938	-0.0898	0.825	0.0281	0.968	0.000463	NA
ENSG00000141933	TPGS1	1.03	0.00385	0.796	0.0899	0.394	1	-0.0932	0.925	-0.0285	0.949	0.00267	0.997	0.00743	NA
ENSG00000163349	HIPK1	-1.07	0.00385	-0.247	0.59	0.0539	1	-0.1	0.936	-0.362	0.41	-0.366	0.629	0.877	NA
ENSG00000090554	FLT3LG	1.25	0.00388	0.464	0.487	-0.124	1	-0.128	0.941	0.36	0.531	0.327	0.738	0.427	NA
ENSG00000163867	ZMYM6	-1.14	0.00389	-0.917	0.0473	-0.799	1	-0.294	0.745	-0.156	0.666	-0.314	0.569	0.0364	M23
ENSG00000272341	AL137003.2	-1.96	0.00392	-1.4	0.0656	-0.585	1	-0.255	0.854	-0.202	0.729	-0.677	0.344	0.00408	M23
ENSG00000274536	AL034397.3	-0.846	0.00394	-0.0198	0.975	0.251	1	-0.812	0.168	-1.18	7.98e-05	-0.906	0.219	0.0277	NA
ENSG00000146587	RBAK	-1.36	0.00395	-1.19	0.0246	-0.741	1	-0.0612	0.967	0.163	0.713	-0.313	0.648	0.0699	M23
ENSG00000197149	AC107956.1	1.4	0.00395	0.758	0.236	0.892	1	0.485	0.637	0.626	0.118	0.709	0.309	0.165	NA
ENSG00000138641	HERC3	-1.04	0.00397	-0.451	0.304	-0.138	1	-0.126	0.91	-0.332	0.421	-0.322	0.677	0.821	NA
ENSG00000177311	ZBTB38	-1.22	0.00398	-0.869	0.0496	-0.776	1	0.301	0.75	0.114	0.808	-0.118	0.871	0.0235	M23
ENSG00000112303	VNN2	-0.918	0.00398	-0.297	0.601	-0.167	1	-0.971	0.0726	-1.46	6.93e-05	-1.33	0.0703	0.03	NA
ENSG00000113282	CLINT1	-0.93	0.00399	-0.646	0.1	-0.788	1	0.337	0.706	0.296	0.291	-0.011	0.989	0.0209	M23
ENSG00000145782	ATG12	-1.14	0.004	-0.843	0.0438	-0.426	1	-0.443	0.561	-0.418	0.194	-0.521	0.331	0.0235	M24
ENSG00000165494	PCF11	-1	0.004	-0.564	0.169	-0.318	1	-0.126	0.897	-0.28	0.438	-0.278	0.665	0.355	M24
ENSG00000114933	INO80D	-1.16	0.004	-0.592	0.173	-0.284	1	-0.227	0.807	-0.253	0.471	-0.36	0.544	0.108	NA
ENSG00000100519	PSMC6	-1.3	0.00401	-1.39	0.00459	-0.537	1	-0.578	0.466	-0.494	0.204	-0.708	0.365	0.224	M23
ENSG00000160445	ZER1	0.841	0.00404	0.968	0.00512	0.98	1	0.0413	0.975	-0.258	0.457	-0.00616	0.994	0.0308	NA
ENSG00000255112	CHMP1B	-0.995	0.00404	-0.247	0.601	0.137	1	-0.342	0.716	-0.557	0.118	-0.627	0.372	0.927	NA
ENSG00000070182	SPTB	1.17	0.00406	1.29	0.000752	1.28	1	0.195	0.874	-0.53	0.229	-0.853	0.452	0.0999	M12
ENSG00000168405	CMAHP	-1.23	0.00406	-1.06	0.0495	-0.661	1	-0.128	0.9	-0.0852	0.848	-0.155	0.777	0.0069	M21
ENSG00000080371	RAB21	-1.04	0.00406	-0.464	0.298	-0.0879	1	-0.341	0.713	-0.472	0.164	-0.487	0.457	0.374	M24
ENSG00000141425	RPRD1A	-1.1	0.00406	-0.426	0.389	-0.0871	1	-0.237	0.81	-0.471	0.185	-0.354	0.6	0.201	M24
ENSG00000170852	KBTBD2	-1.02	0.00406	-0.431	0.337	-0.0398	1	-0.328	0.737	-0.47	0.192	-0.436	0.544	0.655	M24
ENSG00000163519	TRAT1	-1.16	0.00406	-1.7	9.72e-05	-1.37	1	-0.364	0.772	0.139	0.749	-0.232	0.808	0.0902	NA
ENSG00000238113	LINC01410	-0.932	0.00407	-0.502	0.261	-0.36	1	-0.618	0.317	-0.776	0.00812	-0.751	0.31	0.228	M22
ENSG00000155508	CNOT8	-0.864	0.00407	-0.344	0.387	-0.251	1	-0.233	0.778	-0.297	0.32	-0.229	0.667	0.0734	M24
ENSG00000107643	MAPK8	-1.18	0.00408	-0.698	0.121	-0.322	1	-0.03	0.981	-0.0202	0.968	-0.126	0.86	0.0154	M24
ENSG00000180773	SLC36A4	-1.33	0.0041	-0.852	0.071	-0.587	1	-0.293	0.774	-0.178	0.659	-0.513	0.402	0.118	M24
ENSG00000115159	GPD2	-1.12	0.00415	-0.746	0.111	-0.547	1	-0.141	0.885	-0.0624	0.879	-0.109	0.891	0.0792	M24
ENSG00000198673	FAM19A2	-1.62	0.00418	-0.145	0.843	0.426	1	-0.266	0.842	-0.468	0.436	-0.572	0.617	1	M24
ENSG00000170876	TMEM43	-0.848	0.00418	-0.012	0.983	0.203	1	-0.201	0.85	-0.508	0.2	-0.366	0.653	1	NA
ENSG00000122884	P4HA1	-1.04	0.00419	-0.642	0.113	-0.631	1	-0.279	0.754	-0.224	0.506	-0.332	0.521	0.0839	M23
ENSG00000138600	SPPL2A	-1	0.00422	-0.529	0.199	-0.302	1	-0.398	0.603	-0.443	0.151	-0.4	0.439	0.0398	M24
ENSG00000198886	MT-ND4	0.947	0.00422	0.619	0.177	0.372	1	0.463	0.561	0.458	0.176	0.624	0.165	0.338	NA
ENSG00000058091	CDK14	-1.33	0.00422	-0.17	0.775	0.242	1	-0.212	0.856	-0.672	0.0501	-0.561	0.472	0.989	NA
ENSG00000078177	N4BP2	-1.68	0.00426	-1.12	0.0632	-0.947	1	-0.272	0.832	0.0388	0.946	-0.513	0.515	0.266	NA
ENSG00000181126	HLA-V	-1.67	0.00428	-0.382	0.65	0.217	1	-1.47	0.00116	-2.11	0.137	-1.44	0.0702	0.0334	M22
ENSG00000165832	TRUB1	-1.71	0.00428	-1.21	0.0706	-1.5	1	-0.0736	0.968	0.232	0.633	-0.49	0.596	0.207	M23
ENSG00000103540	CCP110	-1.3	0.00429	-1.14	0.0345	-0.275	1	-0.263	0.811	-0.429	0.311	-0.481	0.491	0.227	M24
ENSG00000144674	GOLGA4	-1.13	0.00429	-1.05	0.00641	-0.863	1	0.0331	0.98	0.0204	0.968	-0.091	0.915	0.0342	M24
ENSG00000197147	LRRC8B	-1.36	0.00429	-0.79	0.127	-0.391	1	-0.176	0.873	-0.209	0.611	-0.29	0.642	0.0967	NA
ENSG00000114439	BBX	-1.04	0.0043	-0.811	0.0392	-0.53	1	-0.117	0.906	0.0099	0.984	-0.0876	0.906	0.0619	M24
ENSG00000152219	ARL14EP	-1.17	0.00435	-1.45	0.000915	-0.772	1	-0.152	0.893	0.0667	0.883	-0.167	0.836	0.0214	NA
ENSG00000103479	RBL2	-0.893	0.00436	-0.509	0.167	-0.396	1	-0.0165	0.988	-0.161	0.611	-0.198	0.725	0.0848	M24
ENSG00000186469	GNG2	-0.88	0.00438	-0.569	0.107	-0.552	1	-0.214	0.812	-0.321	0.247	-0.391	0.428	0.0848	M24
ENSG00000172673	THEMIS	-1.07	0.00442	-0.95	0.0207	-0.767	1	0.212	0.84	0.0896	0.844	-0.0673	0.944	0.0439	NA
ENSG00000135164	DMTF1	-1.04	0.00444	-0.866	0.0314	-0.484	1	-0.155	0.872	-0.13	0.706	-0.253	0.649	0.0498	M23
ENSG00000134851	TMEM165	-1.11	0.00444	-0.524	0.334	-0.308	1	-0.564	0.443	-0.735	0.0447	-0.645	0.334	0.328	M24
ENSG00000131398	KCNC3	1.3	0.00445	0.0547	0.947	-0.427	1	0.423	0.645	0.724	0.0255	0.281	0.759	0.567	M15
ENSG00000166471	TMEM41B	-1.11	0.00445	-1.16	0.00947	-0.497	1	-0.422	0.606	-0.514	0.0981	-0.365	0.539	0.0271	M24
ENSG00000179588	ZFPM1	1.09	0.00447	1.2	0.0128	0.632	1	0.231	0.823	0.24	0.501	0.43	0.446	0.00505	M10
ENSG00000155329	ZCCHC10	-1.45	0.00447	-2.22	9.17e-05	-1.25	1	-0.492	0.679	-0.213	0.607	-0.575	0.448	0.0143	M23
ENSG00000133858	ZFC3H1	-1.03	0.00447	-0.638	0.138	-0.209	1	-0.27	0.761	-0.349	0.307	-0.324	0.596	0.123	M24
ENSG00000172493	AFF1	-0.965	0.00447	-0.538	0.19	-0.378	1	-0.359	0.662	-0.466	0.237	-0.213	0.783	0.931	M24
ENSG00000075420	FNDC3B	-1	0.00448	-0.347	0.51	-0.14	1	-0.413	0.641	-0.814	0.0311	-0.728	0.359	0.844	NA
ENSG00000198780	FAM169A	-2.01	0.00452	-1.6	0.0357	-1.49	1	-0.321	0.816	0.0191	0.977	-0.334	0.673	0.0412	M23
ENSG00000185946	RNPC3	-1.26	0.00452	-0.957	0.0475	-0.221	1	-0.377	0.691	-0.411	0.262	-0.617	0.363	0.134	M24
ENSG00000147874	HAUS6	-1.18	0.00453	-1.4	0.003	-0.675	1	-0.0729	0.956	0.0292	0.95	-0.114	0.863	0.00408	M23
ENSG00000180902	D2HGDH	0.97	0.00454	0.621	0.136	0.254	1	0.231	0.799	0.246	0.506	0.243	0.714	0.413	M15
ENSG00000131263	RLIM	-0.994	0.00456	-0.611	0.173	-0.359	1	-0.446	0.548	-0.561	0.0685	-0.513	0.332	0.106	M24
ENSG00000117479	SLC19A2	-1.98	0.00456	-0.869	0.319	-0.344	1	-0.43	0.712	-0.652	0.229	-0.789	0.291	0.0404	NA
ENSG00000223609	HBD	0.949	0.00456	1.27	0.000122	1.05	1	-0.452	0.682	-1.13	0.0102	-1.56	0.338	0.123	NA
ENSG00000197283	SYNGAP1	0.912	0.00457	0.718	0.0755	0.384	1	0.468	0.62	0.477	0.246	0.488	0.505	0.776	M15
ENSG00000111647	UHRF1BP1L	-1.18	0.00457	-0.639	0.177	-0.239	1	-0.36	0.736	-0.608	0.106	-0.602	0.381	0.596	M24
ENSG00000088448	ANKRD10	-0.868	0.00458	-0.564	0.163	-0.3	1	-0.112	0.906	-0.222	0.476	-0.182	0.737	0.0755	M23
ENSG00000113328	CCNG1	-0.988	0.00458	-0.742	0.0515	-0.526	1	-0.167	0.854	-0.0559	0.877	-0.0755	0.905	0.0477	M5
ENSG00000143924	EML4	-0.892	0.00462	-0.754	0.0347	-0.482	1	0.0279	0.981	0.142	0.654	-0.0186	0.98	0.0021	M23
ENSG00000261490	AC005674.2	-1.13	0.00463	-0.714	0.145	-0.0456	1	-0.435	0.628	-0.523	0.13	-0.531	0.5	0.37	M24
ENSG00000155111	CDK19	-0.998	0.00463	-0.0591	0.921	0.24	1	-0.157	0.884	-0.472	0.212	-0.506	0.488	0.964	NA
ENSG00000260822	AC004656.1	-0.93	0.00464	-0.282	0.539	0.0425	1	-0.476	0.538	-0.748	0.0244	-0.533	0.503	0.706	NA
ENSG00000196072	BLOC1S2	-1.07	0.00465	-0.723	0.158	-0.354	1	-0.425	0.645	-0.43	0.243	-0.385	0.572	0.286	M24
ENSG00000137216	TMEM63B	0.918	0.00466	1.06	0.00287	0.809	1	0.214	0.822	-0.0138	0.977	0.0102	0.989	0.00335	M9
ENSG00000208772	SNORD94	2.94	0.00469	-1.38	NA	1.48	1	-0.793	NA	-0.394	NA	-0.137	0.949	0.0467	M15
ENSG00000125731	SH2D3A	1.02	0.00472	0.327	0.519	0.11	1	0.148	0.884	0.169	0.715	0.292	0.682	0.147	M15
ENSG00000118412	CASP8AP2	-1.41	0.00472	-1.64	0.00026	-0.854	1	-0.0688	0.964	0.139	0.761	-0.221	0.778	0.0243	M23
ENSG00000114796	KLHL24	-1.01	0.00472	-0.43	0.345	-0.063	1	-0.262	0.784	-0.383	0.286	-0.418	0.527	0.447	M24
ENSG00000117000	RLF	-1.16	0.00472	-0.544	0.27	-0.0248	1	-0.156	0.893	-0.275	0.527	-0.256	0.73	0.597	M24
ENSG00000180694	TMEM64	-1.49	0.00473	-0.52	0.394	-0.192	1	0.0748	0.955	0.104	0.815	-0.11	0.881	0.00259	M5
ENSG00000105552	BCAT2	1.17	0.00474	0.695	0.194	0.271	1	0.384	0.679	0.548	0.152	0.536	0.486	0.317	M15
ENSG00000161813	LARP4	-1.2	0.00474	-1.15	0.0196	-1.03	1	0.03	0.984	0.117	0.776	-0.0926	0.907	0.0115	M23
ENSG00000082153	BZW1	-0.976	0.00475	-0.443	0.254	-0.286	1	-0.0656	0.954	-0.074	0.834	-0.126	0.836	0.0755	M24
ENSG00000104043	ATP8B4	-1.11	0.00475	-0.879	0.0418	-0.905	1	-0.329	0.704	-0.31	0.333	-0.607	0.22	0.0533	NA
ENSG00000136040	PLXNC1	-1.01	0.00475	-0.202	0.729	0.035	1	-0.604	0.472	-1.13	0.00279	-0.966	0.242	0.406	NA
ENSG00000136999	NOV	-1.06	0.00475	0.375	0.402	0.808	1	0.112	0.947	-0.607	0.076	-0.641	0.518	0.26	NA
ENSG00000250696	AC111000.4	-1.6	0.00476	-2.77	0.00082	-0.837	1	-0.44	0.79	-0.262	0.669	-0.424	0.559	0.136	M21
ENSG00000068885	IFT80	-1.53	0.00476	-1.39	0.0327	-0.643	1	-0.39	0.744	-0.258	0.6	-0.303	0.673	0.0212	M23
ENSG00000176659	C20orf197	-2.02	0.00476	-1.18	0.163	-0.98	1	-0.311	0.822	-0.608	0.232	-1.01	0.199	0.00784	NA
ENSG00000108798	ABI3	0.936	0.00478	0.682	0.071	0.203	1	0.157	0.868	0.55	0.0826	0.542	0.427	0.817	M15
ENSG00000164221	CCDC112	-1.68	0.00478	-0.943	0.169	-1.18	1	-0.13	0.934	-0.217	0.67	-0.521	0.526	0.156	M23
ENSG00000155629	PIK3AP1	-0.848	0.00479	-0.414	0.268	-0.663	1	-0.306	0.637	-0.287	0.395	-0.135	0.855	0.636	M17
ENSG00000211734	TRBV5-1	1.11	0.00479	0.554	0.366	0.331	1	0.346	0.764	0.437	0.32	0.516	0.559	0.88	NA
ENSG00000031003	FAM13B	-1.06	0.00487	-0.738	0.0656	-0.241	1	-0.0913	0.927	-0.172	0.629	-0.233	0.657	0.0118	M24
ENSG00000105856	HBP1	-0.893	0.00487	-0.169	0.722	0.277	1	-0.353	0.706	-0.564	0.0865	-0.367	0.633	0.934	NA
ENSG00000115295	CLIP4	-1.09	0.00493	-1	0.0261	-0.946	1	0.00861	0.995	0.142	0.73	-0.169	0.802	0.00511	M23
ENSG00000178177	LCORL	-1.52	0.00494	-1.02	0.0701	-1.06	1	-0.151	0.912	0.0412	0.937	-0.196	0.775	0.0752	M23
ENSG00000047188	YTHDC2	-1.11	0.00494	-1.21	0.00297	-0.746	1	0.0206	0.986	0.133	0.694	-0.0505	0.948	0.000297	M24
ENSG00000165646	SLC18A2	-2.12	0.00494	-0.589	0.492	-0.656	1	-0.274	0.841	-0.669	0.27	-1.18	0.196	0.374	M24
ENSG00000174130	TLR6	-0.954	0.00494	-0.37	0.467	-0.179	1	-0.765	0.149	-1.03	0.000451	-0.989	0.151	0.242	NA
ENSG00000201321	RNA5S9	5.98	0.00496	3.57	NA	2.42	1	-1.87	NA	-3.25	0.0226	-3.21	0.129	0.00448	M19
ENSG00000093144	ECHDC1	-0.945	0.00497	-0.943	0.0102	-1.01	1	-0.444	0.531	-0.304	0.297	-0.449	0.373	0.0266	M23
ENSG00000143033	MTF2	-1.07	0.00497	-1	0.0231	-0.827	1	-0.128	0.896	-0.0186	0.963	-0.203	0.734	0.0189	M23
ENSG00000092531	SNAP23	-0.889	0.00498	-0.296	0.48	-0.175	1	-0.272	0.774	-0.569	0.0694	-0.499	0.486	0.821	M24
ENSG00000131791	PRKAB2	-1.07	0.005	-0.937	0.0247	-0.664	1	0.00506	0.997	0.0965	0.786	-0.0731	0.912	0.000691	M23
ENSG00000125249	RAP2A	-1.3	0.005	-1.03	0.033	-0.929	1	-0.103	0.934	0.0311	0.944	-0.234	0.705	0.0513	M5
ENSG00000154188	ANGPT1	-2.58	0.00502	-0.553	0.56	0.225	1	0.012	0.996	-0.465	0.527	-0.795	0.534	0.382	M24
ENSG00000135046	ANXA1	-1.01	0.00502	-1.15	0.0014	-0.876	1	-0.646	0.317	-0.374	0.25	-0.475	0.513	0.267	NA
ENSG00000182512	GLRX5	1.19	0.00504	1.36	1.81e-05	1.4	1	-0.158	0.902	-0.466	0.179	-0.466	0.539	0.00634	M12
ENSG00000173889	PHC3	-1.27	0.00504	-1.02	0.0226	-0.434	1	-0.311	0.738	-0.293	0.445	-0.592	0.322	0.146	M23
ENSG00000139146	FAM60A	-1.09	0.00504	-0.778	0.0626	-0.539	1	0.107	0.928	0.289	0.365	-0.0374	0.966	0.0651	NA
ENSG00000090006	LTBP4	0.931	0.00504	0.658	0.0835	0.476	1	0.18	0.835	0.332	0.246	0.358	0.602	0.386	NA
ENSG00000184005	ST6GALNAC3	-1.35	0.00505	-0.644	0.346	-0.196	1	-0.623	0.504	-1.25	0.0162	-1.05	0.211	0.0901	NA
ENSG00000117528	ABCD3	-1.16	0.00506	-1.5	0.000365	-1.01	1	0.059	0.966	0.158	0.66	-0.104	0.895	0.00392	M23
ENSG00000105835	NAMPT	-1.02	0.00507	-0.316	0.552	-0.144	1	-0.963	0.104	-1.36	0.000143	-1.2	0.142	0.236	NA
ENSG00000183735	TBK1	-1.31	0.00508	-0.695	0.159	-0.15	1	-0.486	0.59	-0.375	0.366	-0.347	0.616	0.384	M24
ENSG00000132465	JCHAIN	-0.997	0.00508	-0.504	0.277	0.0744	1	0.885	0.165	-0.0531	0.904	-0.542	0.572	0.407	NA
ENSG00000151881	TMEM267	-1.9	0.00509	-2.02	0.00432	-2.15	1	-0.558	0.645	-0.133	0.825	-0.618	0.468	0.0629	M23
ENSG00000187257	RSBN1L	-1.09	0.00509	-0.392	0.442	-0.019	1	-0.396	0.663	-0.7	0.0355	-0.566	0.467	0.636	M24
ENSG00000267322	SNHG22	2.02	0.00512	0.258	NA	1.45	1	-0.142	0.948	-0.142	0.858	-0.112	0.929	0.0358	M19
ENSG00000178988	MRFAP1L1	-0.927	0.00512	-0.739	0.0451	-0.189	1	-0.165	0.857	-0.0542	0.899	-0.0779	0.913	0.0567	NA
ENSG00000141424	SLC39A6	-1.23	0.00513	-0.87	0.0459	-0.627	1	0.0702	0.956	0.0194	0.972	-0.0193	0.984	0.077	M24
ENSG00000183340	JRKL	-1.63	0.00514	-1.4	0.0427	-1.94	1	-0.153	0.922	-0.12	0.858	-0.339	0.651	0.0458	M23
ENSG00000095321	CRAT	1.01	0.00516	0.975	0.0205	0.625	1	0.311	0.708	0.116	0.78	0.274	0.591	0.0171	M15
ENSG00000152409	JMY	-1.23	0.00516	-1.17	0.0196	-0.912	1	-0.0837	0.95	0.11	0.812	-0.189	0.796	0.0246	M23
ENSG00000118873	RAB3GAP2	-1.11	0.00516	-0.609	0.17	-0.429	1	-0.0211	0.987	-0.0244	0.957	-0.15	0.808	0.0678	M24
ENSG00000184277	TM2D3	-0.955	0.0052	-0.184	0.702	-0.243	1	-0.29	0.685	-0.294	0.325	-0.327	0.489	0.00178	M24
ENSG00000103994	ZNF106	-0.881	0.0052	-0.427	0.3	-0.35	1	-0.196	0.821	-0.489	0.186	-0.518	0.456	0.692	NA
ENSG00000186654	PRR5	0.941	0.00521	1.1	0.0027	1.08	1	0.119	0.909	0.0527	0.892	0.262	0.642	0.0024	M10
ENSG00000103355	PRSS33	1.48	0.00521	-0.0351	0.975	-1.1	1	0.688	0.825	1.03	0.377	0.908	0.627	1	M15
ENSG00000178163	ZNF518B	-1.12	0.00522	-0.466	0.372	-0.302	1	-0.12	0.908	-0.14	0.74	-0.257	0.651	0.0467	M24
ENSG00000165949	IFI27	1.34	0.00524	1.64	0.00202	1.12	1	0.046	0.984	-0.449	0.384	0.209	0.938	1	M12
ENSG00000172243	CLEC7A	-0.926	0.00524	-0.394	0.394	-0.0954	1	-0.483	0.553	-0.789	0.0157	-0.799	0.312	0.518	M24
ENSG00000129315	CCNT1	-0.981	0.00524	-0.474	0.271	-0.344	1	-0.0942	0.926	-0.118	0.777	-0.133	0.827	0.0381	NA
ENSG00000115607	IL18RAP	-0.963	0.00525	0.189	0.786	0.364	1	-1.02	0.145	-1.63	1.06e-05	-0.903	0.372	0.122	NA
ENSG00000121931	LRIF1	-1.24	0.00526	-0.624	0.264	-0.115	1	-0.185	0.875	-0.369	0.396	-0.265	0.717	0.36	M24
ENSG00000165288	BRWD3	-1.07	0.00527	-0.563	0.18	-0.292	1	-0.389	0.666	-0.614	0.0818	-0.65	0.384	0.703	M24
ENSG00000089902	RCOR1	-0.867	0.00527	-0.213	0.653	-0.258	1	-0.0848	0.932	-0.442	0.255	-0.476	0.522	0.927	NA
ENSG00000007080	CCDC124	1	0.00531	0.795	0.0828	0.501	1	0.259	0.776	0.209	0.573	0.34	0.491	0.028	M10
ENSG00000130517	PGPEP1	0.851	0.00531	0.359	0.426	0.318	1	0.119	0.881	0.124	0.694	-0.00376	0.995	0.00369	M9
ENSG00000107758	PPP3CB	-0.989	0.00532	-0.604	0.131	-0.484	1	-0.0826	0.934	-0.0724	0.839	-0.091	0.877	0.0173	M24
ENSG00000170325	PRDM10	-1.26	0.00533	-0.534	0.29	-0.41	1	-0.164	0.877	-0.368	0.316	-0.422	0.549	0.306	M24
ENSG00000075292	ZNF638	-0.934	0.00533	-0.818	0.0289	-0.486	1	-0.151	0.869	-0.244	0.483	-0.239	0.714	0.257	NA
ENSG00000198467	TPM2	1.26	0.00536	0.524	0.399	0.195	1	0.202	0.877	0.25	0.598	0.336	0.687	0.513	M14
ENSG00000106299	WASL	-1.4	0.00539	-1.01	0.0748	-0.875	1	-0.11	0.924	-0.15	0.736	-0.331	0.606	0.0278	M23
ENSG00000135837	CEP350	-1.05	0.00539	-0.671	0.115	-0.187	1	-0.104	0.922	-0.165	0.7	-0.245	0.69	0.258	M24
ENSG00000147408	CSGALNACT1	-1.25	0.00539	-0.459	0.327	-0.182	1	-0.286	0.789	-0.725	0.116	-0.57	0.478	0.35	NA
ENSG00000182568	SATB1	-0.937	0.00542	-0.636	0.0748	-0.65	1	-0.0226	0.984	-0.00601	0.99	-0.0825	0.903	0.0478	M24
ENSG00000121481	RNF2	-1.06	0.00544	-0.895	0.0458	-0.777	1	-0.173	0.856	-0.186	0.597	-0.285	0.646	0.0857	M23
ENSG00000223705	NSUN5P1	1.06	0.00547	0.447	0.317	0.172	1	0.329	0.703	0.422	0.254	0.568	0.333	0.193	NA
ENSG00000196776	CD47	-1.02	0.00549	-0.728	0.0609	-0.33	1	-0.287	0.728	-0.195	0.562	-0.228	0.658	0.0701	M23
ENSG00000111802	TDP2	-0.925	0.00549	-0.175	0.742	0.0632	1	-0.666	0.375	-0.924	0.00785	-0.733	0.351	0.407	NA
ENSG00000168159	RNF187	0.854	0.0055	0.947	0.0117	0.579	1	0.16	0.88	0.0388	0.923	0.227	0.643	0.0645	M12
ENSG00000100532	CGRRF1	-1.35	0.0055	-0.964	0.0964	-0.608	1	-0.664	0.339	-0.59	0.0889	-0.632	0.317	0.0434	M23
ENSG00000155158	TTC39B	-1.14	0.0055	-1.01	0.0286	-0.587	1	-0.25	0.789	-0.00023	1	-0.306	0.599	0.0176	M23
ENSG00000047634	SCML1	-1.79	0.00551	-1.55	0.0438	-1.34	1	-0.365	0.793	0.0674	0.914	-0.552	0.522	0.191	NA
ENSG00000175455	CCDC14	-1.16	0.00553	-1.03	0.0394	-0.673	1	0.00475	0.997	0.206	0.536	-0.178	0.75	0.00494	NA
ENSG00000118260	CREB1	-1.01	0.00554	-0.646	0.104	-0.31	1	-0.282	0.782	-0.449	0.214	-0.393	0.545	0.593	M24
ENSG00000174946	GPR171	-1.21	0.00554	-0.955	0.043	-0.766	1	-0.347	0.712	-0.0373	0.936	-0.186	0.746	0.106	NA
ENSG00000137309	HMGA1	0.91	0.00557	0.583	0.176	0.0955	1	0.344	0.69	0.378	0.251	0.482	0.408	0.388	NA
ENSG00000165813	CCDC186	-1.34	0.00558	-0.902	0.0906	-0.0533	1	-0.333	0.774	-0.588	0.169	-0.605	0.445	0.462	M24
ENSG00000099337	KCNK6	0.843	0.00562	0.372	0.369	0.32	1	0.226	0.784	0.225	0.459	-0.141	0.784	0.0154	M19
ENSG00000113448	PDE4D	-1.28	0.00563	-0.99	0.0438	-0.466	1	-0.374	0.728	0.073	0.86	-0.401	0.521	0.0592	M21
ENSG00000282939	AC245088.2	1.18	0.00565	0.22	0.784	-0.236	1	0.181	0.894	0.377	0.466	0.597	0.601	0.966	NA
ENSG00000169359	SLC33A1	-1.14	0.00567	-0.922	0.0378	-0.652	1	-0.0352	0.979	0.0543	0.895	-0.254	0.641	0.0206	M23
ENSG00000172575	RASGRP1	-0.964	0.00573	-0.916	0.0139	-0.805	1	0.134	0.898	0.306	0.36	0.106	0.898	0.00917	NA
ENSG00000238164	TNFRSF14-AS1	0.956	0.00577	0.633	0.144	0.554	1	0.134	0.896	0.0648	0.876	0.204	0.753	0.0804	M9
ENSG00000117625	RCOR3	-0.955	0.00579	-0.64	0.157	-0.143	1	-0.248	0.792	-0.41	0.229	-0.497	0.422	0.172	M24
ENSG00000104388	RAB2A	-0.825	0.0058	-0.19	0.683	-0.282	1	-0.428	0.563	-0.563	0.052	-0.505	0.444	0.577	M24
ENSG00000137642	SORL1	-0.82	0.0058	0.00908	0.988	0.343	1	-0.372	0.729	-0.855	0.0612	-0.813	0.374	0.909	NA
ENSG00000205339	IPO7	-0.886	0.0058	-0.97	0.00829	-0.95	1	0.134	0.899	0.31	0.273	0.0543	0.948	0.00286	NA
ENSG00000127870	RNF6	-1.12	0.0059	-0.914	0.0256	-0.385	1	0.224	0.834	0.186	0.621	-0.0331	0.971	0.0228	M24
ENSG00000172543	CTSW	0.882	0.00591	0.637	0.0899	0.585	1	0.329	0.679	0.24	0.437	0.643	0.249	0.343	M15
ENSG00000055609	KMT2C	-1.27	0.00593	-0.655	0.147	-0.151	1	-0.102	0.932	-0.398	0.364	-0.636	0.384	0.808	M24
ENSG00000171150	SOCS5	-1.37	0.00593	-0.72	0.21	-0.178	1	-0.263	0.841	-0.308	0.545	-0.429	0.62	0.616	M24
ENSG00000167384	ZNF180	-1.29	0.00595	-0.971	0.0753	-0.314	1	-0.295	0.772	-0.145	0.741	-0.263	0.648	0.00643	M23
ENSG00000100664	EIF5	-0.874	0.006	-0.557	0.143	-0.256	1	-0.128	0.881	-0.245	0.441	-0.225	0.661	0.0556	M24
ENSG00000123505	AMD1	-0.835	0.006	-0.172	0.723	0.0757	1	-0.213	0.83	-0.426	0.182	-0.381	0.577	0.829	M24
ENSG00000005700	IBTK	-1.06	0.006	-1	0.0252	-1.06	1	0.166	0.893	0.436	0.196	0.0653	0.949	0.0246	NA
ENSG00000134242	PTPN22	-1.02	0.00602	-1.01	0.00734	-0.665	1	-0.203	0.83	-0.17	0.576	-0.376	0.48	0.0116	M23
ENSG00000155959	VBP1	-1.12	0.00605	-1.16	0.0114	-0.948	1	-0.484	0.548	-0.358	0.304	-0.482	0.398	0.0503	M23
ENSG00000212402	SNORA74B	3.35	0.00608	0.44	NA	1.12	1	-1.65	NA	-2.02	NA	-1.28	NA	0.0423	M19
ENSG00000204217	BMPR2	-1.04	0.00608	-1.01	0.0276	-0.716	1	-0.154	0.863	-0.000923	0.999	-0.307	0.586	0.0241	M23
ENSG00000133742	CA1	1.4	0.00608	1.27	0.000546	1.66	0.871	-0.741	0.49	-1.74	9.05e-05	-1.76	0.329	0.011	NA
ENSG00000063245	EPN1	0.855	0.00608	0.874	0.0111	0.498	1	-0.0514	0.964	-0.186	0.569	0.0523	0.945	0.0046	NA
ENSG00000140443	IGF1R	-0.971	0.00608	0.0711	0.909	0.255	1	-0.376	0.734	-0.925	0.0279	-0.941	0.284	0.613	NA
ENSG00000237702	TRBV3-1	1.46	0.00608	0.0683	0.948	0.438	1	0.446	0.69	0.842	0.0286	0.779	0.384	0.253	NA
ENSG00000103342	GSPT1	0.948	0.0061	1.01	0.00122	1.02	1	0.282	0.772	0.0409	0.926	-0.00849	0.993	0.107	M12
ENSG00000259943	AL050341.2	-1.9	0.0061	-1.08	0.199	-0.561	1	-0.562	0.667	-0.0477	0.943	-0.385	0.642	0.0814	M23
ENSG00000164609	SLU7	-0.996	0.0061	-0.683	0.0808	-0.299	1	-0.424	0.587	-0.516	0.142	-0.434	0.5	0.27	M24
ENSG00000134313	KIDINS220	-1.06	0.0061	-0.424	0.374	-0.26	1	0.0218	0.987	-0.19	0.688	-0.292	0.701	0.886	NA
ENSG00000112972	HMGCS1	-1.15	0.00615	-1.3	0.00496	-0.451	1	0.0991	0.927	0.134	0.724	-0.119	0.862	0.00028	M23
ENSG00000181690	PLAG1	-2.34	0.00617	-1.64	0.068	-3.11	1	-0.137	0.936	0.000566	1	-0.204	0.84	0.0411	M23
ENSG00000215788	TNFRSF25	0.886	0.00617	0.269	0.568	-0.155	1	0.178	0.869	0.328	0.447	0.377	0.638	0.935	NA
ENSG00000240972	MIF	0.944	0.00618	0.692	0.107	0.105	1	0.2	0.836	0.28	0.437	0.394	0.534	0.284	M15
ENSG00000059769	DNAJC25	-1.65	0.00618	-1.14	0.0875	-0.53	1	-0.458	0.666	-0.614	0.166	-0.75	0.339	0.0692	M23
ENSG00000159873	CCDC117	-1.05	0.00618	-0.564	0.208	-0.361	1	-0.00801	0.995	0.0265	0.948	-0.112	0.849	0.0098	M23
ENSG00000185278	ZBTB37	-1.16	0.00619	-0.52	0.334	0.0136	1	-0.582	0.426	-0.763	0.018	-0.76	0.266	0.168	M24
ENSG00000152193	RNF219	-1.46	0.00621	-1.14	0.0314	-0.868	1	-0.0542	0.972	0.232	0.57	-0.139	0.876	0.0772	M23
ENSG00000138802	SEC24B	-0.948	0.00621	-0.488	0.269	-0.301	1	0.0609	0.954	-0.103	0.81	-0.109	0.879	0.154	M24
ENSG00000197020	ZNF100	-1.6	0.00621	-1.35	0.0362	-0.842	1	-0.424	0.703	-0.322	0.438	-0.64	0.351	0.0755	NA
ENSG00000135968	GCC2	-1.14	0.00622	-0.822	0.0467	-0.329	1	-0.0992	0.924	-0.189	0.644	-0.236	0.695	0.106	M23
ENSG00000197841	ZNF181	-1.75	0.00622	-1.9	0.00403	-1.09	1	-0.472	0.66	0.124	0.825	-0.418	0.642	0.0125	M23
ENSG00000107902	LHPP	0.944	0.00623	0.942	0.0323	0.387	1	0.25	0.784	0.197	0.572	0.247	0.642	0.0181	M10
ENSG00000174996	KLC2	1.02	0.00623	0.391	0.477	0.257	1	0.275	0.784	0.412	0.212	0.515	0.402	0.131	M15
ENSG00000100528	CNIH1	-0.963	0.00623	-0.574	0.161	-0.364	1	-0.174	0.852	-0.197	0.544	-0.387	0.482	0.069	M23
ENSG00000101888	NXT2	-1.39	0.00624	-0.946	0.0858	-0.843	1	-0.434	0.669	-0.188	0.648	-0.331	0.587	0.148	M23
ENSG00000277443	MARCKS	-0.867	0.00624	0.0498	0.925	0.057	1	-0.57	0.451	-0.995	0.0102	-0.696	0.468	0.713	NA
ENSG00000103257	SLC7A5	1.04	0.00627	1.34	0.000222	1.21	1	0.476	0.445	0.0592	0.894	0.197	0.755	0.000497	M13
ENSG00000173198	CYSLTR1	-1.04	0.00629	-0.59	0.196	-0.448	1	-0.128	0.89	0.0213	0.96	-0.166	0.717	0.0063	M24
ENSG00000197056	ZMYM1	-1.44	0.0063	-1.12	0.0387	-0.812	1	-0.539	0.508	-0.139	0.744	-0.59	0.316	0.0421	NA
ENSG00000126464	PRR12	0.886	0.00632	0.602	0.18	0.0474	1	0.556	0.341	0.543	0.0597	0.392	0.559	0.272	M14
ENSG00000112200	ZNF451	-1.05	0.00632	-0.984	0.025	-0.709	1	-0.0833	0.94	-0.0129	0.977	-0.286	0.617	0.045	M23
ENSG00000120686	UFM1	-1.1	0.00633	-1.13	0.00734	-0.576	1	-0.225	0.833	0.0401	0.925	-0.323	0.577	0.0513	M23
ENSG00000116793	PHTF1	-1.1	0.00633	-0.316	0.647	0.00296	1	-0.762	0.35	-1.16	0.00081	-0.742	0.391	0.501	NA
ENSG00000108932	SLC16A6	-1.09	0.00635	-0.607	0.249	-0.186	1	-0.435	0.645	-0.69	0.0502	-0.738	0.325	0.38	M24
ENSG00000068912	ERLEC1	-0.997	0.00639	-1.01	0.0145	-0.659	1	0.0222	0.986	-0.0969	0.778	-0.104	0.865	0.0356	M23
ENSG00000162722	TRIM58	1.17	0.0064	1.51	5.33e-06	1.33	1	0.102	0.947	-0.544	0.266	-0.836	0.439	0.102	M12
ENSG00000121486	TRMT1L	-1.06	0.00652	-0.662	0.146	-0.385	1	-0.122	0.906	-0.126	0.769	-0.0673	0.932	0.0931	M24
ENSG00000198060	38412	-0.889	0.00652	-0.219	0.647	-0.271	1	-0.468	0.519	-0.589	0.0522	-0.459	0.5	0.513	NA
ENSG00000187037	GPR141	-1.15	0.00654	-0.0589	0.937	0.191	1	-0.627	0.43	-1.01	0.00125	-0.84	0.17	0.347	NA
ENSG00000272888	LINC01578	-1	0.00658	-0.71	0.0788	-0.302	1	-0.47	0.48	-0.606	0.0391	-0.489	0.478	0.202	M24
ENSG00000100647	SUSD6	-0.836	0.00659	0.11	0.835	0.211	1	-0.146	0.888	-0.462	0.246	-0.452	0.565	0.963	NA
ENSG00000179583	CIITA	0.879	0.00659	0.0469	0.926	-0.0949	1	0.182	0.856	0.584	0.155	0.335	0.647	0.685	NA
ENSG00000171867	PRNP	-0.895	0.00662	-0.684	0.124	-0.976	1	0.206	0.843	0.293	0.277	-0.0946	0.91	0.123	M21
ENSG00000168685	IL7R	-0.854	0.00664	-0.629	0.0645	-0.621	1	0.0717	0.954	0.297	0.447	0.0188	0.984	0.102	NA
ENSG00000112144	ICK	-1.26	0.00666	-1.1	0.029	-0.779	1	-0.0971	0.936	-0.0736	0.872	-0.157	0.807	0.0197	M23
ENSG00000129515	SNX6	-0.876	0.00666	-0.46	0.26	-0.303	1	-0.347	0.659	-0.448	0.154	-0.339	0.537	0.154	M24
ENSG00000170921	TANC2	-1.11	0.00666	-0.031	0.96	0.376	1	-0.23	0.842	-0.704	0.0882	-0.641	0.468	0.753	NA
ENSG00000187189	TSPYL4	-1.06	0.0067	-0.538	0.267	-0.484	1	0.0682	0.955	0.00924	0.987	-0.0989	0.89	0.0369	M24
ENSG00000179299	NSUN7	-1.05	0.0067	0.199	0.776	0.482	1	-0.835	0.333	-1.76	1.14e-05	-1.33	0.166	0.0458	NA
ENSG00000149308	NPAT	-0.98	0.00671	-0.798	0.0456	-0.674	1	0.0362	0.976	0.0882	0.825	-0.0417	0.96	0.00658	M23
ENSG00000163781	TOPBP1	-0.966	0.00671	-0.472	0.252	-0.347	1	0.0191	0.987	-0.106	0.786	-0.0725	0.918	0.0512	M24
ENSG00000075711	DLG1	-1.04	0.00673	-1.07	0.00718	-1.01	1	0.0646	0.956	0.0598	0.889	-0.107	0.889	0.0093	M23
ENSG00000188536	HBA2	0.898	0.00677	1.8	0.16	0.98	1	0.322	0.81	-0.478	0.29	-0.579	0.519	0.0186	M10
ENSG00000019169	MARCO	1.19	0.00678	0.193	0.786	-0.0876	1	0.0936	0.94	0.457	0.236	0.284	0.725	0.226	M10
ENSG00000144746	ARL6IP5	-0.82	0.00679	-0.598	0.0788	-0.497	1	-0.264	0.752	-0.235	0.421	-0.225	0.699	0.286	M24
ENSG00000138629	UBL7	0.878	0.00681	0.992	0.00559	0.759	1	0.166	0.867	-0.06	0.88	0.226	0.674	0.028	NA
ENSG00000149212	SESN3	-1.13	0.00681	-0.668	0.068	-0.179	1	-0.235	0.784	-0.228	0.496	-0.343	0.63	0.437	NA
ENSG00000181315	ZNF322	-1.74	0.00684	-0.831	0.247	-1.03	1	-0.258	0.834	-0.172	0.765	-0.415	0.559	0.0486	M23
ENSG00000137965	IFI44	-1.12	0.00684	-1.59	0.00136	-0.784	1	-0.661	0.11	-0.106	0.937	0.566	0.473	0.000196	M7
ENSG00000145734	BDP1	-1.43	0.00685	-1.89	4.36e-05	-1.1	1	-0.248	0.83	-0.0174	0.976	-0.384	0.574	0.0191	M23
ENSG00000163946	FAM208A	-0.971	0.00685	-0.932	0.0114	-0.66	1	-0.17	0.853	-0.00901	0.984	-0.215	0.696	0.0283	M23
ENSG00000125633	CCDC93	-0.873	0.00691	-0.276	0.524	-0.34	1	-0.00376	0.997	-0.0577	0.888	-0.156	0.815	0.172	M24
ENSG00000279447	AL118508.4	-1.21	0.00691	-0.385	0.531	0.452	1	-0.87	0.316	-1.23	0.0049	-1.52	0.126	0.281	NA
ENSG00000260592	AC130456.3	1.02	0.00691	1.55	5.14e-06	1.23	1	0.118	0.909	-0.418	0.436	-0.663	0.526	0.0108	NA
ENSG00000225342	AC079630.1	-1.21	0.00693	-0.571	0.394	-0.237	1	-0.777	0.323	-1.07	0.00939	-0.738	0.444	0.674	M24
ENSG00000130255	RPL36	0.915	0.00694	0.539	0.259	0.336	1	0.242	0.797	0.418	0.184	0.391	0.585	0.854	NA
ENSG00000172197	MBOAT1	-1.21	0.00695	-0.394	0.473	-0.0912	1	-0.304	0.77	-0.501	0.209	-0.678	0.318	0.387	M24
ENSG00000116903	EXOC8	-1.45	0.00701	-0.784	0.19	0.0112	1	-0.507	0.639	-0.686	0.134	-0.914	0.126	0.234	M24
ENSG00000143797	MBOAT2	-0.932	0.00701	-0.414	0.415	-0.361	1	-0.851	0.207	-1.29	0.000375	-1.08	0.172	0.2	NA
ENSG00000114520	SNX4	-1.24	0.00701	-1.34	0.00841	-1.27	1	-0.327	0.81	0.0927	0.836	-0.266	0.737	0.273	NA
ENSG00000110075	PPP6R3	-0.876	0.00702	-0.522	0.187	-0.261	1	-0.209	0.81	-0.286	0.358	-0.295	0.607	0.201	M24
ENSG00000113593	PPWD1	-0.96	0.00703	-0.955	0.0124	-0.421	1	-0.124	0.9	-0.13	0.723	-0.174	0.778	0.035	M23
ENSG00000129084	PSMA1	-1.16	0.00703	-0.873	0.0428	-0.284	1	-0.365	0.674	-0.18	0.656	-0.102	0.87	0.0276	M24
ENSG00000172869	DMXL1	-1.16	0.00703	-1.08	0.0177	-0.849	1	0.0793	0.95	0.185	0.624	-0.15	0.849	0.0177	M24
ENSG00000185187	SIGIRR	0.981	0.0071	0.575	0.169	0.182	1	0.217	0.826	0.29	0.398	0.344	0.618	0.505	M15
ENSG00000151893	CACUL1	-0.904	0.0071	-0.289	0.566	-0.0127	1	-0.417	0.643	-0.67	0.0589	-0.667	0.329	0.467	NA
ENSG00000175221	MED16	0.905	0.0071	1.01	0.00273	0.576	1	0.158	0.864	-0.057	0.87	0.25	0.642	0.00608	NA
ENSG00000121858	TNFSF10	-0.823	0.00715	-0.502	0.283	-0.292	1	-0.787	0.0956	-0.806	0.0146	-0.554	0.423	0.304	NA
ENSG00000117620	SLC35A3	-1.37	0.00716	-1.5	0.00459	-0.894	1	-0.276	0.83	-0.0568	0.912	-0.46	0.532	0.0701	M23
ENSG00000122068	FYTTD1	-0.948	0.00719	-0.856	0.0264	-0.591	1	0.00615	0.996	0.167	0.627	-0.021	0.978	0.00469	M23
ENSG00000180855	ZNF443	-1.74	0.0072	-0.568	0.493	-1.06	1	-0.392	0.789	-0.806	0.112	-0.632	0.422	0.174	M5
ENSG00000111913	RIPOR2	-0.931	0.0072	0.215	0.694	0.545	1	-0.39	0.705	-0.823	0.0203	-0.558	0.539	0.647	NA
ENSG00000010270	STARD3NL	-0.978	0.00724	-0.635	0.134	-0.554	1	-0.523	0.295	-0.482	0.0883	-0.485	0.338	0.0161	M23
ENSG00000115594	IL1R1	-0.908	0.00724	0.25	0.701	0.577	1	-0.758	0.419	-1.88	1.4e-06	-1.36	0.406	0.297	NA
ENSG00000109332	UBE2D3	-0.815	0.00725	-0.205	0.632	-0.0622	1	-0.428	0.581	-0.559	0.0618	-0.395	0.548	0.655	M24
ENSG00000128512	DOCK4	-1.26	0.00725	-0.273	0.649	-0.29	1	-0.63	0.504	-1.17	0.012	-0.921	0.372	1	M24
ENSG00000110321	EIF4G2	-0.809	0.00727	-0.364	0.32	-0.304	1	0.0458	0.964	-0.0764	0.834	-0.0747	0.908	0.0864	M24
ENSG00000105778	AVL9	-0.989	0.00728	-0.411	0.39	-0.127	1	-0.283	0.765	-0.484	0.159	-0.518	0.423	0.42	M24
ENSG00000144320	LNPK	-1.08	0.00728	-0.745	0.108	-0.568	1	-0.0916	0.94	-0.055	0.911	-0.0584	0.952	0.368	M24
ENSG00000164244	PRRC1	-1.01	0.00732	-0.973	0.035	-0.693	1	0.148	0.88	0.216	0.495	0.0759	0.917	0.00341	M23
ENSG00000198858	R3HDM4	0.759	0.00736	1.24	3.72e-05	1.07	1	-0.205	0.863	-0.74	0.0193	-0.354	0.667	0.00863	NA
ENSG00000066926	FECH	1.1	0.00739	1.17	0.000879	1.28	1	0.101	0.929	-0.301	0.461	-0.238	0.772	0.0374	M12
ENSG00000181751	C5orf30	-1.86	0.0074	-0.105	0.907	0.233	1	-0.159	0.924	-0.778	0.195	-0.219	0.889	0.856	NA
ENSG00000062650	WAPL	-0.964	0.00742	-0.629	0.0993	-0.21	1	-0.000545	1	-0.149	0.699	-0.236	0.702	0.265	NA
ENSG00000171943	SRGAP2C	-1.32	0.00748	-0.429	0.553	-0.00736	1	-0.448	0.655	-0.462	0.269	-0.44	0.564	0.308	M23
ENSG00000066739	ATG2B	-1.01	0.00749	-0.525	0.248	-0.18	1	-0.0792	0.947	-0.127	0.769	-0.144	0.839	0.168	M24
ENSG00000085274	MYNN	-1.2	0.00756	-1.27	0.0102	-0.556	1	-0.6	0.456	-0.339	0.39	-0.519	0.436	0.0314	M23
ENSG00000138346	DNA2	-1.78	0.00757	-1.11	0.13	-0.548	1	-0.239	0.852	-0.189	0.724	-0.402	0.598	0.0106	M23
ENSG00000175857	GAPT	-0.883	0.00757	-0.722	0.0405	-0.596	1	-0.456	0.496	-0.18	0.582	-0.345	0.521	0.0716	M23
ENSG00000143952	VPS54	-1.08	0.00757	-1.12	0.0102	-0.866	1	-0.197	0.835	-0.148	0.68	-0.293	0.606	0.0215	NA
ENSG00000140992	PDPK1	-0.966	0.00759	-0.153	0.774	0.0114	1	0.058	0.964	-0.254	0.536	-0.374	0.621	0.816	M24
ENSG00000070269	TMEM260	-0.963	0.0076	-0.488	0.329	-0.264	1	-0.582	0.364	-0.816	0.00231	-0.556	0.329	0.22	M5
ENSG00000243753	HLA-L	1.08	0.0076	1.57	0.00422	1.08	1	-0.126	0.947	-0.4	0.796	-0.195	0.885	0.452	NA
ENSG00000260267	AC026471.1	1.58	0.0076	1.04	0.135	0.532	1	-0.195	0.894	0.107	0.898	-0.166	0.88	0.0834	NA
ENSG00000215114	UBXN2B	-0.88	0.00762	-0.0781	0.899	0.185	1	-0.651	0.418	-1.04	0.00109	-0.797	0.338	0.404	NA
ENSG00000004799	PDK4	-0.995	0.00762	-0.861	0.0695	-1.4	1	-0.134	0.916	-0.0398	0.952	-0.351	0.631	0.0321	NA
ENSG00000103495	MAZ	0.771	0.00764	0.791	0.0232	0.588	1	0.182	0.817	0.13	0.698	0.246	0.59	0.00261	M9
ENSG00000155313	USP25	-0.957	0.00765	-0.6	0.133	-0.6	1	-0.156	0.866	-0.211	0.595	-0.214	0.732	0.413	M24
ENSG00000187244	BCAM	1.35	0.00766	1.58	0.00263	1.09	1	-0.0859	0.967	-1.19	0.0154	-1.7	0.0814	0.0111	M12
ENSG00000209082	MT-TL1	1.62	0.00767	1.62	0.0253	1.37	1	1.05	0.0636	0.908	0.0513	0.883	0.186	0.0402	M9
ENSG00000177879	AP3S1	-0.943	0.00768	-0.339	0.452	-0.295	1	-0.503	0.469	-0.318	0.354	-0.371	0.526	0.148	M24
ENSG00000145569	FAM105A	-0.893	0.00769	-0.801	0.0349	-1.04	1	-0.278	0.727	-0.269	0.359	-0.526	0.339	0.107	M5
ENSG00000111911	HINT3	-1.01	0.00771	-0.605	0.18	-0.519	1	-0.333	0.722	-0.422	0.226	-0.456	0.5	0.386	M24
ENSG00000184588	PDE4B	-0.962	0.00771	-0.44	0.274	-0.29	1	-0.21	0.839	-0.308	0.455	-0.134	0.886	0.948	M24
ENSG00000177409	SAMD9L	-0.877	0.00771	-0.687	0.099	-0.47	1	-0.538	0.429	-0.294	0.571	0.242	0.774	0.0397	NA
ENSG00000233927	RPS28	0.916	0.00771	0.734	0.144	0.387	1	0.411	0.648	0.431	0.24	0.458	0.52	0.914	NA
ENSG00000118965	WDR35	-1.37	0.00774	-1.31	0.0288	-0.546	1	-0.21	0.847	-0.229	0.594	-0.0694	0.938	0.00182	M24
ENSG00000189079	ARID2	-1.07	0.00775	-0.347	0.469	-0.325	1	0.0246	0.983	-0.0362	0.935	-0.144	0.771	0.00575	M23
ENSG00000108963	DPH1	0.978	0.00778	0.318	0.564	0.132	1	0.26	0.77	0.431	0.218	0.519	0.364	0.0901	M15
ENSG00000202538	RNU4-2	7.24	0.00778	4.38	0.000484	5.53	1	-0.28	0.967	-1.9	0.364	-1.89	0.441	0.00283	M19
ENSG00000112062	MAPK14	-0.768	0.00778	0.088	0.867	-0.0876	1	-0.537	0.478	-0.983	0.00388	-0.723	0.372	0.335	NA
ENSG00000213390	ARHGAP19	-0.88	0.00778	-0.00117	0.998	0.44	1	-0.275	0.811	-0.789	0.0367	-0.48	0.559	0.738	NA
ENSG00000173486	FKBP2	0.961	0.00784	0.389	0.429	0.129	1	0.302	0.737	0.18	0.639	0.318	0.621	0.345	M15
ENSG00000066557	LRRC40	-1.33	0.00784	-1.53	0.0109	-1.11	1	-0.263	0.83	-0.0536	0.912	-0.32	0.626	0.0846	NA
ENSG00000188641	DPYD	-0.795	0.00784	-0.402	0.303	-0.655	1	-0.0293	0.978	-0.138	0.736	-0.187	0.784	0.631	NA
ENSG00000101639	CEP192	-1.06	0.00787	-0.829	0.0588	-0.25	1	0.0753	0.947	0.0443	0.918	-0.109	0.875	0.00776	M18
ENSG00000135378	PRRG4	-1.01	0.00787	0.12	0.853	0.298	1	-0.545	0.606	-0.773	0.0645	-0.559	0.616	1	M4
ENSG00000204420	MPIG6B	0.894	0.00787	1.22	0.00101	0.995	1	0.168	0.886	-0.407	0.302	-0.178	0.85	0.0273	NA
ENSG00000104897	SF3A2	0.93	0.00791	0.589	0.19	0.143	1	0.292	0.706	0.295	0.348	0.436	0.438	0.163	M9
ENSG00000173442	EHBP1L1	0.786	0.00791	0.602	0.0694	0.438	1	-0.118	0.905	-0.311	0.326	-0.0908	0.908	0.0377	M9
ENSG00000111880	RNGTT	-1.02	0.00795	-0.774	0.0788	-0.422	1	0.113	0.906	0.0826	0.838	0.13	0.825	4.2e-05	M23
ENSG00000167702	KIFC2	1	0.00796	0.484	0.297	-0.009	1	0.224	0.811	0.343	0.322	0.304	0.647	0.24	M15
ENSG00000056586	RC3H2	-1.01	0.00801	-0.661	0.116	-0.134	1	-0.161	0.863	-0.173	0.646	-0.242	0.66	0.0935	M24
ENSG00000088035	ALG6	-1.04	0.00801	-0.904	0.0464	-0.514	1	-0.483	0.559	-0.352	0.318	-0.28	0.643	0.0828	NA
ENSG00000105373	NOP53	0.848	0.00801	0.379	0.356	0.0351	1	0.0711	0.95	0.25	0.479	0.224	0.718	0.328	NA
ENSG00000158417	EIF5B	0.851	0.00802	0.246	0.622	-0.115	1	0.641	0.372	0.611	0.0461	0.44	0.452	0.391	M14
ENSG00000159753	CARMIL2	0.98	0.00804	0.43	0.366	0.031	1	0.513	0.493	0.528	0.129	0.673	0.284	0.307	M15
ENSG00000182400	TRAPPC6B	-1.1	0.00806	-0.923	0.0521	-0.19	1	-0.502	0.487	-0.498	0.128	-0.508	0.361	0.0392	M24
ENSG00000167526	RPL13	0.82	0.00807	0.45	0.282	0.063	1	0.0377	0.976	0.216	0.553	0.183	0.795	0.515	M15
ENSG00000238268	NA	1.14	0.00807	0.838	0.137	0.99	1	0.363	0.737	0.143	0.787	0.264	0.729	0.287	M15
ENSG00000120802	TMPO	-0.807	0.00807	-0.836	0.0308	-0.975	1	0.0418	0.972	0.127	0.685	-0.103	0.875	0.0743	NA
ENSG00000103227	LMF1	1.03	0.00809	0.345	0.499	0.197	1	0.238	0.774	0.234	0.508	0.329	0.619	0.158	M15
ENSG00000179914	ITLN1	1.41	0.00809	1.42	0.017	0.931	1	0.162	0.924	-0.786	0.194	-1.36	0.262	0.107	M23
ENSG00000278600	AC015871.3	-1.07	0.00809	-0.258	0.652	0.261	1	-0.733	0.239	-1.05	0.000269	-1.01	0.0928	0.093	M24
ENSG00000065615	CYB5R4	-0.958	0.00814	-0.225	0.664	0.0896	1	-0.614	0.431	-0.888	0.00622	-0.805	0.291	0.566	M24
ENSG00000136451	VEZF1	-0.948	0.00814	-0.382	0.398	-0.138	1	-0.0367	0.977	-0.211	0.568	-0.264	0.658	0.341	M24
ENSG00000147138	GPR174	-1.85	0.00815	-1.78	0.0178	-1.32	1	0.118	0.947	0.326	0.56	-0.144	0.888	0.0152	M23
ENSG00000143970	ASXL2	-1	0.00815	-0.748	0.054	-0.431	1	0.0334	0.978	-0.119	0.781	-0.24	0.689	0.162	M24
ENSG00000105829	BET1	-1.18	0.00816	-0.911	0.0814	-0.918	1	-0.209	0.845	-0.162	0.679	-0.272	0.631	0.0904	M23
ENSG00000163737	PF4	0.868	0.00819	1.54	1.05e-06	1.28	1	-0.0225	0.988	-0.657	0.0638	-0.448	0.606	0.00119	M11
ENSG00000188243	COMMD6	-1.31	0.0082	-1.46	0.00855	-1	1	-0.766	0.341	-0.025	0.973	-0.806	0.432	0.141	M23
ENSG00000069956	MAPK6	-1.37	0.00821	-1.07	0.0375	-0.916	1	0.0237	0.988	0.172	0.682	-0.112	0.898	0.0927	M23
ENSG00000145703	IQGAP2	-1.02	0.00824	-0.52	0.217	-0.232	1	0.0213	0.987	-0.269	0.552	-0.219	0.77	0.704	M24
ENSG00000066084	DIP2B	-0.908	0.00842	-0.274	0.552	0.0658	1	-0.327	0.712	-0.627	0.0675	-0.427	0.563	0.966	NA
ENSG00000279010	AL031587.6	1.48	0.00843	0.452	0.577	1.13	1	-0.441	0.722	-0.458	0.44	-0.406	0.523	0.0115	NA
ENSG00000077312	SNRPA	0.939	0.00844	0.43	0.338	-0.00351	1	0.234	0.799	0.373	0.232	0.431	0.488	0.259	M15
ENSG00000145390	USP53	-1.37	0.00844	-1.27	0.0202	-0.804	1	-0.121	0.924	-0.0144	0.98	-0.305	0.695	0.0907	M23
ENSG00000108654	DDX5	-0.792	0.00844	-0.502	0.21	-0.154	1	-0.09	0.924	-0.185	0.563	-0.143	0.808	0.171	M24
ENSG00000144357	UBR3	-1	0.00849	-1.03	0.0154	-0.461	1	0.0496	0.964	-0.088	0.836	-0.24	0.719	0.0467	M24
ENSG00000178573	MAF	-1.01	0.00849	-0.649	0.151	-0.86	1	0.0525	0.965	0.247	0.461	-0.0876	0.899	0.0119	NA
ENSG00000203710	CR1	-0.848	0.0085	-0.186	0.754	-0.22	1	-0.593	0.463	-1.21	0.00366	-1.1	0.175	0.238	NA
ENSG00000042753	AP2S1	0.899	0.00852	0.828	0.0383	0.462	1	0.125	0.898	0.192	0.605	0.188	0.754	0.0688	M10
ENSG00000141456	PELP1	0.968	0.00852	0.456	0.384	0.0053	1	0.583	0.377	0.548	0.0979	0.579	0.383	0.267	M15
ENSG00000099624	ATP5D	0.964	0.00854	0.685	0.123	0.24	1	0.181	0.854	0.125	0.761	0.357	0.525	0.113	M15
ENSG00000179833	SERTAD2	-0.861	0.00854	-0.345	0.414	-0.287	1	0.0268	0.983	-0.115	0.801	-0.295	0.588	0.412	M24
ENSG00000147251	DOCK11	-1.07	0.00858	-0.512	0.246	-0.115	1	-0.125	0.902	-0.312	0.417	-0.243	0.728	0.506	M24
ENSG00000160318	CLDND2	1.21	0.0086	1.32	0.0147	0.988	1	0.134	0.916	0.263	0.508	0.537	0.532	0.463	M15
ENSG00000180644	PRF1	0.78	0.00865	0.862	0.02	0.531	1	0.324	0.673	0.523	0.233	0.8	0.242	0.649	M15
ENSG00000104731	KLHDC4	0.829	0.00867	0.474	0.243	0.205	1	0.293	0.706	0.332	0.274	0.402	0.499	0.325	M15
ENSG00000205309	NT5M	0.95	0.00868	1.44	7.2e-05	1.23	1	0.0277	0.984	-0.692	0.109	-0.338	0.732	0.00334	M12
ENSG00000126264	HCST	0.855	0.0087	0.792	0.0529	0.469	1	0.166	0.866	0.141	0.712	0.241	0.695	0.315	M10
ENSG00000139154	AEBP2	-1.09	0.0087	-0.681	0.167	-0.785	1	-0.0705	0.956	0.0502	0.905	-0.124	0.86	0.113	M23
ENSG00000178385	PLEKHM3	-1.05	0.0087	-0.22	0.683	-0.119	1	-0.0212	0.987	-0.273	0.516	-0.44	0.566	0.741	M24
ENSG00000163625	WDFY3	-0.914	0.0087	-0.159	0.779	-0.118	1	-0.661	0.375	-1.05	0.00437	-0.955	0.238	0.804	NA
ENSG00000175602	CCDC85B	0.893	0.0087	0.62	0.139	0.28	1	0.0613	0.955	0.0536	0.899	0.246	0.672	0.0414	NA
ENSG00000157500	APPL1	-0.95	0.00872	-0.77	0.0631	-0.956	1	0.109	0.916	0.298	0.318	0.0215	0.979	0.00875	M23
ENSG00000158636	EMSY	-1.06	0.00872	-0.419	0.401	-0.195	1	-0.0608	0.958	-0.122	0.781	-0.187	0.8	0.38	M24
ENSG00000062725	APPBP2	-0.972	0.00874	-0.73	0.0777	-0.253	1	-0.283	0.763	-0.33	0.358	-0.278	0.642	0.188	M24
ENSG00000090273	NUDC	0.876	0.00879	0.496	0.242	0.191	1	0.326	0.649	0.293	0.32	0.451	0.334	0.0234	M9
ENSG00000198689	SLC9A6	-1.07	0.0088	-0.612	0.197	-0.538	1	-0.215	0.812	-0.0809	0.837	-0.208	0.691	0.0356	M23
ENSG00000168566	SNRNP48	-1.05	0.00882	-0.673	0.149	-0.451	1	-0.393	0.624	-0.306	0.392	-0.45	0.455	0.0408	M23
ENSG00000104643	MTMR9	-1.06	0.00882	-0.854	0.0846	-0.269	1	-0.161	0.872	0.00538	0.991	-0.245	0.653	0.0156	NA
ENSG00000164134	NAA15	-1.04	0.00884	-0.946	0.0264	-0.728	1	0.157	0.88	0.398	0.178	0.136	0.869	0.00564	NA
ENSG00000227671	AL390728.4	-1.42	0.00888	-1.12	0.0483	-0.31	1	-0.535	0.558	-0.384	0.386	-0.928	0.164	0.324	M23
ENSG00000143337	TOR1AIP1	-0.889	0.00888	-0.338	0.454	-0.136	1	-0.222	0.816	-0.419	0.231	-0.312	0.646	0.617	M24
ENSG00000117155	SSX2IP	-1.51	0.00888	-1.05	0.102	-0.461	1	-0.298	0.799	-0.236	0.6	-0.382	0.557	0.028	M5
ENSG00000068971	PPP2R5B	0.847	0.00888	0.966	0.00473	0.827	1	0.0753	0.941	-0.0835	0.826	0.136	0.826	0.00257	M9
ENSG00000115896	PLCL1	-1.58	0.00889	-0.289	0.674	-0.317	1	-0.00607	0.997	-0.315	0.586	-0.0265	0.984	0.725	NA
ENSG00000108406	DHX40	-0.9	0.0089	-0.538	0.196	-0.199	1	-0.158	0.877	-0.344	0.262	-0.22	0.696	0.196	M24
ENSG00000165525	NEMF	-0.958	0.00893	-0.982	0.0182	-0.483	1	-0.258	0.772	-0.194	0.595	-0.338	0.552	0.0265	NA
ENSG00000197044	ZNF441	-1.59	0.00894	-0.847	0.25	-0.487	1	-0.342	0.806	0.0973	0.87	-0.243	0.763	0.146	M23
ENSG00000107968	MAP3K8	-0.983	0.00894	-0.438	0.403	-0.326	1	-0.204	0.85	-0.271	0.495	-0.273	0.702	0.77	M24
ENSG00000109171	SLAIN2	-0.894	0.00897	-0.381	0.406	-0.442	1	0.0642	0.954	-0.0331	0.94	-0.109	0.876	0.216	M24
ENSG00000163939	PBRM1	-0.976	0.00897	-0.855	0.0282	-0.774	1	0.0969	0.922	0.185	0.591	-0.11	0.873	0.00819	NA
ENSG00000141682	PMAIP1	-1.51	0.00902	-1.35	0.0289	-0.545	1	0.0693	0.969	-0.223	0.713	-0.462	0.58	0.256	M23
ENSG00000145012	LPP	-0.914	0.00904	-0.29	0.554	0.0345	1	-0.363	0.649	-0.567	0.0538	-0.54	0.462	0.701	NA
ENSG00000183291	SELENOF	-0.799	0.00905	-0.358	0.378	-0.228	1	-0.356	0.609	-0.38	0.169	-0.326	0.545	0.204	M24
ENSG00000108443	RPS6KB1	-0.98	0.00906	-0.918	0.0287	-0.518	1	-0.226	0.816	-0.125	0.739	-0.209	0.718	0.0312	M23
ENSG00000131171	SH3BGRL	-0.78	0.00909	-0.454	0.256	-0.453	1	-0.301	0.645	-0.232	0.447	-0.208	0.719	0.378	M24
ENSG00000176390	CRLF3	-0.958	0.00911	-0.4	0.343	-0.204	1	-0.132	0.899	-0.298	0.393	-0.319	0.634	0.654	M24
ENSG00000119729	RHOQ	-0.979	0.00921	-0.473	0.239	-0.22	1	-0.354	0.664	-0.316	0.32	-0.301	0.655	0.522	M24
ENSG00000137145	DENND4C	-1.22	0.00926	-0.752	0.0972	-0.781	1	0.029	0.984	0.117	0.788	-0.226	0.757	0.23	M23
ENSG00000110958	PTGES3	-0.752	0.00928	-0.637	0.0709	-0.554	1	-0.238	0.744	-0.0348	0.922	-0.101	0.841	0.00594	M21
ENSG00000155975	VPS37A	-0.972	0.00928	-0.542	0.248	-0.271	1	-0.179	0.853	-0.278	0.415	-0.196	0.759	0.21	M24
ENSG00000275560	AC008115.3	-2.07	0.00933	-1.17	0.18	-0.0175	1	-0.235	0.877	-0.527	0.397	-0.698	0.446	0.0914	M24
ENSG00000134318	ROCK2	-1.09	0.00936	-0.79	0.086	-0.66	1	-0.168	0.863	-0.205	0.629	-0.448	0.383	0.0776	NA
ENSG00000146414	SHPRH	-1.18	0.00937	-1.35	0.00682	-1.3	1	-0.0823	0.953	0.0359	0.94	-0.11	0.882	0.012	M23
ENSG00000151116	UEVLD	-1.1	0.00939	-0.598	0.271	-0.465	1	-0.28	0.744	-0.25	0.492	-0.36	0.54	0.192	NA
ENSG00000211772	TRBC2	0.861	0.0094	0.249	0.576	-0.0257	1	0.181	0.856	0.31	0.383	0.397	0.615	0.932	NA
ENSG00000100116	GCAT	1.31	0.00944	1.3	0.038	0.67	1	-0.0213	0.991	-0.75	0.121	-0.158	0.884	0.0167	M10
ENSG00000259623	AC125257.1	-1.41	0.00944	-0.964	0.0866	-0.422	1	-0.367	0.694	-0.0588	0.902	-0.311	0.534	0.00658	M23
ENSG00000101384	JAG1	-1.63	0.00944	-0.96	0.192	-0.56	1	-0.308	0.81	-0.506	0.36	-1.07	0.0705	0.106	M24
ENSG00000211584	SLC48A1	0.873	0.00944	0.859	0.0274	0.675	1	0.0585	0.956	-0.177	0.602	0.0648	0.927	0.000609	M9
ENSG00000115268	RPS15	0.871	0.00945	0.722	0.064	0.367	1	0.166	0.867	0.341	0.316	0.326	0.552	0.293	NA
ENSG00000152778	IFIT5	-1.02	0.00948	-0.915	0.0304	-0.655	1	-0.42	0.538	-0.293	0.515	0.0338	0.966	0.0302	NA
ENSG00000080824	HSP90AA1	-0.885	0.0095	-1.2	0.000147	-0.819	1	-0.241	0.81	-0.0464	0.915	-0.184	0.817	0.171	M23
ENSG00000131375	CAPN7	-1.15	0.0095	-1.11	0.0108	-0.548	1	-0.0322	0.982	0.0451	0.926	-0.281	0.691	0.0689	M23
ENSG00000154359	LONRF1	-1.24	0.00954	-0.402	0.506	-0.00245	1	-0.228	0.854	-0.42	0.309	-0.422	0.592	0.571	M24
ENSG00000280077	AL353763.2	-1.18	0.00961	-0.889	0.0988	-0.467	1	-0.255	0.801	-0.285	0.492	-0.159	0.819	0.0171	M24
ENSG00000134215	VAV3	-0.888	0.00968	-0.269	0.576	-0.263	1	-0.311	0.717	-0.492	0.119	-0.402	0.544	0.673	M24
ENSG00000067836	ROGDI	0.879	0.00973	0.825	0.0487	0.311	1	0.0251	0.984	-0.064	0.884	-0.051	0.944	0.000411	NA
ENSG00000147050	KDM6A	-0.908	0.00973	-0.589	0.167	-0.0915	1	-0.159	0.868	-0.353	0.338	-0.297	0.671	0.77	NA
ENSG00000131724	IL13RA1	-0.827	0.00974	0.386	0.434	0.913	1	-0.359	0.747	-0.829	0.059	-0.52	0.617	0.408	NA
ENSG00000120217	CD274	-0.984	0.00974	-1.01	0.025	-1.31	1	-1.17	0.000906	-1.01	0.00591	-0.0765	0.947	0.0686	NA
ENSG00000170315	UBB	0.736	0.00975	0.934	0.00484	0.691	1	0.076	0.959	-0.373	0.248	-0.321	0.607	0.157	M12
ENSG00000122515	ZMIZ2	0.84	0.00975	0.658	0.077	0.292	1	0.287	0.681	0.406	0.148	0.415	0.413	0.0988	M9
ENSG00000142892	PIGK	-1.06	0.00977	-1.1	0.0187	-0.768	1	-0.185	0.852	-0.258	0.45	-0.273	0.617	0.0329	M23
ENSG00000005961	ITGA2B	0.857	0.00977	1.32	9.17e-05	0.854	1	0.19	0.875	-0.372	0.421	-0.366	0.683	0.0287	NA
ENSG00000153179	RASSF3	-0.87	0.0098	-0.0754	0.88	-0.106	1	-0.306	0.752	-0.622	0.0285	-0.52	0.479	1	M24
ENSG00000198840	MT-ND3	0.782	0.00984	0.718	0.135	0.583	1	0.344	0.7	0.514	0.116	0.507	0.347	0.569	M11
ENSG00000071967	CYBRD1	-0.979	0.00988	-0.294	0.489	-0.106	1	-0.428	0.616	-0.846	0.0372	-0.987	0.0602	0.0411	NA
ENSG00000164252	AGGF1	-1.02	0.00994	-0.925	0.0208	-0.614	1	-0.146	0.877	-0.123	0.729	-0.116	0.867	0.0291	M24
ENSG00000115355	CCDC88A	-0.893	0.00996	-1.31	0.000671	-1.44	1	-0.23	0.831	0.107	0.761	-0.403	0.566	0.0886	M23
ENSG00000198804	MT-CO1	0.907	0.00996	0.535	0.281	0.144	1	0.504	0.548	0.567	0.0998	0.634	0.211	0.395	NA
ENSG00000174749	C4orf32	-1.23	0.0101	-0.696	0.209	-0.883	1	-0.252	0.772	-0.178	0.656	-0.284	0.647	0.0171	M5
ENSG00000135604	STX11	-0.76	0.0101	0.134	0.78	0.0137	1	-0.454	0.645	-0.73	0.0642	-0.27	0.768	1	NA
ENSG00000164190	NIPBL	-0.861	0.0101	-0.357	0.394	-0.053	1	-0.0513	0.964	-0.223	0.606	-0.155	0.842	0.896	NA
ENSG00000213088	ACKR1	1.35	0.0102	1.79	0.000134	1.48	1	0.0457	0.98	-0.748	0.207	-0.855	0.467	0.0191	M12
ENSG00000104814	MAP4K1	0.943	0.0102	0.453	0.316	0.0976	1	0.507	0.481	0.493	0.11	0.613	0.341	0.395	M15
ENSG00000134371	CDC73	-0.913	0.0102	-0.553	0.19	-0.529	1	-0.148	0.868	-0.329	0.33	-0.304	0.62	0.259	M24
ENSG00000211752	TRBV27	1.17	0.0102	0.146	0.865	-0.232	1	0.494	0.624	0.564	0.197	0.644	0.376	0.788	NA
ENSG00000165359	INTS6L	-0.862	0.0103	-0.797	0.0469	-0.794	1	0.0407	0.971	0.0476	0.897	-0.0635	0.928	0.0098	M23
ENSG00000102109	PCSK1N	1.28	0.0104	1.39	0.014	0.633	1	0.196	0.9	-0.598	0.15	-0.191	0.813	0.00511	M12
ENSG00000149311	ATM	-1.15	0.0104	-0.876	0.0209	-0.504	1	-0.333	0.685	-0.137	0.748	-0.488	0.431	0.281	M23
ENSG00000164751	PEX2	-1.07	0.0104	-0.82	0.0868	-0.559	1	-0.505	0.496	-0.308	0.373	-0.417	0.457	0.172	M23
ENSG00000156256	USP16	-0.986	0.0104	-1.02	0.0122	-0.542	1	-0.176	0.868	-0.037	0.94	-0.193	0.794	0.206	M23
ENSG00000152518	ZFP36L2	-0.935	0.0104	-0.00975	0.984	0.0665	1	0.0702	0.948	-0.0594	0.895	-0.119	0.887	0.59	M24
ENSG00000154001	PPP2R5E	-0.964	0.0104	-0.572	0.182	-0.505	1	0.00899	0.995	0.0838	0.824	-0.0781	0.892	0.0028	NA
ENSG00000030419	IKZF2	-1.38	0.0104	-1.56	0.0132	-1.64	1	0.00764	0.996	0.356	0.374	-0.0386	0.964	0.0398	NA
ENSG00000181788	SIAH2	0.84	0.0105	0.877	0.00731	0.865	1	-0.214	0.83	-0.487	0.124	-0.114	0.901	0.0388	M12
ENSG00000167766	ZNF83	-1.08	0.0105	-1.09	0.00563	-0.617	1	-0.238	0.83	-0.00252	0.997	-0.144	0.859	0.31	M23
ENSG00000213658	LAT	1.18	0.0105	0.696	0.284	0.323	1	0.248	0.834	0.456	0.301	0.484	0.545	0.587	NA
ENSG00000127334	DYRK2	-0.857	0.0105	-0.987	0.0133	-0.732	1	0.0614	0.962	0.274	0.372	-0.0634	0.944	0.0491	NA
ENSG00000258476	LINC02207	-1.32	0.0105	0.259	0.789	0.973	1	-1.38	0.46	-1.86	0.0002	-1.8	0.102	0.33	NA
ENSG00000183718	TRIM52	-1.15	0.0106	-0.933	0.042	-0.45	1	-0.43	0.586	-0.158	0.697	-0.538	0.34	0.138	M23
ENSG00000057657	PRDM1	-0.868	0.0106	-0.107	0.848	0.134	1	0.0093	0.995	-0.177	0.655	0.036	0.974	0.903	M24
ENSG00000111790	FGFR1OP2	-1.26	0.0106	-0.771	0.0788	-0.33	1	-0.401	0.666	-0.518	0.139	-0.629	0.398	0.421	M24
ENSG00000036549	ZZZ3	-1.05	0.0106	-1.29	0.00496	-0.838	1	-0.055	0.967	0.16	0.694	-0.223	0.758	0.0172	NA
ENSG00000166181	API5	-0.806	0.0107	-0.831	0.0262	-0.845	1	0.0987	0.917	0.245	0.377	0.113	0.856	0.00111	M20
ENSG00000088451	TGDS	-1.31	0.0107	-0.838	0.17	-1.02	1	-0.0919	0.94	0.151	0.733	-0.0983	0.905	0.0314	M23
ENSG00000006025	OSBPL7	0.972	0.0108	0.678	0.169	0.288	1	0.365	0.654	0.499	0.108	0.555	0.391	0.524	M15
ENSG00000115540	MOB4	-1.25	0.0108	-1.08	0.0415	-0.655	1	-0.683	0.443	-0.69	0.0669	-0.676	0.304	0.128	M23
ENSG00000011201	ANOS1	-1.63	0.0108	-0.0266	0.978	-1.11	1	-0.666	0.681	-2.7	4.29e-06	-2.39	0.0602	0.09	M5
ENSG00000164120	HPGD	-1.56	0.0108	-0.219	0.785	0.0222	1	-0.402	0.802	-1.09	0.0435	-0.854	0.222	1	M6
ENSG00000120896	SORBS3	1.02	0.0108	0.165	0.797	-0.404	1	0.371	0.693	0.466	0.278	0.537	0.495	0.582	NA
ENSG00000115514	TXNDC9	-1.05	0.0109	-1.17	0.0285	-0.636	1	-0.82	0.112	-0.592	0.0836	-0.69	0.21	0.0823	M23
ENSG00000275527	AC100835.2	1.28	0.011	1.44	0.00921	1.43	1	-0.232	0.878	-1.2	0.0315	-1.3	0.231	0.00369	M12
ENSG00000165156	ZHX1	-1.28	0.011	-1.5	0.00284	-1.07	1	0.0183	0.991	0.174	0.66	-0.206	0.77	0.00798	M23
ENSG00000198791	CNOT7	-0.819	0.011	-0.66	0.07	-0.305	1	-0.0888	0.934	-0.0122	0.976	-0.101	0.868	0.0564	M23
ENSG00000171659	GPR34	-1.14	0.011	-0.544	0.347	-1.39	1	-0.276	0.835	-0.257	0.554	-0.819	0.326	1	M23
ENSG00000117569	PTBP2	-1.24	0.011	-0.873	0.142	-0.362	1	-0.25	0.832	-0.359	0.38	-0.351	0.638	0.408	M24
ENSG00000230551	AC021078.1	-1.33	0.0111	-0.875	0.0942	-0.325	1	-0.648	0.36	-0.737	0.0268	-1.05	0.0626	0.043	M23
ENSG00000174720	LARP7	-1.09	0.0111	-1.28	0.00383	-0.671	1	-0.492	0.597	-0.275	0.513	-0.424	0.53	0.191	M23
ENSG00000198815	FOXJ3	-0.863	0.0111	-0.395	0.344	-0.269	1	0.0236	0.984	-0.0349	0.932	-0.0535	0.943	0.123	M24
ENSG00000004897	CDC27	-0.922	0.0111	-0.664	0.0998	-0.47	1	-0.141	0.869	-0.0976	0.787	-0.0917	0.881	0.02	M24
ENSG00000105122	RASAL3	0.793	0.0111	0.614	0.0928	0.359	1	0.186	0.832	0.138	0.646	0.322	0.491	0.102	M9
ENSG00000196218	RYR1	1.52	0.0111	0.976	0.223	0.0888	1	0.718	0.422	0.824	0.0658	0.604	0.395	0.0143	NA
ENSG00000120159	CAAP1	-1.34	0.0112	-1.22	0.0573	-0.926	1	0.0286	0.984	0.0699	0.896	-0.127	0.891	0.0266	M21
ENSG00000060749	QSER1	-1.13	0.0112	-0.776	0.165	-1.15	1	-0.144	0.887	0.148	0.7	-0.227	0.71	0.00685	M23
ENSG00000138182	KIF20B	-1.73	0.0112	-1.88	0.0193	-1.27	1	0.214	0.887	0.366	0.466	0.233	0.814	0.00877	M23
ENSG00000185129	PURA	-1.06	0.0112	-0.781	0.0882	-0.745	1	0.109	0.922	0.224	0.532	-0.0674	0.936	0.0601	M23
ENSG00000257621	PSMA3-AS1	-1.14	0.0112	-0.691	0.169	-0.103	1	-0.585	0.433	-0.612	0.0935	-0.693	0.317	0.248	M24
ENSG00000106327	TFR2	1.17	0.0112	0.836	0.172	0.844	1	0.181	0.881	-0.217	0.675	0.0861	0.923	0.00567	M9
ENSG00000176749	CDK5R1	-1.24	0.0112	0.304	0.631	0.712	1	-0.468	0.706	-0.92	0.0192	-0.85	0.399	0.576	NA
ENSG00000104964	AES	0.791	0.0113	0.446	0.3	0.101	1	0.245	0.786	0.369	0.25	0.452	0.455	0.534	M15
ENSG00000130779	CLIP1	-0.876	0.0113	-0.491	0.262	-0.357	1	-0.162	0.872	-0.481	0.143	-0.521	0.468	0.928	NA
ENSG00000092439	TRPM7	-1.1	0.0114	-1.07	0.00584	-0.868	1	-0.0572	0.965	0.0756	0.858	-0.126	0.849	0.0725	M23
ENSG00000261221	ZNF865	0.784	0.0114	0.892	0.0102	0.653	1	-0.0323	0.979	-0.338	0.244	-0.0807	0.904	0.000304	NA
ENSG00000276557	AC244472.3	1.34	0.0115	0.397	0.672	0.467	1	0.443	0.703	0.475	0.336	0.689	0.491	0.784	M15
ENSG00000173276	ZBTB21	-1.3	0.0115	-1.28	0.0185	-0.677	1	-0.146	0.889	-0.0344	0.951	-0.321	0.593	0.0125	M23
ENSG00000135945	REV1	-0.953	0.0115	-0.692	0.113	-0.549	1	0.000187	1	0.0787	0.836	-0.194	0.753	0.0326	M23
ENSG00000177595	PIDD1	0.994	0.0116	0.624	0.148	0.349	1	0.274	0.754	0.385	0.221	0.419	0.532	0.461	M15
ENSG00000170248	PDCD6IP	-0.74	0.0116	-0.464	0.209	-0.364	1	-0.00468	0.997	-0.0452	0.915	-0.103	0.886	0.507	M24
ENSG00000171055	FEZ2	-0.913	0.0116	-0.491	0.27	-0.241	1	-0.359	0.645	-0.398	0.182	-0.357	0.496	0.102	M24
ENSG00000108106	UBE2S	0.951	0.0116	0.968	0.0252	0.486	1	0.185	0.848	-0.0023	0.997	0.38	0.557	0.0282	M9
ENSG00000091409	ITGA6	-0.872	0.0116	-1.06	0.0153	-0.914	1	0.19	0.865	0.312	0.339	0.192	0.791	0.0236	NA
ENSG00000134644	PUM1	-0.913	0.0117	-0.571	0.162	-0.666	1	0.3	0.717	0.253	0.457	0.0951	0.901	0.0186	M23
ENSG00000173372	C1QA	1.06	0.0117	1.2	0.0114	0.578	1	-0.127	0.94	0.246	0.677	0.558	0.557	1	M9
ENSG00000233614	DDX11L10	1.22	0.0117	1.16	0.0436	1.16	1	0.265	0.815	-0.237	0.694	-0.0457	0.974	0.0947	M9
ENSG00000173744	AGFG1	-0.794	0.0117	0.201	0.659	0.0667	1	-0.19	0.848	-0.442	0.194	-0.32	0.647	0.875	NA
ENSG00000013375	PGM3	-1.13	0.0118	-1.13	0.0271	-0.803	1	-0.0554	0.964	0.00898	0.986	-0.186	0.759	0.0063	M23
ENSG00000125971	DYNLRB1	0.838	0.0118	0.781	0.0347	0.552	1	0.18	0.837	0.0927	0.813	0.353	0.489	0.0634	M9
ENSG00000181631	P2RY13	-0.786	0.0118	-0.0549	0.924	0.156	1	-0.615	0.458	-0.902	0.0127	-0.664	0.44	0.689	NA
ENSG00000156017	CARNMT1	-1.53	0.0118	-1.38	0.0347	-0.68	1	-0.0652	0.966	-0.0263	0.962	-0.296	0.667	0.0752	NA
ENSG00000092148	HECTD1	-0.871	0.0118	-0.656	0.0932	-0.439	1	0.185	0.834	0.133	0.732	-0.0558	0.938	0.0177	NA
ENSG00000124788	ATXN1	-0.851	0.0118	-0.116	0.825	0.00997	1	-0.326	0.732	-0.588	0.0777	-0.516	0.491	1	NA
ENSG00000157540	DYRK1A	-1	0.0119	-0.282	0.53	0.0208	1	-0.0796	0.943	-0.292	0.443	-0.244	0.693	0.485	M24
ENSG00000132361	CLUH	0.913	0.012	0.628	0.155	0.223	1	0.547	0.369	0.524	0.0628	0.573	0.35	0.143	M15
ENSG00000164347	GFM2	-1	0.012	-0.957	0.0349	-0.629	1	-0.174	0.848	-0.0658	0.87	-0.126	0.821	0.000425	M23
ENSG00000184988	TMEM106A	0.994	0.0121	0.38	0.506	0.588	1	0.069	0.955	0.262	0.513	0.0564	0.952	0.226	M19
ENSG00000080819	CPOX	-0.968	0.0121	-0.713	0.122	-0.992	1	-0.0186	0.99	0.0977	0.81	-0.331	0.624	0.21	M23
ENSG00000135185	TMEM243	-0.949	0.0121	-0.545	0.241	-0.398	1	-0.229	0.791	0.0199	0.962	-0.082	0.899	0.0168	M23
ENSG00000139517	LNX2	-1.34	0.0121	-0.874	0.164	-0.623	1	-0.0299	0.984	0.112	0.81	-0.141	0.85	0.0429	M23
ENSG00000119402	FBXW2	-0.815	0.0121	-0.288	0.509	-0.207	1	-0.205	0.822	-0.346	0.294	-0.352	0.533	0.252	M24
ENSG00000083642	PDS5B	-0.926	0.0121	-0.698	0.0866	-0.569	1	0.0332	0.979	-0.0861	0.837	-0.207	0.718	0.0738	NA
ENSG00000156738	MS4A1	-0.794	0.0121	-0.64	0.0938	-0.416	1	0.367	0.675	0.639	0.0678	0.901	0.0598	0.000682	NA
ENSG00000005889	ZFX	-0.978	0.0121	-0.604	0.173	-0.212	1	-0.223	0.816	-0.378	0.345	-0.463	0.4	0.263	NA
ENSG00000096063	SRPK1	-0.76	0.0121	-0.218	0.706	-0.0529	1	-0.781	0.258	-1.28	0.000197	-0.888	0.29	0.212	NA
ENSG00000141858	SAMD1	0.972	0.0122	0.594	0.234	-0.294	1	0.326	0.717	0.41	0.256	0.31	0.606	0.104	M15
ENSG00000175354	PTPN2	-0.85	0.0122	-0.829	0.0308	-0.691	1	-0.262	0.751	-0.0602	0.87	-0.235	0.645	0.0345	M23
ENSG00000163683	SMIM14	-0.927	0.0122	-0.605	0.133	-0.458	1	-0.242	0.786	-0.147	0.694	-0.162	0.763	0.0301	M24
ENSG00000123200	ZC3H13	-0.828	0.0122	-0.651	0.131	-0.453	1	0.193	0.802	0.0496	0.907	0.039	0.962	0.0389	M24
ENSG00000155100	OTUD6B	-1.53	0.0122	-1.89	0.00359	-1.36	1	-0.517	0.663	-0.394	0.364	-0.489	0.475	0.0585	NA
ENSG00000140988	RPS2	0.751	0.0122	0.342	0.429	0.0776	1	0.105	0.92	0.225	0.51	0.202	0.736	0.461	NA
ENSG00000115520	COQ10B	-0.988	0.0123	-0.485	0.284	0.14	1	-0.305	0.761	-0.452	0.206	-0.382	0.597	0.581	M24
ENSG00000129083	COPB1	-0.751	0.0125	-0.542	0.142	-0.394	1	-0.11	0.889	-0.124	0.708	-0.0714	0.903	0.00374	M24
ENSG00000153767	GTF2E1	-1.15	0.0125	-0.862	0.0779	-0.439	1	-0.133	0.903	-0.125	0.765	-0.188	0.768	0.0615	M24
ENSG00000124813	RUNX2	-0.961	0.0125	-0.226	0.656	0.0252	1	-0.0651	0.956	-0.342	0.326	-0.365	0.614	0.718	M24
ENSG00000070214	SLC44A1	-0.835	0.0125	-0.702	0.0787	-0.766	1	0.0467	0.966	-0.0405	0.912	-0.208	0.689	0.00441	M24
ENSG00000185324	CDK10	0.866	0.0126	0.316	0.51	0.12	1	0.174	0.847	0.323	0.304	0.326	0.566	0.28	M15
ENSG00000101846	STS	-1.07	0.0126	0.188	0.774	0.166	1	-0.0741	0.958	-0.326	0.534	-0.0684	0.962	1	M9
ENSG00000177600	RPLP2	0.815	0.0126	0.658	0.139	0.436	1	0.263	0.776	0.317	0.368	0.396	0.476	0.505	M9
ENSG00000123643	SLC36A1	-0.827	0.0126	0.0167	0.977	0.182	1	-0.252	0.81	-0.788	0.0244	-0.7	0.392	0.182	NA
ENSG00000027869	SH2D2A	0.868	0.0127	0.749	0.0796	0.18	1	0.11	0.916	0.266	0.492	0.492	0.471	0.878	M15
ENSG00000156802	ATAD2	-1.2	0.0127	-1.08	0.0518	-0.874	1	0.229	0.835	0.229	0.54	0.144	0.787	0.000128	M23
ENSG00000171204	TMEM126B	-1.19	0.0127	-1.01	0.071	-0.584	1	-0.406	0.659	-0.17	0.722	-0.293	0.607	0.09	M23
ENSG00000205744	DENND1C	0.805	0.0127	0.608	0.0916	0.343	1	0.0906	0.924	0.0152	0.967	0.228	0.657	0.114	M9
ENSG00000162148	PPP1R32	1.04	0.0127	0.552	0.336	0.734	1	-0.0061	0.997	-0.268	0.508	0.074	0.937	0.0849	M9
ENSG00000178057	NDUFAF3	0.838	0.0128	0.907	0.016	0.709	1	0.159	0.852	0.109	0.803	0.299	0.522	0.00537	M10
ENSG00000164548	TRA2A	-0.866	0.0128	-0.562	0.139	-0.138	1	-0.214	0.807	-0.294	0.358	-0.317	0.576	0.205	M24
ENSG00000126267	COX6B1	0.79	0.0128	0.766	0.0282	0.556	1	0.0573	0.956	-0.0887	0.814	0.138	0.825	0.0419	M9
ENSG00000143889	HNRNPLL	-0.947	0.0128	-0.588	0.246	-0.237	1	-0.247	0.762	-0.329	0.302	-0.302	0.557	0.00604	NA
ENSG00000105248	CCDC94	0.888	0.0129	0.54	0.231	0.262	1	0.139	0.88	0.242	0.464	0.362	0.518	0.067	M10
ENSG00000169224	GCSAML	-2.48	0.0129	-1.62	NA	-1.52	1	-0.275	0.887	-1.11	0.158	-1.11	0.242	1	M12
ENSG00000169696	ASPSCR1	0.957	0.0129	0.496	0.267	0.199	1	0.135	0.883	0.297	0.394	0.342	0.586	0.217	M15
ENSG00000076554	TPD52	-1.05	0.0129	-0.617	0.223	-0.447	1	0.16	0.881	0.0365	0.938	0.158	0.8	0.0785	M23
ENSG00000177700	POLR2L	1.04	0.0129	0.878	0.0762	0.31	1	0.277	0.782	0.257	0.542	0.325	0.658	0.451	M9
ENSG00000236871	LINC00106	1.62	0.013	0.587	NA	0.354	1	0.127	0.943	0.321	0.607	-0.0185	0.989	0.0451	M19
ENSG00000135974	C2orf49	-0.946	0.013	-0.879	0.0574	-0.49	1	-0.271	0.737	-0.224	0.51	-0.281	0.6	0.019	M23
ENSG00000116678	LEPR	-1.84	0.013	-1.63	0.0464	-0.52	1	-0.478	0.608	-0.695	0.16	-0.952	0.121	0.00544	M24
ENSG00000228300	C19orf24	0.908	0.013	0.629	0.185	0.331	1	0.19	0.853	0.148	0.723	0.203	0.732	0.13	NA
ENSG00000166091	CMTM5	1.01	0.0131	1.54	0.000131	1.38	1	-0.0585	0.968	-0.535	0.25	-0.423	0.66	0.00697	M11
ENSG00000182154	MRPL41	1.04	0.0131	0.841	0.0645	0.0307	1	0.192	0.857	0.312	0.429	0.422	0.552	0.32	M15
ENSG00000177225	GATD1	0.796	0.0131	0.456	0.276	0.176	1	0.192	0.828	0.277	0.41	0.197	0.746	0.18	M15
ENSG00000232653	GOLGA8N	-1.75	0.0131	-1.63	0.0444	-0.897	1	-0.366	0.778	-0.233	0.698	-0.247	0.775	0.00864	M23
ENSG00000173041	ZNF680	-2.05	0.0131	-1.57	0.0544	-0.929	1	-0.559	0.659	-0.254	0.69	-0.497	0.531	0.246	M23
ENSG00000089818	NECAP1	-0.931	0.0131	-0.417	0.334	-0.177	1	-0.244	0.788	-0.342	0.311	-0.359	0.499	0.133	M24
ENSG00000133704	IPO8	-0.835	0.0131	-0.473	0.249	-0.441	1	-0.000706	1	0.022	0.96	0.0626	0.93	0.0966	M24
ENSG00000100030	MAPK1	-0.84	0.0131	-0.105	0.852	0.176	1	-0.288	0.781	-0.674	0.0717	-0.613	0.438	0.862	NA
ENSG00000206527	HACD2	-0.984	0.0132	-0.851	0.0504	-0.712	1	0.0362	0.979	0.153	0.658	-0.142	0.83	0.0539	NA
ENSG00000140264	SERF2	0.771	0.0133	1.04	0.00159	0.866	1	-0.005	0.997	-0.119	0.772	-0.134	0.852	0.00196	M12
ENSG00000067840	PDZD4	0.786	0.0133	0.83	0.0306	0.904	1	0.121	0.922	-0.0946	0.858	0.248	0.684	0.371	M15
ENSG00000153201	RANBP2	-0.842	0.0133	-0.817	0.0281	-0.499	1	0.133	0.881	0.08	0.859	0.0066	0.993	0.0114	M24
ENSG00000151835	SACS	-1.43	0.0133	-1.01	0.126	-0.674	1	0.0129	0.995	0.418	0.332	-0.188	0.796	0.035	NA
ENSG00000213563	C8orf82	0.996	0.0134	0.602	0.264	0.122	1	0.266	0.772	0.327	0.363	0.316	0.642	0.123	M10
ENSG00000106624	AEBP1	1.17	0.0134	0.507	0.473	-0.152	1	0.532	0.561	0.576	0.126	0.967	0.228	0.694	M15
ENSG00000101901	ALG13	-0.897	0.0134	-0.73	0.0749	-0.621	1	-0.127	0.895	-0.0083	0.986	-0.172	0.759	0.0363	M23
ENSG00000131725	WDR44	-1.07	0.0134	-0.968	0.04	-0.423	1	0.1	0.928	-0.0392	0.933	-0.0376	0.96	0.00776	M24
ENSG00000113384	GOLPH3	-0.821	0.0135	-0.351	0.402	-0.23	1	0.0663	0.95	-0.0452	0.912	-0.0547	0.945	0.342	M24
ENSG00000105732	ZNF574	0.904	0.0135	0.778	0.062	0.274	1	0.542	0.29	0.417	0.132	0.568	0.172	0.00114	M9
ENSG00000153310	FAM49B	-0.796	0.0135	-0.157	0.768	0.00509	1	-0.523	0.501	-0.796	0.013	-0.625	0.403	0.535	NA
ENSG00000107223	EDF1	0.869	0.0136	0.516	0.222	0.259	1	0.186	0.832	0.215	0.526	0.276	0.616	0.169	M10
ENSG00000139626	ITGB7	0.844	0.0136	0.337	0.466	0.0297	1	0.524	0.451	0.583	0.0381	0.57	0.432	0.526	M15
ENSG00000125676	THOC2	-0.84	0.0136	-0.738	0.062	-0.716	1	0.126	0.887	0.286	0.324	-0.0247	0.972	0.00023	M24
ENSG00000177192	PUS1	0.865	0.0136	0.367	0.492	0.109	1	0.353	0.696	0.391	0.254	0.539	0.344	0.243	NA
ENSG00000170903	MSANTD4	-1.2	0.0137	-1.07	0.062	-0.695	1	0.0644	0.963	0.335	0.345	-0.00948	0.99	0.000749	NA
ENSG00000117691	NENF	0.976	0.0138	0.629	0.206	0.718	1	0.19	0.853	0.161	0.722	0.22	0.731	0.354	M10
ENSG00000139637	C12orf10	0.934	0.0138	0.592	0.192	0.473	1	0.158	0.865	0.182	0.61	0.215	0.689	0.0537	M10
ENSG00000148334	PTGES2	0.865	0.0138	0.307	0.522	0.037	1	0.162	0.857	0.317	0.357	0.343	0.565	0.23	M15
ENSG00000160613	PCSK7	0.71	0.0138	0.365	0.336	0.36	1	0.137	0.865	0.183	0.589	0.229	0.688	0.363	M15
ENSG00000118503	TNFAIP3	-0.876	0.0138	-0.335	0.431	-0.34	1	-0.295	0.732	-0.263	0.454	-0.0611	0.944	0.452	M24
ENSG00000115091	ACTR3	-0.781	0.0138	-0.397	0.302	-0.336	1	-0.226	0.793	-0.387	0.209	-0.31	0.588	0.564	M24
ENSG00000153443	UBALD1	0.774	0.0138	0.92	0.00796	0.828	1	-0.0281	0.98	-0.223	0.492	0.000407	0.999	0.000695	M9
ENSG00000130748	TMEM160	1.05	0.0138	0.967	0.0479	0.195	1	0.0608	0.964	0.101	0.826	0.347	0.586	0.0952	NA
ENSG00000268170	AC073342.2	-1.28	0.0138	-0.724	0.32	-0.11	1	-1.52	0.00589	-2.04	5.46e-07	-2.24	0.00648	0.0161	NA
ENSG00000153048	CARHSP1	0.756	0.0139	0.877	0.0117	0.689	1	-0.0468	0.965	-0.174	0.603	0.0339	0.965	0.00222	M9
ENSG00000120837	NFYB	-1.34	0.014	-1.53	0.0127	-0.777	1	-0.196	0.881	-0.0329	0.954	-0.518	0.507	0.174	M23
ENSG00000125810	CD93	-0.779	0.014	0.0709	0.899	0.396	1	-0.134	0.902	-0.571	0.2	-0.851	0.303	0.314	NA
ENSG00000196565	HBG2	0.79	0.014	0.975	0.00367	1.04	1	-0.695	0.774	-1.41	0.000647	-2.32	0.00304	0.00153	NA
ENSG00000105607	GCDH	0.902	0.0141	0.445	0.376	0.24	1	0.228	0.789	0.323	0.327	0.383	0.515	0.0714	M15
ENSG00000158863	FAM160B2	0.896	0.0142	0.484	0.26	0.209	1	0.214	0.81	0.303	0.36	0.372	0.544	0.414	M15
ENSG00000102158	MAGT1	-0.876	0.0142	-0.668	0.0744	-0.308	1	-0.0328	0.975	-0.0992	0.778	-0.0959	0.872	0.0247	M24
ENSG00000134109	EDEM1	-0.811	0.0142	-0.427	0.279	-0.305	1	0.166	0.844	0.0356	0.926	-0.0432	0.955	0.0278	M24
ENSG00000071243	ING3	-0.983	0.0142	-0.438	0.365	-0.274	1	-0.0967	0.929	-0.126	0.777	-0.198	0.789	0.51	M24
ENSG00000121104	FAM117A	0.737	0.0142	0.701	0.0529	0.612	1	0.156	0.858	-0.012	0.976	0.239	0.594	0.0321	M9
ENSG00000255302	EID1	-0.8	0.0142	-0.922	0.00822	-0.947	1	-0.29	0.757	-0.0276	0.94	-0.278	0.589	0.244	NA
ENSG00000180573	HIST1H2AC	-0.823	0.0142	0.0893	0.885	0.383	1	-0.799	0.272	-1.07	0.00086	-0.843	0.323	0.229	NA
ENSG00000189127	ANKRD34B	-1.77	0.0142	-1.16	0.147	-1.09	1	-0.884	0.317	-1.14	0.00907	-1.75	0.0517	0.0712	NA
ENSG00000187017	ESPN	0.962	0.0142	1.51	0.000385	0.975	1	0.275	0.823	-0.319	0.635	-0.353	0.632	0.031	NA
ENSG00000111237	VPS29	-0.815	0.0142	-0.896	0.0288	-0.425	1	-0.517	0.42	-0.49	0.0756	-0.43	0.401	0.0793	NA
ENSG00000137760	ALKBH8	-1.34	0.0143	-1.01	0.125	-1.37	1	0.0312	0.984	0.217	0.653	-0.0592	0.958	0.067	M23
ENSG00000068654	POLR1A	0.902	0.0144	0.297	0.606	0.164	1	0.505	0.542	0.655	0.0474	0.49	0.473	0.39	M15
ENSG00000154511	FAM69A	-1.13	0.0144	-0.488	0.403	-0.369	1	0.318	0.734	0.161	0.712	0.213	0.749	0.00274	M23
ENSG00000107669	ATE1	-1.13	0.0144	-0.678	0.189	-0.829	1	0.0399	0.978	0.151	0.707	-0.104	0.895	0.106	M24
ENSG00000215156	AC138409.1	2.12	0.0144	1.96	0.0598	3.57	1	0.124	0.981	-0.00518	0.997	0.573	0.582	0.234	M9
ENSG00000197535	MYO5A	-0.827	0.0145	-0.445	0.291	-0.266	1	-0.125	0.893	-0.254	0.462	-0.406	0.498	0.484	M23
ENSG00000040933	INPP4A	-0.768	0.0145	-0.442	0.262	-0.194	1	-0.0811	0.932	-0.253	0.431	-0.25	0.616	0.0626	M24
ENSG00000198818	SFT2D1	-0.807	0.0145	-0.193	0.706	-0.094	1	-0.468	0.44	-0.532	0.069	-0.45	0.48	0.24	M24
ENSG00000115816	CEBPZ	-0.945	0.0145	-1.27	0.00119	-0.903	1	-0.106	0.929	0.151	0.698	-0.0984	0.913	0.0518	NA
ENSG00000198959	TGM2	1.07	0.0145	1.37	0.00369	1.12	1	0.0569	0.972	-0.0832	0.863	-0.129	0.877	0.0185	NA
ENSG00000178567	EPM2AIP1	-0.947	0.0146	-0.754	0.0894	-0.466	1	-0.379	0.639	-0.166	0.628	-0.444	0.338	0.0302	M24
ENSG00000009844	VTA1	-0.9	0.0146	-0.566	0.171	-0.494	1	-0.174	0.852	-0.0896	0.81	-0.233	0.645	0.0858	M24
ENSG00000127415	IDUA	1.01	0.0147	0.554	0.273	-0.00328	1	0.362	0.649	0.429	0.216	0.446	0.503	0.155	M15
ENSG00000172508	CARNS1	0.997	0.0147	0.616	0.261	0.405	1	0.297	0.771	0.497	0.162	0.633	0.291	0.354	NA
ENSG00000104866	PPP1R37	0.878	0.0148	0.427	0.385	0.267	1	0.183	0.83	0.245	0.47	0.294	0.615	0.147	M15
ENSG00000183808	RBM12B	-1.19	0.0148	-0.878	0.0686	-0.364	1	-0.385	0.662	-0.271	0.536	-0.446	0.457	0.189	NA
ENSG00000258441	LINC00641	-1.07	0.0149	-0.708	0.165	-0.208	1	-0.34	0.676	-0.394	0.236	-0.554	0.356	0.157	M23
ENSG00000151694	ADAM17	-1.03	0.0149	-0.00206	0.997	0.66	1	-0.266	0.83	-0.569	0.203	-0.368	0.666	0.857	M24
ENSG00000142303	ADAMTS10	0.85	0.015	0.433	0.439	0.162	1	-0.108	0.929	0.268	0.541	0.365	0.557	1	M15
ENSG00000109606	DHX15	-0.742	0.015	-0.637	0.0762	-0.666	1	0.111	0.899	0.155	0.612	0.0607	0.922	0.000714	M23
ENSG00000163659	TIPARP	-0.8	0.015	-0.343	0.429	0.0131	1	-0.125	0.911	-0.321	0.413	-0.0418	0.961	0.984	M4
ENSG00000104894	CD37	0.726	0.015	0.771	0.019	0.568	1	0.0562	0.956	-0.106	0.733	0.188	0.732	0.0616	NA
ENSG00000126934	MAP2K2	0.75	0.015	0.83	0.0105	0.672	1	-0.0978	0.92	-0.278	0.372	0.00957	0.99	0.00154	NA
ENSG00000198899	MT-ATP6	0.789	0.0151	0.513	0.266	0.306	1	0.412	0.608	0.389	0.256	0.559	0.165	0.42	M10
ENSG00000171522	PTGER4	-0.911	0.0151	0.0684	0.907	0.152	1	0.164	0.877	-0.0319	0.952	-0.166	0.847	0.893	M17
ENSG00000132950	ZMYM5	-1.18	0.0151	-0.924	0.0768	-0.304	1	-0.469	0.531	-0.497	0.194	-0.564	0.326	0.0686	M24
ENSG00000101577	LPIN2	-0.887	0.0151	0.401	0.327	0.739	1	0.0702	0.957	-0.224	0.633	-0.0295	0.98	0.785	NA
ENSG00000129968	ABHD17A	0.723	0.0152	0.71	0.0331	0.594	1	-0.031	0.975	0.00582	0.989	0.207	0.69	0.00319	M9
ENSG00000007541	PIGQ	0.834	0.0152	0.884	0.0144	0.684	1	0.0731	0.943	-0.000338	1	0.0855	0.896	0.000191	M9
ENSG00000213949	ITGA1	-1.26	0.0152	-0.65	0.279	-0.825	1	-0.74	0.307	-1.06	0.00225	-0.873	0.199	0.021	NA
ENSG00000172809	RPL38	0.815	0.0153	0.692	0.149	0.352	1	0.308	0.742	0.455	0.179	0.319	0.636	0.877	M10
ENSG00000103202	NME4	0.843	0.0154	1.15	0.0119	0.556	1	0.145	0.877	-0.112	0.801	0.0595	0.927	0.00255	M12
ENSG00000136819	C9orf78	0.809	0.0154	0.877	0.0114	0.959	1	0.213	0.847	-0.112	0.764	-0.0716	0.946	0.332	M12
ENSG00000145335	SNCA	0.99	0.0154	1.22	5.47e-05	1.17	1	-0.112	0.942	-0.7	0.128	-1.16	0.276	0.197	M12
ENSG00000168497	CAVIN2	-1.1	0.0154	-0.152	0.784	0.0743	1	-0.054	0.971	-0.415	0.406	-0.608	0.522	1	M6
ENSG00000168255	POLR2J3	1.19	0.0154	0.653	0.292	0.6	1	-0.659	0.348	-0.383	0.374	-0.467	0.453	0.00102	NA
ENSG00000211716	TRBV9	1.07	0.0154	0.397	0.594	0.286	1	0.284	0.798	0.262	0.559	0.313	0.75	0.664	NA
ENSG00000152749	GPR180	-1.62	0.0154	-0.96	0.194	-1.08	1	-0.0909	0.954	0.038	0.951	-0.0807	0.932	0.0408	NA
ENSG00000166900	STX3	-0.807	0.0154	-0.0362	0.956	0.206	1	-0.609	0.43	-1.1	0.000601	-0.969	0.221	0.191	NA
ENSG00000087086	FTL	0.694	0.0154	0.966	0.00349	0.704	1	-0.151	0.884	-0.49	0.143	-0.242	0.754	0.018	NA
ENSG00000186998	EMID1	1.22	0.0155	1.89	7.67e-05	0.934	1	0.102	0.95	-0.876	0.117	-0.605	0.576	0.00071	M12
ENSG00000111145	ELK3	-0.827	0.0155	-0.796	0.043	-0.764	1	0.086	0.938	0.147	0.646	0.0721	0.916	0.0104	M21
ENSG00000151458	ANKRD50	-1.37	0.0155	-1.13	0.0711	-1.46	1	-0.203	0.834	-0.306	0.505	-0.636	0.284	0.0638	M23
ENSG00000108107	RPL28	0.816	0.0155	0.778	0.0589	0.27	1	0.211	0.83	0.335	0.348	0.374	0.537	0.551	NA
ENSG00000124783	SSR1	-0.762	0.0156	-0.524	0.146	-0.362	1	-0.108	0.896	-0.121	0.703	-0.196	0.687	0.046	M24
ENSG00000146457	WTAP	-0.8	0.0156	-0.416	0.337	-0.104	1	-0.408	0.563	-0.452	0.127	-0.364	0.542	0.288	NA
ENSG00000163421	PROK2	-0.731	0.0156	-0.097	0.85	-0.376	1	-1.01	0.0233	-1.64	3.66e-06	-1.37	0.0705	0.05	NA
ENSG00000140993	TIGD7	-1.32	0.0157	-0.613	0.347	-0.741	1	-0.497	0.606	-0.358	0.492	-0.74	0.266	0.204	NA
ENSG00000118520	ARG1	-1.2	0.0157	0.445	0.811	0.741	1	-1.65	0.382	-2.77	0.0124	-2.37	0.123	0.0321	NA
ENSG00000162852	CNST	-0.967	0.0158	-0.565	0.186	-0.377	1	0.0734	0.946	0.051	0.904	-0.0122	0.989	0.138	NA
ENSG00000151665	PIGF	-1.14	0.0159	-0.637	0.262	-0.858	1	-0.453	0.561	-0.197	0.62	-0.244	0.677	0.0756	M23
ENSG00000113615	SEC24A	-0.982	0.0159	-0.961	0.0327	-0.686	1	0.159	0.874	-0.0268	0.952	-0.19	0.759	0.0209	M24
ENSG00000135048	TMEM2	-0.892	0.0159	-0.309	0.465	-0.148	1	-0.172	0.852	-0.41	0.256	-0.401	0.529	0.769	NA
ENSG00000204116	CHIC1	-1.26	0.0159	-0.942	0.102	-0.759	1	-0.0698	0.963	0.0633	0.897	0.0214	0.981	0.107	NA
ENSG00000152804	HHEX	-0.813	0.0159	-0.468	0.227	-0.65	1	-0.235	0.793	-0.38	0.239	-0.329	0.581	0.64	NA
ENSG00000256591	AP003108.2	1.57	0.016	0.637	0.551	0.935	1	-0.571	0.696	-0.947	0.0948	-0.417	0.607	0.000532	M9
ENSG00000204463	BAG6	0.727	0.016	0.868	0.0198	0.596	1	0.292	0.726	-0.000825	0.999	0.143	0.833	0.099	M9
ENSG00000167996	FTH1	0.716	0.016	0.961	0.0017	0.618	1	-0.32	0.763	-0.584	0.1	-0.213	0.799	0.0503	NA
ENSG00000072071	ADGRL1	0.892	0.0161	0.418	0.468	0.0129	1	0.284	0.807	0.348	0.36	0.51	0.456	0.639	M15
ENSG00000180398	MCFD2	-0.832	0.0161	-0.445	0.283	-0.384	1	0.104	0.914	0.0601	0.879	-0.00754	0.992	0.0943	M24
ENSG00000105401	CDC37	0.763	0.0161	0.472	0.223	0.286	1	0.154	0.847	0.15	0.613	0.25	0.587	0.00685	M9
ENSG00000162572	SCNN1D	1.16	0.0161	0.812	0.213	0.542	1	0.239	0.83	0.442	0.296	0.522	0.394	0.0793	NA
ENSG00000114978	MOB1A	-0.747	0.0162	-0.328	0.41	-0.207	1	-0.402	0.566	-0.363	0.239	-0.317	0.567	0.315	M24
ENSG00000158470	B4GALT5	-0.827	0.0162	0.266	0.65	0.502	1	-0.448	0.686	-1.05	0.0194	-0.76	0.418	0.386	NA
ENSG00000187164	SHTN1	-1.09	0.0163	-1.09	0.0363	-1.6	1	0.0295	0.982	0.299	0.433	-0.182	0.826	0.00278	M21
ENSG00000164211	STARD4	-1.52	0.0163	-1.84	0.0174	-0.798	1	-0.416	0.737	-0.0596	0.923	-0.286	0.667	0.0221	M23
ENSG00000260078	AC007342.3	-1.23	0.0163	-0.712	0.222	0.266	1	-1.06	0.0122	-1.28	0.00233	-1.23	0.0703	0.175	M23
ENSG00000124209	RAB22A	-0.904	0.0163	-0.329	0.48	-0.0814	1	-0.217	0.828	-0.221	0.556	-0.258	0.649	0.224	M24
ENSG00000133103	COG6	-1.21	0.0163	-0.981	0.0636	-1	1	-0.0571	0.967	0.0868	0.835	-0.0556	0.947	0.032	NA
ENSG00000104756	KCTD9	-1.15	0.0163	-0.732	0.17	-0.357	1	-0.142	0.898	-0.0112	0.981	-0.104	0.865	0.0219	NA
ENSG00000233493	TMEM238	1.98	0.0164	1.42	NA	2.21	1	0.767	0.621	0.451	0.551	0.766	0.48	0.258	M13
ENSG00000160072	ATAD3B	0.912	0.0164	0.455	0.304	0.112	1	0.158	0.872	0.295	0.437	0.373	0.566	0.516	M15
ENSG00000250067	YJEFN3	1.22	0.0164	0.554	0.45	0.436	1	0.0101	0.995	0.16	0.748	0.286	0.69	0.363	M15
ENSG00000138069	RAB1A	-0.769	0.0164	-0.202	0.662	-0.0723	1	-0.226	0.808	-0.429	0.181	-0.343	0.581	0.749	M24
ENSG00000159322	ADPGK	-0.747	0.0164	-0.338	0.452	-0.101	1	-0.22	0.798	-0.292	0.357	-0.329	0.564	0.426	M24
ENSG00000124098	FAM210B	0.749	0.0165	1.12	0.000745	0.983	1	0.034	0.983	-0.509	0.236	-0.572	0.534	0.122	M12
ENSG00000107771	CCSER2	-0.877	0.0165	-0.698	0.092	-0.269	1	-0.0632	0.954	0.127	0.739	-0.0763	0.89	0.00442	M24
ENSG00000279696	AP001273.1	-1.47	0.0165	-0.928	0.21	-0.204	1	-0.611	0.516	-0.551	0.251	-0.549	0.389	0.00313	NA
ENSG00000198836	OPA1	-0.988	0.0165	-0.794	0.0591	-0.522	1	0.0516	0.965	0.195	0.564	-0.0045	0.995	0.00751	NA
ENSG00000234771	SLC25A25-AS1	0.826	0.0166	0.278	0.626	-0.0345	1	0.216	0.833	0.291	0.488	0.254	0.708	0.738	M15
ENSG00000145781	COMMD10	-1.05	0.0166	-1.12	0.0349	-1.1	1	-0.28	0.793	0.105	0.821	-0.212	0.772	0.0291	M23
ENSG00000071575	TRIB2	-0.775	0.0166	-0.624	0.116	-0.595	1	0.237	0.789	0.443	0.106	0.369	0.501	0.00169	NA
ENSG00000185862	EVI2B	-0.694	0.0166	-0.203	0.702	0.0641	1	-0.538	0.486	-0.876	0.0122	-0.599	0.486	0.492	NA
ENSG00000145730	PAM	-0.82	0.0166	-0.15	0.783	0.15	1	-0.233	0.805	-0.436	0.268	-0.296	0.671	0.835	NA
ENSG00000139977	NAA30	-1.1	0.0166	-0.804	0.134	-0.638	1	-0.0892	0.94	0.0948	0.834	-0.0954	0.895	0.0372	NA
ENSG00000174327	SLC16A13	1.14	0.0167	0.508	0.465	0.129	1	0.254	0.804	0.331	0.434	0.3	0.664	0.0456	M10
ENSG00000100346	CACNA1I	0.871	0.0167	0.719	0.108	0.0686	1	0.233	0.802	0.38	0.333	0.424	0.512	0.628	M15
ENSG00000185453	C19orf68	1.09	0.0167	0.947	0.0875	0.271	1	0.601	0.364	0.505	0.167	0.631	0.193	0.00119	M16
ENSG00000174606	ANGEL2	-0.978	0.0167	-0.815	0.0585	-0.414	1	-0.211	0.83	-0.204	0.58	-0.381	0.487	0.186	M23
ENSG00000167193	CRK	-0.961	0.0167	-0.347	0.483	0.0248	1	-0.247	0.796	-0.531	0.108	-0.561	0.398	0.627	M24
ENSG00000256020	AC006205.2	1.53	0.0167	1.61	0.027	1.37	1	0.462	0.759	-0.561	0.478	-0.621	0.594	0.0343	M8
ENSG00000004777	ARHGAP33	1.02	0.0167	0.948	0.0459	0.725	1	0.393	0.586	0.408	0.226	0.454	0.45	0.0525	M9
ENSG00000175928	LRRN1	-1.44	0.0167	-0.0687	0.938	-0.609	1	-0.561	0.622	-1.13	0.0197	-1.18	0.186	0.742	NA
ENSG00000167992	VWCE	0.906	0.0167	1.25	0.0222	0.847	1	0.453	0.696	-0.498	0.414	-0.679	0.521	0.153	NA
ENSG00000102753	KPNA3	-0.889	0.0167	-0.761	0.0717	-0.625	1	0.0584	0.956	0.112	0.75	0.0405	0.952	0.0031	NA
ENSG00000152495	CAMK4	-0.825	0.0167	-1.14	0.00231	-0.843	1	-0.0636	0.963	0.213	0.564	-0.138	0.887	0.14	NA
ENSG00000086598	TMED2	-0.78	0.0168	-0.516	0.173	-0.252	1	-0.223	0.791	-0.273	0.348	-0.316	0.512	0.153	M23
ENSG00000109475	RPL34	-1.05	0.0168	-1.48	0.00514	-0.97	1	-0.819	0.339	0.2	0.876	-0.9	0.45	0.355	M23
ENSG00000143643	TTC13	-0.829	0.0168	-0.701	0.0651	-0.533	1	-0.202	0.807	-0.0762	0.828	-0.147	0.755	0.0247	M23
ENSG00000170471	RALGAPB	-0.811	0.0168	-0.447	0.285	-0.15	1	-0.0151	0.991	-0.0846	0.844	-0.168	0.776	0.327	M24
ENSG00000101224	CDC25B	0.85	0.0168	0.342	0.483	-0.0348	1	0.493	0.468	0.573	0.0565	0.669	0.331	0.438	NA
ENSG00000172594	SMPDL3A	-1.17	0.0168	-0.759	0.197	-1.19	1	-0.49	0.479	-0.582	0.13	-0.638	0.34	0.0548	NA
ENSG00000053501	USE1	0.957	0.0169	0.237	0.726	0.0441	1	0.185	0.858	0.238	0.551	0.285	0.657	0.239	M15
ENSG00000134987	WDR36	-0.995	0.0169	-0.951	0.0337	-0.915	1	0.0775	0.949	0.214	0.528	-0.0144	0.986	0.0319	M23
ENSG00000123268	ATF1	-0.95	0.0169	-0.778	0.0964	-0.715	1	0.015	0.992	0.00306	0.995	-0.22	0.724	0.0324	M23
ENSG00000011114	BTBD7	-0.995	0.0169	-0.622	0.17	-0.492	1	-0.0256	0.984	-0.129	0.764	-0.331	0.559	0.237	M24
ENSG00000074603	DPP8	-0.929	0.0169	-0.588	0.152	-0.191	1	-0.266	0.772	-0.334	0.32	-0.396	0.501	0.325	M24
ENSG00000206560	ANKRD28	-1.05	0.0169	-0.16	0.823	0.4	1	0.15	0.906	-0.217	0.595	0.0247	0.983	0.878	M5
ENSG00000164068	RNF123	0.73	0.0169	0.913	0.00558	0.832	1	0.0955	0.931	-0.213	0.51	-0.126	0.831	0.00904	NA
ENSG00000261416	AC012645.3	1.04	0.0169	1.01	0.0461	1.03	1	-0.0414	0.979	-0.258	0.534	-0.0179	0.987	0.0177	NA
ENSG00000133104	SPART	-0.825	0.0169	-0.562	0.169	-0.634	1	-0.152	0.862	-0.252	0.458	-0.353	0.51	0.153	NA
ENSG00000157557	ETS2	-0.746	0.0169	0.0389	0.945	0.00211	1	-0.24	0.828	-0.697	0.0658	-0.566	0.513	0.899	NA
ENSG00000186174	BCL9L	0.735	0.0169	0.381	0.386	0.095	1	0.488	0.511	0.623	0.047	0.528	0.465	0.587	NA
ENSG00000148337	CIZ1	0.797	0.017	0.639	0.135	0.302	1	0.307	0.684	0.305	0.32	0.407	0.296	0.0324	M15
ENSG00000185716	C16orf52	-1.1	0.017	-1.34	0.0112	-0.575	1	-0.222	0.84	-0.076	0.863	-0.36	0.542	0.0221	M23
ENSG00000106701	FSD1L	-1.72	0.017	-2.27	0.0129	-1.25	1	-0.408	0.809	-0.137	0.829	-0.529	0.559	0.051	M23
ENSG00000163513	TGFBR2	-0.756	0.017	-0.182	0.678	-0.0109	1	-0.182	0.844	-0.43	0.169	-0.278	0.675	0.945	M24
ENSG00000137628	DDX60	-1.02	0.017	-1.25	0.00452	-1.03	1	-0.206	0.789	0.249	0.637	0.632	0.199	5.29e-06	M7
ENSG00000125755	SYMPK	0.832	0.017	0.484	0.211	0.251	1	0.322	0.649	0.35	0.189	0.447	0.391	0.114	M9
ENSG00000174917	C19orf70	0.923	0.017	0.371	0.508	0.449	1	-0.0263	0.983	0.272	0.458	0.335	0.578	0.243	NA
ENSG00000204899	MZT1	-1.61	0.017	-2.22	0.0167	-1.11	1	-0.0227	0.991	0.0432	0.948	-0.386	0.649	0.0163	NA
ENSG00000109381	ELF2	-0.883	0.017	-0.302	0.562	0.206	1	-0.331	0.726	-0.625	0.0708	-0.507	0.444	0.804	NA
ENSG00000161618	ALDH16A1	0.933	0.0172	0.568	0.211	0.0608	1	0.352	0.628	0.5	0.0843	0.552	0.338	0.17	M15
ENSG00000239653	PSMD6-AS2	-1.17	0.0172	-0.911	0.0764	-0.000213	1	-0.272	0.784	-0.703	0.0637	-0.427	0.657	1	M18
ENSG00000169762	TAPT1	-0.908	0.0172	-0.476	0.302	-0.38	1	-0.053	0.964	-0.12	0.763	-0.0356	0.967	0.274	M24
ENSG00000162378	ZYG11B	-1.18	0.0172	-0.472	0.354	0.177	1	-0.296	0.777	-0.58	0.112	-0.677	0.277	0.377	M24
ENSG00000257093	KIAA1147	-0.856	0.0172	-0.82	0.0349	-0.636	1	0.242	0.823	0.497	0.0629	0.0674	0.939	0.0263	NA
ENSG00000249992	TMEM158	1.29	0.0173	1.97	1.17e-07	1.91	0.946	0.309	0.774	-0.966	0.11	-0.499	0.687	0.00189	M12
ENSG00000147548	NSD3	-0.8	0.0173	-0.49	0.183	-0.122	1	-0.000617	1	-0.13	0.736	-0.272	0.649	0.388	M24
ENSG00000076201	PTPN23	0.8	0.0173	0.712	0.0788	0.414	1	0.387	0.566	0.341	0.219	0.435	0.329	0.07	M9
ENSG00000123144	TRIR	0.745	0.0173	0.63	0.0661	0.478	1	-0.0525	0.955	-0.13	0.669	0.0808	0.889	0.000129	M9
ENSG00000124224	PPP4R1L	-0.842	0.0173	-0.25	0.672	-0.0338	1	-0.606	0.374	-0.977	0.00154	-0.867	0.199	0.0657	NA
ENSG00000163378	EOGT	-1.41	0.0173	-0.902	0.158	-0.655	1	-0.0736	0.964	-0.00961	0.989	-0.312	0.67	0.134	NA
ENSG00000171703	TCEA2	0.939	0.0174	0.476	0.413	0.541	1	0.256	0.792	0.256	0.487	0.369	0.585	0.55	M15
ENSG00000214367	HAUS3	-1.23	0.0174	-0.874	0.1	-0.354	1	-0.307	0.755	-0.197	0.664	-0.453	0.472	0.0713	M23
ENSG00000183918	SH2D1A	-1.01	0.0174	-1.05	0.0252	-0.923	1	-0.0568	0.964	0.206	0.639	-0.00267	0.997	0.0453	NA
ENSG00000100092	SH3BP1	0.793	0.0175	0.67	0.0778	0.315	1	0.29	0.664	0.23	0.461	0.275	0.589	0.0584	M1
ENSG00000121578	B4GALT4	-1.12	0.0176	-0.365	0.51	-0.138	1	-0.0705	0.955	-0.262	0.553	-0.0493	0.967	0.784	M24
ENSG00000136897	MRPL50	-1.28	0.0176	-1.23	0.0287	-1.21	1	-0.126	0.928	0.163	0.711	-0.307	0.714	0.124	NA
ENSG00000105321	CCDC9	0.83	0.0176	0.664	0.0796	0.591	1	-0.116	0.917	-0.374	0.186	0.0452	0.956	0.0519	NA
ENSG00000121060	TRIM25	-0.733	0.0176	-0.0662	0.907	0.138	1	-0.588	0.361	-1.05	0.000478	-0.788	0.323	0.199	NA
ENSG00000167112	TRUB2	0.928	0.0177	0.364	0.511	0.239	1	0.4	0.637	0.496	0.178	0.413	0.51	0.198	M15
ENSG00000148925	BTBD10	-0.888	0.0177	-0.218	0.689	0.108	1	-0.349	0.702	-0.635	0.0507	-0.419	0.532	0.735	M24
ENSG00000270055	AC127502.2	-1.17	0.0177	-0.512	0.426	-0.189	1	-0.43	0.679	-0.409	0.302	-0.473	0.539	0.477	M24
ENSG00000165732	DDX21	-0.761	0.0178	-0.754	0.0502	-0.849	1	0.262	0.766	0.434	0.0891	0.212	0.714	0.000502	M20
ENSG00000081307	UBA5	-1.04	0.0178	-0.976	0.0422	-0.659	1	0.117	0.923	0.205	0.597	0.125	0.849	0.00927	M23
ENSG00000161091	MFSD12	0.8	0.0179	0.472	0.287	0.0673	1	0.18	0.854	0.334	0.306	0.256	0.662	0.428	M15
ENSG00000134717	BTF3L4	-0.839	0.0179	-0.6	0.159	-0.511	1	-0.317	0.696	-0.0745	0.835	-0.305	0.5	0.0918	M23
ENSG00000057663	ATG5	-1.12	0.0179	-0.888	0.0752	-0.697	1	-0.343	0.703	-0.0685	0.879	-0.177	0.792	0.0895	M23
ENSG00000055208	TAB2	-0.865	0.018	-0.431	0.3	-0.0989	1	-0.0672	0.954	-0.25	0.467	-0.236	0.734	0.919	M24
ENSG00000131981	LGALS3	0.727	0.0181	0.599	0.0877	0.545	1	-0.162	0.853	-0.202	0.626	-0.252	0.686	0.00901	M12
ENSG00000132471	WBP2	0.682	0.0182	0.983	0.00259	0.767	1	-0.131	0.911	-0.516	0.0724	-0.173	0.828	0.0323	NA
ENSG00000007944	MYLIP	-0.735	0.0182	0.0408	0.939	-0.0337	1	-0.062	0.956	-0.561	0.113	-0.258	0.771	0.994	NA
ENSG00000069943	PIGB	-0.886	0.0183	-0.212	0.752	0.536	1	-0.601	0.548	-0.778	0.0354	-0.456	0.548	0.811	NA
ENSG00000211721	TRBV6-5	1.17	0.0183	0.0199	0.984	-0.119	1	0.201	0.872	0.531	0.218	0.536	0.544	0.626	NA
ENSG00000205593	DENND6B	1.06	0.0184	0.55	0.359	-0.0978	1	0.0297	0.984	0.374	0.361	0.236	0.753	0.33	M15
ENSG00000164941	INTS8	-0.754	0.0184	-0.383	0.384	-0.297	1	-0.259	0.742	-0.328	0.306	-0.24	0.664	0.28	M24
ENSG00000156313	RPGR	-0.986	0.0184	-0.433	0.48	-0.0055	1	-0.47	0.624	-1	0.00691	-0.748	0.338	0.935	M24
ENSG00000126456	IRF3	0.76	0.0184	0.401	0.292	0.36	1	0.0932	0.911	0.0931	0.786	0.24	0.626	0.123	M9
ENSG00000130758	MAP3K10	0.87	0.0185	0.687	0.139	0.145	1	0.25	0.791	0.37	0.264	0.384	0.53	0.253	M15
ENSG00000225630	MTND2P28	0.804	0.0185	0.6	0.217	0.417	1	0.452	0.485	0.401	0.259	0.501	0.256	0.172	M9
ENSG00000096060	FKBP5	-1.09	0.0185	1.29	0.0105	1.81	1	-0.418	0.865	-1	0.0372	-0.562	0.747	0.342	NA
ENSG00000196642	RABL6	0.833	0.0186	0.479	0.259	0.181	1	0.197	0.812	0.29	0.356	0.259	0.644	0.172	M15
ENSG00000197599	CCDC154	1.6	0.0186	0.858	0.355	0.579	1	0.233	0.865	0.352	0.521	0.263	0.818	0.598	M15
ENSG00000145604	SKP2	-1.05	0.0186	-0.684	0.205	-0.548	1	-0.101	0.926	-0.126	0.764	-0.288	0.585	0.0484	M23
ENSG00000133812	SBF2	-0.903	0.0186	-0.183	0.726	-0.1	1	-0.221	0.83	-0.528	0.153	-0.428	0.555	0.898	M24
ENSG00000145675	PIK3R1	-0.83	0.0186	-0.73	0.0451	-0.667	1	0.03	0.98	0.193	0.548	-0.031	0.968	0.0315	M24
ENSG00000145740	SLC30A5	-0.913	0.0187	-1.07	0.01	-0.615	1	-0.0596	0.956	-0.0521	0.899	-0.16	0.78	0.00461	M23
ENSG00000251022	THAP9-AS1	-0.904	0.0187	-1.13	0.00818	-0.882	1	-0.278	0.757	-0.198	0.587	-0.279	0.577	0.0202	M23
ENSG00000168036	CTNNB1	-0.741	0.0187	-0.282	0.492	-0.228	1	0.0102	0.994	-0.117	0.744	-0.124	0.844	0.221	M24
ENSG00000058453	CROCC	0.89	0.0188	0.435	0.328	0.259	1	0.277	0.727	0.436	0.205	0.332	0.654	0.524	M15
ENSG00000017260	ATP2C1	-0.806	0.0188	-0.653	0.107	-0.37	1	0.0629	0.955	0.101	0.798	-0.0846	0.898	0.0455	M24
ENSG00000189180	ZNF33A	-1.07	0.0188	-0.264	0.681	0.55	1	-0.438	0.677	-0.705	0.0766	-0.555	0.52	0.847	M24
ENSG00000116741	RGS2	-0.792	0.0188	-0.1	0.859	0.148	1	-0.745	0.272	-1.14	0.00165	-1.04	0.104	0.12	NA
ENSG00000185163	DDX51	0.868	0.0189	0.399	0.427	0.0855	1	0.334	0.704	0.456	0.169	0.534	0.338	0.315	M15
ENSG00000104983	CCDC61	0.941	0.0189	0.85	0.0653	0.194	1	0.255	0.778	0.328	0.315	0.337	0.56	0.0122	M15
ENSG00000134709	HOOK1	-1.81	0.0189	-2.06	NA	-0.95	1	0.212	0.889	0.157	0.821	-0.252	0.8	0.0175	M23
ENSG00000133641	C12orf29	-1.37	0.0189	-1	0.0872	-0.766	1	-0.0252	0.988	0.0472	0.938	-0.219	0.797	0.195	M23
ENSG00000179021	C3orf38	-0.899	0.0189	-0.811	0.0672	-0.714	1	-0.414	0.594	-0.109	0.768	-0.203	0.666	0.0972	M23
ENSG00000104872	PIH1D1	0.849	0.0189	0.328	0.51	0.0169	1	0.194	0.842	0.34	0.308	0.377	0.552	0.458	NA
ENSG00000155097	ATP6V1C1	-0.779	0.0189	-0.31	0.51	-0.166	1	-0.578	0.388	-0.791	0.0053	-0.55	0.422	0.66	NA
ENSG00000196998	WDR45	0.694	0.0189	0.854	0.00891	0.872	1	-0.145	0.882	-0.415	0.193	-0.159	0.838	0.00522	NA
ENSG00000186298	PPP1CC	-0.748	0.019	-0.607	0.086	-0.313	1	-0.106	0.902	-0.0672	0.846	-0.0445	0.942	0.0173	M24
ENSG00000001167	NFYA	-0.833	0.019	-0.493	0.239	-0.121	1	0.0157	0.991	-0.216	0.581	-0.2	0.775	0.747	M24
ENSG00000066027	PPP2R5A	-0.813	0.019	-0.128	0.807	0.0322	1	-0.409	0.601	-0.635	0.0393	-0.472	0.471	0.594	NA
ENSG00000187605	TET3	-0.841	0.019	-0.213	0.637	-0.175	1	0.028	0.981	-0.202	0.62	-0.407	0.565	1	NA
ENSG00000240065	PSMB9	0.711	0.0191	0.773	0.0193	0.606	1	-0.178	0.868	-0.142	0.71	0.381	0.642	0.74	M9
ENSG00000104979	C19orf53	0.834	0.0191	0.682	0.104	0.219	1	0.114	0.9	0.282	0.401	0.274	0.648	0.198	NA
ENSG00000173214	MFSD4B	1.46	0.0192	0.535	0.513	0.667	1	-0.152	0.918	-0.0419	0.954	-0.46	0.599	0.0704	M23
ENSG00000115085	ZAP70	0.718	0.0192	0.433	0.295	0.183	1	0.197	0.834	0.331	0.321	0.452	0.476	0.941	NA
ENSG00000180096	37135	0.841	0.0193	0.445	0.26	0.174	1	0.262	0.774	0.364	0.251	0.56	0.358	0.475	M15
ENSG00000133639	BTG1	-0.733	0.0193	0.102	0.822	0.236	1	-0.179	0.841	-0.326	0.273	-0.204	0.772	0.807	M24
ENSG00000142227	EMP3	0.82	0.0194	0.542	0.2	0.198	1	0.217	0.802	0.282	0.411	0.329	0.56	0.344	M10
ENSG00000213625	LEPROT	-0.765	0.0194	-0.312	0.461	-0.263	1	-0.273	0.726	-0.316	0.318	-0.433	0.444	0.217	M24
ENSG00000167969	ECI1	0.949	0.0195	0.484	0.352	0.251	1	0.198	0.844	0.282	0.423	0.276	0.651	0.364	M15
ENSG00000132879	FBXO44	0.892	0.0195	0.485	0.31	0.293	1	0.21	0.83	0.381	0.259	0.473	0.432	0.426	M15
ENSG00000196981	WDR5B	-1.17	0.0195	-0.905	0.122	-0.32	1	-0.293	0.788	-0.182	0.699	-0.384	0.5	0.125	M23
ENSG00000175606	TMEM70	-0.885	0.0195	-0.418	0.434	-0.441	1	-0.453	0.561	-0.494	0.126	-0.43	0.418	0.0814	M24
ENSG00000103194	USP10	-0.75	0.0195	0.224	0.665	0.369	1	-0.502	0.606	-0.713	0.0506	-0.478	0.566	0.933	NA
ENSG00000133243	BTBD2	0.811	0.0196	0.6	0.133	0.299	1	0.186	0.827	0.265	0.411	0.3	0.6	0.181	M15
ENSG00000121864	ZNF639	-1.05	0.0196	-1.03	0.0378	-0.872	1	-0.0753	0.951	0.104	0.798	-0.11	0.868	0.0189	M23
ENSG00000245958	AC093752.1	-0.886	0.0196	-0.358	0.56	-0.066	1	-0.506	0.542	-0.753	0.0153	-0.571	0.393	0.573	M24
ENSG00000160298	C21orf58	1.14	0.0197	0.878	0.161	0.846	1	0.212	0.85	0.108	0.828	0.456	0.472	0.0289	M10
ENSG00000204438	GPANK1	0.762	0.0197	0.717	0.0613	0.619	1	-0.0586	0.958	-0.191	0.541	0.0598	0.939	0.0099	M9
ENSG00000100731	PCNX1	-0.745	0.0197	-0.0346	0.951	0.221	1	-0.405	0.649	-0.854	0.0188	-0.699	0.347	0.382	NA
ENSG00000178607	ERN1	-0.908	0.0197	0.473	0.362	0.945	1	0.0361	0.981	-0.488	0.263	-0.424	0.641	0.473	NA
ENSG00000164849	GPR146	0.835	0.0198	1.28	0.00018	0.917	1	0.126	0.919	-0.352	0.425	-0.249	0.784	0.0709	M12
ENSG00000154122	ANKH	0.748	0.0198	0.804	0.0484	0.755	1	0.246	0.778	0.103	0.781	0.219	0.714	0.0858	M15
ENSG00000145743	FBXL17	-1.04	0.0198	-0.99	0.0639	-0.676	1	0.12	0.91	0.175	0.633	0.0213	0.98	0.00494	M23
ENSG00000251369	ZNF550	-1.12	0.0198	-1.06	0.0486	-0.815	1	-0.11	0.936	0.159	0.721	-0.417	0.559	0.223	M23
ENSG00000198040	ZNF84	-0.982	0.0198	-0.918	0.0427	-0.571	1	-0.22	0.812	0.0625	0.882	-0.0832	0.903	0.028	M23
ENSG00000116574	RHOU	-0.989	0.02	-1.14	0.022	-1.29	1	-0.169	0.88	-0.0445	0.923	-0.22	0.759	0.0477	M21
ENSG00000178951	ZBTB7A	0.731	0.0201	0.695	0.0541	0.319	1	0.219	0.754	0.144	0.631	0.154	0.714	0.00042	M9
ENSG00000163606	CD200R1	-1.2	0.0201	-1.52	0.0105	-1.58	1	-0.0637	0.964	0.0877	0.845	-0.236	0.75	0.00927	NA
ENSG00000110717	NDUFS8	0.893	0.0202	0.444	0.374	0.231	1	0.21	0.83	0.334	0.381	0.382	0.559	0.645	M15
ENSG00000118762	PKD2	-1.07	0.0202	-1.19	0.0191	-0.841	1	-0.289	0.77	-0.155	0.688	-0.403	0.5	0.02	M23
ENSG00000126945	HNRNPH2	-0.738	0.0202	-0.472	0.246	-0.158	1	-0.519	0.45	-0.636	0.0468	-0.531	0.445	0.696	M24
ENSG00000157734	SNX22	0.923	0.0202	0.712	0.159	0.573	1	0.557	0.42	0.537	0.223	1.07	0.0659	0.128	M9
ENSG00000147459	DOCK5	-0.863	0.0202	0.00856	0.99	0.59	1	-0.518	0.606	-1.03	0.00493	-0.988	0.265	0.477	NA
ENSG00000213654	GPSM3	0.697	0.0202	0.895	0.00646	0.659	1	-0.257	0.808	-0.561	0.0688	-0.135	0.879	0.0356	NA
ENSG00000109756	RAPGEF2	-0.954	0.0202	-0.0701	0.906	0.278	1	0.0424	0.976	-0.496	0.242	-0.527	0.48	0.945	NA
ENSG00000121310	ECHDC2	0.766	0.0204	0.201	0.681	0.0752	1	0.158	0.872	0.245	0.541	0.255	0.714	0.806	NA
ENSG00000197930	ERO1A	-0.733	0.0204	-0.248	0.613	0.0311	1	-0.396	0.653	-0.624	0.0883	-0.518	0.376	0.512	NA
ENSG00000211949	IGHV3-23	0.792	0.0204	1.03	0.00336	0.86	1	1.16	0.0364	0.578	0.117	0.384	0.607	0.219	NA
ENSG00000070423	RNF126	0.764	0.0205	0.546	0.152	0.24	1	0.0894	0.916	0.219	0.488	0.261	0.626	0.0478	M15
ENSG00000225663	MCRIP1	0.805	0.0205	0.79	0.0333	0.556	1	-0.043	0.967	0.145	0.669	0.203	0.732	0.0571	M9
ENSG00000104331	IMPAD1	-0.801	0.0206	-0.936	0.0213	-0.83	1	-0.113	0.892	0.0639	0.857	-0.192	0.692	0.00348	M21
ENSG00000173852	DPY19L1	-1.02	0.0206	-0.931	0.0753	-0.756	1	-0.145	0.895	0.0518	0.912	-0.258	0.677	0.0864	M23
ENSG00000114857	NKTR	-0.847	0.0206	-0.7	0.0818	-0.394	1	-0.00297	0.999	0.0349	0.928	-0.192	0.772	0.166	M24
ENSG00000270562	AC097634.1	-1.57	0.0206	-0.644	0.408	0.0775	1	-0.71	0.481	-0.935	0.0712	-0.738	0.458	0.223	M24
ENSG00000138757	G3BP2	-0.832	0.0206	-0.562	0.128	-0.371	1	0.0987	0.917	0.0915	0.811	-0.017	0.98	0.0189	M24
ENSG00000157741	UBN2	-1	0.0206	-0.362	0.503	0.156	1	-0.256	0.802	-0.304	0.43	-0.37	0.596	0.651	M24
ENSG00000136867	SLC31A2	-0.799	0.0206	0.609	0.221	0.916	1	-0.529	0.645	-0.87	0.0321	-0.507	0.606	0.47	NA
ENSG00000145868	FBXO38	-0.765	0.0206	-0.101	0.853	-0.062	1	-0.188	0.845	-0.51	0.137	-0.245	0.752	1	NA
ENSG00000198707	CEP290	-1.49	0.0206	-1.5	0.0169	-0.993	1	-0.139	0.929	0.112	0.839	-0.242	0.774	0.0951	NA
ENSG00000149823	VPS51	0.794	0.0207	0.589	0.139	0.261	1	0.206	0.823	0.254	0.458	0.32	0.545	0.223	M15
ENSG00000162600	OMA1	-0.947	0.0207	-0.902	0.043	-0.427	1	-0.33	0.716	-0.241	0.564	-0.243	0.702	0.0598	M24
ENSG00000169756	LIMS1	-0.776	0.0208	-0.314	0.47	-0.025	1	-0.159	0.848	-0.202	0.513	-0.193	0.724	0.158	M23
ENSG00000196428	TSC22D2	-1.1	0.0208	-0.875	0.0725	-0.122	1	-0.0321	0.981	-0.0798	0.879	-0.329	0.608	0.167	M24
ENSG00000141646	SMAD4	-0.779	0.0208	-0.307	0.468	-0.132	1	-0.142	0.874	-0.239	0.461	-0.177	0.765	0.364	NA
ENSG00000105402	NAPA	0.715	0.0208	0.791	0.0252	0.555	1	0.0256	0.984	-0.193	0.514	0.217	0.759	0.13	NA
ENSG00000167595	PROSER3	1.03	0.0209	0.729	0.14	0.991	1	0.0707	0.956	-0.00883	0.988	-0.0907	0.889	0.0582	M18
ENSG00000155961	RAB39B	-1.08	0.0209	-0.683	0.222	-0.693	1	-0.174	0.854	-0.0908	0.835	-0.296	0.542	0.00264	M23
ENSG00000166428	PLD4	1.17	0.0209	0.358	0.662	-0.489	1	0.849	0.23	1.32	0.00046	1.29	0.198	0.0918	NA
ENSG00000186376	ZNF75D	-0.9	0.021	-0.746	0.0867	-0.499	1	-0.131	0.896	-0.062	0.88	-0.0555	0.932	0.0592	M23
ENSG00000175265	GOLGA8A	-0.847	0.021	-0.775	0.058	-0.554	1	-0.0755	0.941	0.111	0.817	-0.108	0.891	0.0608	NA
ENSG00000161905	ALOX15	1	0.021	-0.696	0.372	-1.05	1	0.203	0.955	1.02	0.361	0.945	0.6	0.916	NA
ENSG00000244486	SCARF2	1.27	0.0211	0.66	0.412	0.78	1	-0.043	0.978	0.0661	0.907	-0.0236	0.981	0.00804	M1
ENSG00000129932	DOHH	1.01	0.0211	0.823	0.116	0.371	1	0.299	0.76	0.378	0.324	0.556	0.352	0.0318	M10
ENSG00000267265	AC011476.3	2.02	0.0211	1.08	NA	1.36	1	-0.26	0.886	0.198	0.814	-0.0985	0.94	0.126	M18
ENSG00000139323	POC1B	-0.94	0.0211	-0.655	0.202	-0.143	1	-0.368	0.675	-0.461	0.147	-0.409	0.522	0.626	M24
ENSG00000244509	APOBEC3C	0.733	0.0211	0.533	0.185	0.264	1	0.463	0.443	0.505	0.0601	0.518	0.338	0.196	M9
ENSG00000166171	DPCD	1.35	0.0212	1.41	0.0234	1.16	1	0.289	0.83	-0.156	0.825	-0.207	0.83	0.00644	M12
ENSG00000104884	ERCC2	1.03	0.0212	0.518	0.337	-0.188	1	0.453	0.558	0.48	0.195	0.508	0.456	0.14	M15
ENSG00000107262	BAG1	0.73	0.0213	1.03	0.00111	0.852	1	0.206	0.832	-0.338	0.358	-0.431	0.605	0.0709	M12
ENSG00000105879	CBLL1	-0.785	0.0213	-0.596	0.157	-0.408	1	0.0771	0.942	0.0457	0.905	0.113	0.857	0.0367	M17
ENSG00000169299	PGM2	-0.792	0.0213	-0.188	0.711	-0.0886	1	-0.348	0.685	-0.576	0.0837	-0.616	0.331	0.363	M24
ENSG00000177548	RABEP2	0.857	0.0213	0.491	0.262	0.196	1	0.25	0.777	0.4	0.218	0.535	0.354	0.337	NA
ENSG00000153207	AHCTF1	-0.789	0.0213	-0.326	0.477	-0.0218	1	-0.182	0.857	-0.592	0.1	-0.548	0.47	1	NA
ENSG00000112339	HBS1L	-0.878	0.0214	-0.845	0.048	-0.802	1	-0.12	0.906	-0.0684	0.862	-0.0324	0.968	0.0506	M23
ENSG00000115548	KDM3A	-0.76	0.0214	-0.278	0.554	0.0187	1	-0.0546	0.964	-0.309	0.41	-0.171	0.829	1	M24
ENSG00000131626	PPFIA1	-0.826	0.0214	-0.238	0.629	0.114	1	-0.15	0.874	-0.503	0.127	-0.506	0.488	0.987	NA
ENSG00000238160	AC116366.2	-1.01	0.0214	-0.0904	0.897	0.529	1	-0.696	0.37	-1.35	6.21e-05	-1.12	0.17	0.205	NA
ENSG00000215193	PEX26	0.822	0.0215	0.358	0.404	0.456	1	0.11	0.914	0.234	0.542	0.0472	0.961	0.586	M19
ENSG00000118007	STAG1	-0.841	0.0215	-0.496	0.245	-0.29	1	-0.106	0.909	-0.25	0.458	-0.18	0.754	0.279	NA
ENSG00000154134	ROBO3	1.07	0.0216	0.55	0.379	0.0432	1	0.276	0.787	0.438	0.317	0.378	0.611	0.226	M10
ENSG00000138399	FASTKD1	-1.01	0.0217	-1.18	0.0214	-0.647	1	-0.214	0.85	0.14	0.782	-0.0833	0.927	0.0326	M23
ENSG00000186088	GSAP	-0.906	0.0217	-0.641	0.114	-0.402	1	-0.0715	0.948	0.182	0.543	0.124	0.841	0.0518	M24
ENSG00000077721	UBE2A	-0.714	0.0217	-0.33	0.433	-0.138	1	-0.257	0.751	-0.307	0.349	-0.222	0.69	0.346	M24
ENSG00000147526	TACC1	-0.795	0.0217	-0.34	0.418	-0.179	1	-0.129	0.885	-0.301	0.413	-0.398	0.5	0.552	M24
ENSG00000065559	MAP2K4	-0.791	0.0217	-0.246	0.634	0.149	1	-0.299	0.772	-0.672	0.0683	-0.57	0.465	0.832	NA
ENSG00000099797	TECR	0.86	0.0218	0.495	0.26	0.154	1	0.275	0.754	0.258	0.42	0.436	0.414	0.202	M15
ENSG00000131023	LATS1	-1.19	0.0218	-0.967	0.0252	-0.643	1	-0.112	0.922	-0.0876	0.856	-0.33	0.586	0.147	M24
ENSG00000233695	GAS6-AS1	1.11	0.0218	0.435	0.523	0.0188	1	0.457	0.548	0.574	0.132	0.835	0.154	0.299	NA
ENSG00000163558	PRKCI	-1.09	0.0218	-0.962	0.0664	-0.667	1	-0.128	0.902	0.0428	0.924	-0.231	0.697	0.0363	NA
[truncated: 3,491 more rows]

## Sheet: Table S3
Table S3. List of differentially expressed genes in patients who did not attain remission at week 14 in the discovery cohort.
Ensembl ID	Gene symbol	LFC_4h	padj_4h	LFC_24h	padj_24h	LFC_72h	padj_72h	LFC_2w	padj_2w	LFC_6w	padj_6w	LFC_14w	padj_14w	padj_impulse
ENSG00000096060	FKBP5	-1.48	3.91e-14	-0.878	1	-1.05	0.262	-0.765	0.174	-0.0727	0.948	-1.86	0.00368	0.17
ENSG00000196565	HBG2	1.51	1.32e-13	0.931	1	1.34	0.145	0.179	0.846	-0.259	0.809	0.0316	0.968	1
ENSG00000084070	SMAP2	-1.42	1.56e-13	-0.611	1	-0.664	0.613	-0.851	0.0195	-0.273	0.655	-1.5	0.0249	0.374
ENSG00000100985	MMP9	-1.35	1.05e-12	-0.857	1	-1.21	0.0405	-0.994	0.0087	-0.953	0.077	-1.7	3.38e-06	0.189
ENSG00000012223	LTF	-1.46	1.62e-11	-0.242	1	-0.313	0.992	-1.5	0.0481	-1.37	0.157	-2.29	0.000721	0.0688
ENSG00000145425	RPS3A	1.59	1.47e-09	0.212	1	0.399	0.992	0.575	0.0832	0.323	0.353	1.04	0.0193	0.478
ENSG00000163736	PPBP	1.35	6.52e-09	0.775	1	0.497	0.992	-0.0374	0.894	0.024	0.966	-0.189	0.617	0.443
ENSG00000115590	IL1R2	-1.22	8.45e-09	-1.07	1	-1.29	0.0802	-1.23	0.0607	-0.899	0.335	-2.34	0.000662	0.225
ENSG00000136630	HLX	-1.36	8.45e-09	-0.969	1	-0.671	0.665	-0.308	0.304	-0.19	0.54	-1.03	0.00186	0.134
ENSG00000177954	RPS27	1.15	2.76e-07	0.319	1	0.453	0.992	0.653	0.0128	0.195	0.548	0.743	0.0328	0.682
ENSG00000204389	HSPA1A	-1.17	6.1e-07	-0.461	1	-0.736	0.525	-0.806	0.0084	-0.454	0.0336	-1.23	0.000161	0.0336
ENSG00000147604	RPL7	1.38	1.07e-06	0.189	1	0.193	0.992	0.547	0.0706	0.27	0.458	0.995	0.0122	0.514
ENSG00000110876	SELPLG	-1.01	1.32e-06	-0.534	1	-0.512	0.896	-0.65	0.0144	-0.471	0.0433	-1.04	0.00108	0.0858
ENSG00000106070	GRB10	-1.21	1.43e-06	-0.449	1	-0.807	0.423	-1.74	0.00496	-0.86	0.356	-2.33	0.000828	0.27
ENSG00000123146	ADGRE5	-1.04	1.43e-06	-0.541	1	-0.59	0.752	-0.749	0.0149	-0.347	0.358	-1.06	0.00836	0.262
ENSG00000163682	RPL9	1.26	1.43e-06	0.217	1	0.27	0.992	0.485	0.13	0.19	0.554	0.821	0.0451	0.763
ENSG00000030582	GRN	-0.975	1.86e-06	-0.279	1	-0.455	0.977	-0.54	0.0236	-0.393	0.112	-0.782	0.0157	0.168
ENSG00000133112	TPT1	0.97	1.98e-06	0.0534	1	-0.103	0.992	0.165	0.552	0.0242	0.96	0.362	0.292	0.858
ENSG00000134419	RPS15A	1.2	2.68e-06	0.141	1	0.0699	0.992	0.287	0.263	0.0319	0.94	0.483	0.146	1
ENSG00000177575	CD163	-1.13	4.5e-06	-1.03	1	-1.3	0.116	-0.625	0.0187	0.00995	0.986	-0.986	0.0187	0.697
ENSG00000160211	G6PD	-0.987	4.62e-06	-0.317	1	-0.365	0.992	-0.516	0.0274	-0.423	0.0343	-0.919	0.00267	0.137
ENSG00000101425	BPI	-1.14	7.71e-06	-0.537	1	-0.398	0.992	-1.15	0.0448	-0.727	0.218	-1.72	5.33e-06	0.171
ENSG00000015285	WAS	-0.949	1.33e-05	-0.375	1	-0.42	0.992	-0.55	0.0213	-0.413	0.0571	-0.961	0.00281	0.107
ENSG00000179094	PER1	-1.41	1.33e-05	-0.342	1	0.0477	0.992	-0.203	0.48	-0.171	0.761	-1.05	0.00186	0.283
ENSG00000100345	MYH9	-1.01	1.72e-05	-0.206	1	-0.223	0.992	-0.604	0.0157	-0.331	0.108	-0.733	0.0145	0.528
ENSG00000135636	DYSF	-0.986	1.73e-05	-0.656	1	-0.978	0.173	-0.792	0.00738	-0.553	0.0198	-1.36	5.52e-05	0.0296
ENSG00000213741	RPS29	1.24	1.73e-05	0.601	1	0.907	0.391	0.445	0.0312	0.126	0.615	0.602	0.0437	0.41
ENSG00000137462	TLR2	-0.909	1.93e-05	-0.812	1	-0.838	0.31	-0.868	0.00969	-0.238	0.71	-1.27	0.00076	0.28
ENSG00000089169	RPH3A	-1.18	2.1e-05	-0.122	1	-0.449	0.992	-1.18	0.0347	-0.823	0.0766	-0.945	0.213	0.855
ENSG00000103196	CRISPLD2	-0.967	2.74e-05	-0.149	1	-0.495	0.97	-0.764	0.00476	-0.322	0.315	-1.11	0.000226	0.154
ENSG00000124102	PI3	-0.962	3.11e-05	0.476	1	-0.0483	0.992	-0.755	0.00493	-0.696	0.0158	-0.423	0.138	0.134
ENSG00000137076	TLN1	-0.932	3.11e-05	-0.217	1	-0.22	0.992	-0.662	0.0125	-0.369	0.0812	-0.881	0.00973	0.305
ENSG00000159339	PADI4	-0.89	3.11e-05	-0.37	1	-0.471	0.991	-0.68	0.0142	-0.527	0.119	-1.18	2.21e-06	0.0765
ENSG00000166825	ANPEP	-0.885	3.11e-05	-0.144	1	-0.263	0.992	-0.657	0.00806	-0.626	0.0213	-0.914	0.000224	0.224
ENSG00000169877	AHSP	1.03	3.11e-05	0.829	1	0.801	0.992	-0.208	0.512	-0.423	0.478	-0.665	0.31	1
ENSG00000196189	SEMA4A	-0.918	3.11e-05	-0.35	1	-0.614	0.738	-0.631	0.0129	-0.412	0.0154	-0.928	0.0023	0.11
ENSG00000225873	LINC00694	-1.11	4.59e-05	-0.84	1	-1.03	0.183	-0.783	0.00859	-0.654	0.0343	-1.73	3.89e-07	0.0284
ENSG00000074800	ENO1	-0.861	5.38e-05	-0.446	1	-0.626	0.744	-0.262	0.317	-0.316	0.172	-0.396	0.205	1
ENSG00000197081	IGF2R	-0.885	5.38e-05	-0.307	1	-0.271	0.992	-0.799	0.00334	-0.343	0.261	-1.04	0.000651	0.127
ENSG00000113749	HRH2	-0.903	5.78e-05	-0.67	1	-0.796	0.38	-0.856	0.00757	-0.562	0.0658	-1.46	5.88e-06	0.0389
ENSG00000140105	WARS	-0.944	6.11e-05	-1.25	1	-1.09	0.137	-0.0617	0.8	0.151	0.758	-0.125	0.799	1
ENSG00000147065	MSN	-0.893	6.18e-05	-0.289	1	-0.335	0.992	-0.496	0.0231	-0.241	0.229	-0.713	0.0181	0.236
ENSG00000163464	CXCR1	-0.86	6.18e-05	-0.598	1	-0.701	0.573	-0.712	0.0123	-0.498	0.0422	-1.29	6.29e-05	0.0245
ENSG00000166710	B2M	0.827	6.79e-05	-0.12	1	-0.0328	0.992	0.092	0.775	0.137	0.752	-0.0465	0.895	1
ENSG00000149131	SERPING1	-0.984	7.52e-05	-1.43	1	-1.76	0.000192	0.0413	0.92	0.919	0.281	0.335	0.763	1
ENSG00000008438	PGLYRP1	-0.908	8.22e-05	-0.281	1	-0.613	0.776	-0.766	0.00757	-0.806	0.0594	-1.39	1.53e-06	0.125
ENSG00000169442	CD52	1.06	9.13e-05	0.467	1	0.696	0.648	0.816	0.00586	0.395	0.17	0.967	0.00358	0.0989
ENSG00000171051	FPR1	-0.817	9.22e-05	-0.516	1	-0.671	0.627	-0.655	0.0113	-0.495	0.0204	-1.19	0.000108	0.0413
ENSG00000124201	ZNFX1	-1.04	9.34e-05	-0.624	1	-0.57	0.781	-0.495	0.0787	-0.0565	0.907	-0.658	0.0665	0.628
ENSG00000075624	ACTB	-0.827	9.42e-05	-0.197	1	-0.375	0.992	-0.409	0.0595	-0.315	0.0517	-0.697	0.0154	0.408
ENSG00000171863	RPS7	1.24	9.42e-05	0.0423	1	0.232	0.992	0.571	0.0816	0.335	0.179	0.951	0.0186	0.427
ENSG00000130985	UBA1	-0.867	9.63e-05	-0.271	1	-0.264	0.992	-0.479	0.0388	-0.338	0.107	-0.711	0.022	0.35
ENSG00000067225	PKM	-0.837	0.000102	-0.313	1	-0.448	0.992	-0.271	0.309	-0.244	0.406	-0.344	0.274	1
ENSG00000125691	RPL23	1.22	0.000106	0.255	1	0.512	0.992	0.672	0.0365	0.375	0.0595	0.898	0.0224	0.594
ENSG00000160255	ITGB2	-0.814	0.000114	-0.248	1	-0.401	0.992	-0.549	0.0147	-0.382	0.0141	-0.708	0.0153	0.396
ENSG00000134686	PHC2	-0.817	0.000116	-0.36	1	-0.446	0.991	-0.771	0.00823	-0.451	0.236	-1.46	2.55e-05	0.0543
ENSG00000072110	ACTN1	-0.89	0.000116	-0.35	1	-0.466	0.959	-0.721	0.00757	-0.485	0.0154	-1.09	0.000304	0.0331
ENSG00000131469	RPL27	1.03	0.000116	0.288	1	0.413	0.992	0.405	0.0791	0.126	0.574	0.596	0.0553	0.649
ENSG00000149925	ALDOA	-0.81	0.000122	-0.25	1	-0.301	0.992	-0.468	0.0467	-0.463	0.0115	-0.75	0.00997	0.257
ENSG00000159840	ZYX	-0.807	0.000134	-0.223	1	-0.472	0.946	-0.603	0.0224	-0.476	0.0204	-0.957	0.00241	0.123
ENSG00000122026	RPL21	0.865	0.00015	0.182	1	0.0663	0.992	0.393	0.118	0.113	0.792	0.353	0.307	1
ENSG00000186205	MARCH1	-0.947	0.00015	-0.389	1	-0.479	0.992	-0.699	0.00802	-0.315	0.469	-1.16	9.55e-08	0.213
ENSG00000148346	LCN2	-0.952	0.000168	-0.357	1	-0.533	0.977	-1.52	0.0307	-1.38	0.131	-2.09	9.55e-08	0.0623
ENSG00000161921	CXCL16	-0.885	0.000191	-0.465	1	-0.379	0.992	-0.557	0.0159	-0.264	0.321	-0.877	0.00833	0.229
ENSG00000107566	ERLIN1	-1.23	0.000192	-1.37	1	-1.16	0.256	-0.581	0.0442	-0.194	0.717	-1.05	0.0142	0.586
ENSG00000171049	FPR2	-0.841	0.000194	-0.774	1	-0.814	0.358	-0.647	0.00757	-0.273	0.372	-1.18	3.38e-05	0.0206
ENSG00000223609	HBD	0.921	0.000197	1	1	0.998	0.992	-0.181	0.593	-0.464	0.388	-0.735	0.0881	0.765
ENSG00000070614	NDST1	-0.86	0.0002	-0.305	1	-0.262	0.992	-0.401	0.0496	-0.224	0.329	-0.733	0.00101	0.0823
ENSG00000124126	PREX1	-0.881	0.0002	-0.372	1	-0.367	0.992	-0.716	0.00737	-0.267	0.47	-1.06	0.00115	0.121
ENSG00000274012	RN7SL2	-1.04	0.0002	-2.26	1	-0.579	0.992	-0.00295	0.998	-0.14	0.92	-0.944	0.337	1
ENSG00000114268	PFKFB4	-0.832	0.000205	-0.496	1	-0.624	0.739	-0.628	0.0149	-0.382	0.159	-1.13	0.000178	0.0437
ENSG00000087365	SF3B2	-0.888	0.000211	-0.357	1	-0.331	0.992	-0.315	0.148	-0.287	0.142	-0.469	0.101	0.474
ENSG00000085265	FCN1	-0.773	0.000236	-0.487	1	-0.694	0.566	-0.262	0.3	-0.231	0.508	-0.386	0.221	1
ENSG00000117115	PADI2	-0.835	0.000271	-0.548	1	-0.878	0.272	-0.808	0.00456	-0.57	0.0174	-1.17	7.75e-05	0.0412
ENSG00000064601	CTSA	-0.801	0.000279	-0.269	1	-0.305	0.992	-0.453	0.0514	-0.377	0.0154	-0.637	0.0518	0.523
ENSG00000125505	MBOAT7	-0.789	0.000279	-0.289	1	-0.295	0.992	-0.625	0.0144	-0.399	0.0788	-1	0.00112	0.11
ENSG00000184730	APOBR	-0.791	0.000279	-0.241	1	-0.27	0.992	-0.649	0.011	-0.36	0.1	-0.882	0.00814	0.287
ENSG00000142657	PGD	-0.836	0.000283	-0.634	1	-0.888	0.256	-0.684	0.00946	-0.628	0.00707	-1.17	0.000169	0.0473
ENSG00000143546	S100A8	0.953	0.000283	-0.41	1	-0.746	0.463	-0.332	0.299	-0.386	0.23	-0.816	0.0321	0.624
ENSG00000166523	CLEC4E	-0.836	0.000283	-0.692	1	-0.602	0.751	-0.573	0.0678	-0.137	0.842	-1.45	6.5e-06	0.0966
ENSG00000116991	SIPA1L2	-1.12	0.000284	-0.991	1	-0.993	0.231	-1.01	0.00476	-0.242	0.684	-1.72	4.06e-05	0.0375
ENSG00000130592	LSP1	-0.836	0.000284	-0.211	1	-0.327	0.992	-0.507	0.0419	-0.482	0.00347	-0.891	0.00183	0.106
ENSG00000117984	CTSD	-0.792	0.000293	-0.0139	1	-0.206	0.992	-0.541	0.0167	-0.471	0.0151	-0.731	0.0105	0.0953
ENSG00000171858	RPS21	1.27	0.000293	0.787	1	1.19	0.171	0.423	0.109	0.116	0.724	0.633	0.0495	0.618
ENSG00000122359	ANXA11	-0.791	0.000293	-0.272	1	-0.397	0.992	-0.538	0.0271	-0.416	0.0272	-0.866	0.00157	0.0733
ENSG00000180871	CXCR2	-0.836	0.000293	-0.56	1	-0.591	0.758	-0.751	0.00944	-0.36	0.249	-1.19	0.000224	0.0575
ENSG00000197746	PSAP	-0.759	0.000293	-0.163	1	-0.286	0.992	-0.425	0.0344	-0.231	0.266	-0.513	0.0699	0.494
ENSG00000006712	PAF1	-1.11	0.000308	-0.715	1	-0.435	0.992	-0.353	0.156	-0.32	0.117	-0.567	0.077	0.448
ENSG00000005007	UPF1	-0.822	0.000308	-0.155	1	-0.159	0.992	-0.53	0.0141	-0.299	0.341	-0.841	0.0068	0.244
ENSG00000131504	DIAPH1	-0.855	0.000318	-0.0842	1	-0.254	0.992	-0.372	0.0876	-0.128	0.464	-0.403	0.134	0.565
ENSG00000198373	WWP2	-0.913	0.000324	-0.344	1	-0.393	0.992	-0.575	0.0133	-0.394	0.0515	-0.803	0.00805	0.229
ENSG00000166340	TPP1	-0.821	0.000338	-0.239	1	-0.305	0.992	-0.353	0.0905	-0.196	0.301	-0.418	0.161	0.843
ENSG00000231500	RPS18	0.832	0.000368	0.415	1	0.606	0.763	0.39	0.0706	0.134	0.525	0.626	0.036	0.241
ENSG00000153815	CMIP	-0.876	0.000371	-0.357	1	-0.486	0.951	-0.335	0.136	-0.00921	0.968	-0.575	0.0354	0.176
ENSG00000127948	POR	-0.867	0.000378	-0.713	1	-0.942	0.235	-0.693	0.0251	-0.628	0.00594	-1.18	0.000385	0.0508
ENSG00000130402	ACTN4	-0.816	0.000393	-0.133	1	-0.0572	0.992	-0.479	0.0236	-0.227	0.327	-0.728	0.0144	0.383
ENSG00000157601	MX1	-0.954	0.000402	-0.869	1	-0.963	0.243	0.362	0.611	0.779	0.406	0.217	0.645	1
ENSG00000168610	STAT3	-0.888	0.000405	-0.536	1	-0.512	0.899	-0.619	0.00847	-0.252	0.348	-0.935	0.00257	0.0574
ENSG00000146122	DAAM2	-1.03	0.00046	-0.0563	1	-0.469	0.992	-2.37	0.0324	-1.08	0.523	-3.32	0.0308	1
ENSG00000005961	ITGA2B	-0.833	0.000462	0.343	1	0.124	0.992	-0.416	0.148	-0.192	0.634	-0.524	0.225	0.765
ENSG00000181222	POLR2A	-0.809	0.000462	-0.27	1	-0.15	0.992	-0.562	0.0191	-0.354	0.267	-0.765	0.0169	0.384
ENSG00000133742	CA1	0.942	0.000511	0.516	1	0.596	0.992	-0.63	0.0943	-0.467	0.672	-0.92	0.36	1
ENSG00000156482	RPL30	0.782	0.000516	0.147	1	0.149	0.992	0.272	0.164	-0.0236	0.945	0.375	0.13	0.553
ENSG00000169180	XPO6	-0.787	0.000558	-0.448	1	-0.433	0.992	-0.72	0.0129	-0.399	0.131	-1.13	0.00045	0.0632
ENSG00000188305	C19orf35	-0.893	0.000558	-0.306	1	-0.481	0.97	-0.724	0.00586	-0.46	0.0514	-1.27	4.39e-05	0.0206
ENSG00000171236	LRG1	-0.768	0.000565	-0.901	1	-1.01	0.161	-0.789	0.0116	-0.651	0.0153	-1.5	1.01e-05	0.0255
ENSG00000141574	SECTM1	-0.762	0.000599	-0.698	1	-0.727	0.509	-0.436	0.0832	-0.12	0.77	-0.718	0.0907	0.986
ENSG00000084234	APLP2	-0.752	0.000604	-0.222	1	-0.344	0.992	-0.408	0.0327	-0.324	0.0272	-0.595	0.0199	0.158
ENSG00000185883	ATP6V0C	-0.907	0.000606	-0.626	1	-0.568	0.844	-0.394	0.111	-0.499	0.00952	-0.818	0.00264	0.0924
ENSG00000168016	TRANK1	-0.878	0.000621	-0.481	1	-0.271	0.992	-0.405	0.103	0.129	0.79	-0.498	0.173	1
ENSG00000197249	SERPINA1	-0.722	0.000661	-0.412	1	-0.842	0.305	-0.681	0.00757	-0.503	0.0552	-1.09	0.00088	0.0611
ENSG00000060069	CTDP1	-0.908	0.000671	-0.495	1	-0.68	0.659	-0.593	0.0239	-0.388	0.0343	-0.68	0.0348	0.191
ENSG00000142599	RERE	-0.858	0.000679	-0.584	1	-0.429	0.992	-0.444	0.0476	-0.0319	0.942	-0.689	0.0392	0.53
ENSG00000162366	PDZK1IP1	0.88	0.000684	0.921	1	0.913	0.744	-0.0812	0.834	-0.47	0.291	-0.587	0.0709	0.0854
ENSG00000170776	AKAP13	-0.95	0.000706	-0.76	1	-0.516	0.904	-0.385	0.0807	0.0339	0.926	-0.498	0.116	0.861
ENSG00000156515	HK1	-0.807	0.000722	-0.603	1	-0.539	0.904	-0.232	0.362	-0.112	0.658	-0.33	0.299	1
ENSG00000111261	MANSC1	-0.882	0.000724	-0.444	1	-0.779	0.429	-1.01	0.00334	-0.727	0.0209	-1.54	9.55e-08	0.0176
ENSG00000165280	VCP	-0.781	0.000754	-0.283	1	-0.312	0.992	-0.37	0.079	-0.301	0.0538	-0.558	0.0556	0.513
ENSG00000134516	DOCK2	-0.801	0.000758	-0.31	1	-0.349	0.992	-0.402	0.0388	-0.265	0.0993	-0.55	0.0404	0.323
ENSG00000142192	APP	-0.941	0.000769	-0.209	1	-0.259	0.992	-0.2	0.419	-0.0104	0.971	-0.238	0.481	1
ENSG00000172081	MOB3A	-0.757	0.000805	-0.136	1	-0.217	0.992	-0.604	0.0147	-0.357	0.0585	-0.825	0.00621	0.137
ENSG00000185950	IRS2	-0.992	0.000817	-0.34	1	-0.254	0.992	-0.691	0.0402	-0.202	0.844	-1.37	8.23e-05	0.162
ENSG00000185896	LAMP1	-0.856	0.000828	-0.349	1	-0.296	0.992	-0.561	0.0216	-0.358	0.0153	-0.686	0.0232	0.175
ENSG00000169896	ITGAM	-0.74	0.000836	-0.561	1	-0.792	0.384	-0.75	0.00496	-0.552	0.0332	-1.05	0.000222	0.047
ENSG00000099995	SF3A1	-0.83	0.00086	-0.118	1	-0.143	0.992	-0.364	0.0716	-0.239	0.266	-0.567	0.0397	0.439
ENSG00000146859	TMEM140	-0.825	0.000879	-0.583	1	-0.31	0.992	-0.453	0.0637	0.13	0.794	-0.763	0.0491	0.636
ENSG00000185507	IRF7	-0.764	0.001	-0.946	1	-0.697	0.584	-0.0582	0.865	0.267	0.641	-0.422	0.229	0.75
ENSG00000197555	SIPA1L1	-0.898	0.001	-0.675	1	-0.51	0.918	-0.506	0.0255	-0.175	0.531	-0.67	0.072	0.782
ENSG00000085514	PILRA	-0.745	0.00102	-0.000712	1	-0.0401	0.992	-0.414	0.0141	-0.278	0.167	-0.684	0.0201	0.381
ENSG00000112576	CCND3	-0.731	0.00103	-0.0695	1	-0.0179	0.995	-0.399	0.102	-0.166	0.597	-0.874	0.00248	0.0509
ENSG00000035862	TIMP2	-0.734	0.00111	-0.289	1	-0.492	0.932	-0.667	0.00558	-0.357	0.119	-1.01	0.0003	0.0215
ENSG00000112195	TREML2	-0.736	0.00114	-0.6	1	-0.595	0.758	-0.656	0.0141	-0.449	0.0595	-1.19	0.000126	0.025
ENSG00000077420	APBB1IP	-0.825	0.00119	-0.533	1	-0.725	0.504	-0.746	0.0084	-0.52	0.0105	-1.1	0.000454	0.0298
ENSG00000100342	APOL1	-0.954	0.0012	-1.16	1	-0.989	0.183	-0.115	0.697	0.314	0.498	-0.157	0.843	1
ENSG00000135506	OS9	-0.722	0.00121	-0.346	1	-0.414	0.992	-0.49	0.0256	-0.324	0.11	-0.705	0.0165	0.356
ENSG00000092841	MYL6	0.717	0.00127	0.0434	1	0.0402	0.992	-0.0556	0.849	-0.264	0.21	-0.333	0.244	0.925
ENSG00000101307	SIRPB1	-0.719	0.00127	-0.366	1	-0.568	0.804	-0.695	0.00646	-0.376	0.0872	-0.946	0.00276	0.123
ENSG00000142185	TRPM2	-0.866	0.00127	-0.497	1	-0.712	0.613	-0.356	0.232	-0.333	0.334	-0.812	0.0145	0.514
ENSG00000175467	SART1	-0.84	0.00127	-0.448	1	-0.391	0.992	-0.362	0.148	-0.258	0.264	-0.555	0.0737	1
ENSG00000196083	IL1RAP	-0.948	0.0013	-1.41	1	-1.17	0.194	-0.687	0.0421	0.0966	0.898	-1.05	0.0181	0.435
ENSG00000077549	CAPZB	-0.723	0.00139	-0.259	1	-0.342	0.992	-0.355	0.103	-0.344	0.0272	-0.613	0.0289	0.278
ENSG00000134287	ARF3	-0.792	0.00139	-0.379	1	-0.306	0.992	-0.301	0.164	-0.156	0.31	-0.562	0.0495	0.394
ENSG00000170296	GABARAP	-0.726	0.00139	-0.691	1	-0.564	0.911	-0.436	0.0389	-0.529	0.0031	-0.79	0.0104	0.21
ENSG00000169403	PTAFR	-0.698	0.0015	-0.24	1	-0.409	0.992	-0.521	0.0152	-0.348	0.135	-0.767	0.00916	0.577
ENSG00000102699	PARP4	-0.839	0.00152	-0.44	1	-0.567	0.827	-0.545	0.0239	-0.202	0.524	-0.74	0.0185	0.378
ENSG00000156508	EEF1A1	0.72	0.00156	0.25	1	0.298	0.992	0.385	0.0833	0.167	0.415	0.702	0.0134	0.0989
ENSG00000100504	PYGL	-0.734	0.00161	-0.55	1	-0.853	0.31	-0.815	0.00586	-0.667	0.0288	-1.24	1.64e-05	0.0834
ENSG00000135148	TRAFD1	-0.888	0.00161	-0.894	1	-0.821	0.358	-0.295	0.228	0.0487	0.917	-0.496	0.156	1
ENSG00000119669	IRF2BPL	-0.82	0.00167	-0.583	1	-0.574	0.891	-0.981	0.00757	-0.454	0.334	-1.41	0.00017	0.0797
ENSG00000175220	ARHGAP1	-0.797	0.00167	-0.283	1	-0.204	0.992	-0.385	0.0618	-0.256	0.098	-0.485	0.0582	0.298
ENSG00000179820	MYADM	-0.717	0.00167	-0.0727	1	-0.237	0.992	-0.611	0.0298	-0.376	0.0594	-0.872	0.00521	0.14
ENSG00000229117	RPL41	0.811	0.0017	0.0995	1	-0.0336	0.993	0.334	0.21	-0.0369	0.936	0.303	0.324	1
ENSG00000111679	PTPN6	-0.69	0.00173	-0.29	1	-0.422	0.992	-0.484	0.0283	-0.382	0.0791	-0.698	0.0271	0.417
ENSG00000116729	WLS	-0.963	0.00173	0.0917	1	0.0813	0.992	-0.807	0.00493	-0.353	0.227	-0.612	0.0399	0.773
ENSG00000163932	PRKCD	-0.691	0.00173	-0.339	1	-0.532	0.88	-0.603	0.00672	-0.401	0.0107	-0.909	0.000306	0.0176
ENSG00000064666	CNN2	-0.705	0.00175	-0.286	1	-0.413	0.992	-0.562	0.0195	-0.451	0.0153	-0.909	0.00055	0.0321
ENSG00000180353	HCLS1	-0.701	0.00177	-0.35	1	-0.397	0.992	-0.525	0.0218	-0.429	0.0582	-0.879	0.0035	0.135
ENSG00000107738	VSIR	-0.67	0.0018	-0.202	1	-0.436	0.992	-0.601	0.0129	-0.379	0.147	-1	0.000974	0.0868
ENSG00000090376	IRAK3	-0.718	0.00186	-0.695	1	-1.01	0.194	-0.886	0.00586	-0.307	0.572	-1.37	6.4e-05	0.0953
ENSG00000100596	SPTLC2	-0.88	0.00186	-0.762	1	-1.01	0.302	-0.46	0.0737	0.00722	0.986	-0.661	0.0732	0.829
ENSG00000146094	DOK3	-0.679	0.00186	-0.347	1	-0.567	0.804	-0.745	0.00496	-0.679	0.00235	-1.22	1.95e-05	0.0215
ENSG00000197324	LRP10	-0.689	0.00186	-0.396	1	-0.5	0.904	-0.697	0.00648	-0.443	0.042	-1.07	0.000293	0.0232
ENSG00000211890	IGHA2	-0.897	0.00186	0.331	1	0.382	0.992	0.723	0.0295	1.2	0.0141	-0.0228	0.962	0.0642
ENSG00000116299	KIAA1324	-0.813	0.00188	-0.279	1	-0.403	0.992	-0.758	0.0141	-0.581	0.064	-0.822	0.0103	0.474
ENSG00000132205	EMILIN2	-0.797	0.00188	-0.692	1	-1.03	0.224	-0.457	0.0642	-0.246	0.415	-0.526	0.134	1
ENSG00000211895	IGHA1	-0.864	0.00188	0.442	1	0.39	0.992	0.619	0.0849	0.516	0.218	-0.529	0.184	0.147
ENSG00000239998	LILRA2	-0.702	0.00199	-0.114	1	-0.244	0.992	-0.591	0.00493	-0.396	0.0571	-0.877	0.00137	0.11
ENSG00000253729	PRKDC	-0.91	0.00205	0.052	1	0.271	0.992	-0.542	0.0306	-0.105	0.848	-0.655	0.043	0.989
ENSG00000064932	SBNO2	-0.685	0.00207	-0.644	1	-0.524	0.904	-0.543	0.018	-0.488	0.0206	-1.04	0.000186	0.0284
ENSG00000204469	PRRC2A	-0.721	0.00208	-0.192	1	-0.235	0.992	-0.435	0.0504	-0.326	0.0868	-0.602	0.0311	0.591
ENSG00000135842	FAM129A	-0.781	0.0022	-0.772	1	-0.853	0.303	-0.816	0.00826	-0.351	0.294	-1.2	0.000378	0.0473
ENSG00000067182	TNFRSF1A	-0.672	0.00221	-0.439	1	-0.473	0.97	-0.591	0.00904	-0.383	0.0859	-0.976	0.000965	0.036
ENSG00000044574	HSPA5	-0.732	0.00239	-0.364	1	-0.321	0.992	-0.15	0.383	0.0291	0.92	-0.386	0.127	0.667
ENSG00000100330	MTMR3	-0.709	0.00239	-0.311	1	-0.43	0.992	-0.648	0.00803	-0.321	0.224	-0.968	0.000407	0.045
ENSG00000163993	S100P	0.74	0.00239	0.0398	1	0.284	0.992	-0.452	0.159	-0.426	0.242	-0.836	0.0275	1
ENSG00000169891	REPS2	-0.807	0.00239	-0.212	1	-0.338	0.992	-0.779	0.00877	-0.287	0.506	-1.2	0.00021	0.203
ENSG00000132109	TRIM21	-0.792	0.00247	-0.682	1	-0.628	0.704	-0.405	0.0987	-0.0469	0.899	-0.548	0.11	0.909
ENSG00000140464	PML	-0.958	0.00247	-0.985	1	-0.652	0.751	-0.0406	0.909	0.285	0.582	-0.184	0.689	1
ENSG00000104805	NUCB1	-0.665	0.0025	-0.678	1	-0.757	0.593	-0.362	0.172	-0.232	0.367	-0.492	0.188	1
ENSG00000272941	AC083862.2	-0.924	0.00256	-0.718	1	-0.564	0.948	-0.631	0.0136	-0.0634	NA	-0.759	0.0434	0.987
ENSG00000139832	RAB20	-0.902	0.00261	-1.19	1	-1	0.242	-0.64	0.0441	-0.667	NA	-1.28	0.00102	0.0335
ENSG00000155849	ELMO1	-0.857	0.00268	-0.0716	1	-0.0358	0.992	-0.513	0.0149	-0.364	0.11	-0.756	0.00486	0.0891
ENSG00000100599	RIN3	-0.676	0.0027	-0.0712	1	-0.287	0.992	-0.542	0.0237	-0.428	0.0192	-0.826	0.00334	0.0513
ENSG00000157514	TSC22D3	-0.675	0.00271	-0.0213	1	0.0569	0.992	-0.601	0.0672	-0.269	0.656	-1.29	0.000801	0.219
ENSG00000162551	ALPL	-0.684	0.00276	-0.476	1	-1.03	0.137	-0.983	0.00456	-1.11	0.00126	-1.62	8.53e-06	0.0598
ENSG00000182774	RPS17	0.867	0.00286	0.0566	1	-0.1	0.992	0.383	0.148	0.109	0.739	0.642	0.0361	0.687
ENSG00000005339	CREBBP	-0.744	0.00289	-0.266	1	-0.149	0.992	-0.59	0.00946	-0.192	0.488	-0.838	0.00146	0.0473
ENSG00000072062	PRKACA	-0.695	0.00289	-0.121	1	-0.292	0.992	-0.57	0.0115	-0.412	0.00853	-0.804	0.0027	0.0639
ENSG00000131724	IL13RA1	-0.697	0.00289	-0.703	1	-0.616	0.744	-0.59	0.0327	-0.0919	0.88	-0.991	0.00503	0.297
ENSG00000126860	EVI2A	0.947	0.00293	-0.0564	1	0.0449	0.992	0.171	0.786	0.29	NA	0.226	0.615	1
ENSG00000142347	MYO1F	-0.655	0.00298	-0.211	1	-0.238	0.992	-0.634	0.00802	-0.467	0.0323	-0.881	0.0028	0.162
ENSG00000206177	HBM	0.73	0.00299	1.05	1	0.771	0.842	0.179	0.494	-0.366	0.449	-0.844	0.0192	0.198
ENSG00000164674	SYTL3	-0.897	0.0032	-0.289	1	-0.34	0.992	-0.472	0.0307	-0.173	0.553	-0.79	0.00357	0.266
ENSG00000168394	TAP1	-0.726	0.0032	-0.693	1	-0.539	0.843	-0.257	0.233	0.127	0.748	-0.399	0.284	1
ENSG00000156587	UBE2L6	-0.731	0.00328	-0.886	1	-0.682	0.594	-0.0381	0.9	0.379	0.408	-0.145	0.764	1
ENSG00000100266	PACSIN2	-0.692	0.0033	-0.392	1	-0.49	0.936	-0.642	0.00797	-0.393	0.113	-0.958	0.000498	0.0391
ENSG00000198734	F5	-0.779	0.0033	-0.478	1	-0.743	0.654	-0.752	0.00954	-0.562	0.0457	-1.06	0.000441	0.217
ENSG00000148180	GSN	-0.909	0.00334	-0.365	1	-0.346	0.992	-0.522	0.0447	-0.332	NA	-0.896	0.00814	0.163
ENSG00000067596	DHX8	-0.8	0.0034	-0.357	1	-0.366	0.992	-0.429	0.0357	-0.275	0.228	-0.574	0.0588	0.389
ENSG00000159720	ATP6V0D1	-0.67	0.0034	-0.361	1	-0.454	0.977	-0.584	0.0133	-0.513	0.00235	-0.886	0.00325	0.0666
ENSG00000175115	PACS1	-0.692	0.0035	0.00344	1	0.175	0.992	-0.416	0.0629	-0.338	0.121	-0.622	0.0166	0.273
ENSG00000167470	MIDN	-0.709	0.00351	-0.363	1	-0.389	0.992	-0.663	0.00929	-0.38	0.0363	-0.967	0.000395	0.0159
ENSG00000137413	TAF8	-0.872	0.00353	-0.666	1	-0.414	0.992	-0.3	0.203	0.0567	NA	-0.544	0.0789	0.515
ENSG00000065882	TBC1D1	-0.724	0.00375	-0.306	1	-0.302	0.992	-0.536	0.0128	-0.259	0.258	-0.813	0.00267	0.0974
ENSG00000281162	AC005035.1	-0.874	0.00376	-0.663	1	-0.548	0.904	-0.791	0.0114	-0.491	0.321	-1.62	6.5e-06	0.0776
ENSG00000100243	CYB5R3	-0.683	0.00387	-0.185	1	-0.424	0.992	-0.296	0.222	-0.327	0.179	-0.458	0.104	0.777
ENSG00000100906	NFKBIA	-0.774	0.00388	-0.466	1	-0.396	0.992	-0.651	0.0177	-0.369	0.294	-0.95	0.000678	0.0949
ENSG00000177731	FLII	-0.665	0.00388	-0.0756	1	-0.168	0.992	-0.442	0.0271	-0.343	0.0353	-0.595	0.0263	0.469
ENSG00000130724	CHMP2A	-0.673	0.004	-0.369	1	-0.425	0.992	-0.472	0.0291	-0.472	0.0141	-0.854	0.00523	0.112
ENSG00000188559	RALGAPA2	-0.869	0.00401	-0.701	1	-0.824	0.4	-0.887	0.00496	-0.461	0.268	-1.19	0.000555	0.0776
ENSG00000122862	SRGN	0.631	0.00405	-0.0855	1	-0.231	0.992	-0.358	0.251	-0.103	0.839	-0.536	0.0972	0.99
ENSG00000140564	FURIN	-0.652	0.00418	-0.469	1	-0.559	0.843	-0.552	0.0144	-0.456	0.0183	-0.944	0.00057	0.0232
ENSG00000177105	RHOG	-0.631	0.00426	-0.217	1	-0.39	0.992	-0.61	0.0158	-0.559	0.00347	-1.03	0.000941	0.0382
ENSG00000121316	PLBD1	-0.632	0.00437	-0.698	1	-1.03	0.137	-0.598	0.0176	-0.432	0.131	-0.988	0.00109	0.16
ENSG00000158578	ALAS2	0.839	0.00456	1.13	1	0.942	0.992	-0.488	0.114	-0.0419	0.969	-0.795	0.339	1
ENSG00000014216	CAPN1	-0.652	0.00464	-0.309	1	-0.375	0.992	-0.409	0.0663	-0.329	0.049	-0.634	0.0345	0.599
ENSG00000105205	CLC	0.842	0.00465	0.33	1	1.14	0.133	1.67	0.00764	0.47	0.69	1.33	0.053	0.618
ENSG00000125753	VASP	-0.632	0.00469	-0.273	1	-0.425	0.992	-0.577	0.0142	-0.457	0.012	-0.888	0.000736	0.0446
ENSG00000184922	FMNL1	-0.626	0.00469	-0.0896	1	-0.15	0.992	-0.592	0.0102	-0.383	0.0595	-0.8	0.00604	0.157
ENSG00000145685	LHFPL2	-0.884	0.0047	-0.99	1	-1.13	0.263	-0.107	NA	0.386	NA	-0.463	0.26	0.54
ENSG00000177628	GBA	-0.699	0.0047	-0.241	1	-0.487	0.959	-0.624	0.00536	-0.468	0.0188	-0.958	0.00105	0.0335
ENSG00000148841	ITPRIP	-0.658	0.00485	-0.259	1	-0.336	0.992	-0.626	0.00709	-0.324	0.195	-0.906	0.00109	0.0487
ENSG00000118900	UBN1	-0.67	0.00499	-0.0526	1	-0.0763	0.992	-0.728	0.00496	-0.268	0.32	-0.872	0.000591	0.0623
ENSG00000197943	PLCG2	-0.676	0.00505	-0.16	1	-0.282	0.992	-0.437	0.0239	-0.325	0.121	-0.734	0.00417	0.152
ENSG00000012232	EXTL3	-0.704	0.00513	-0.0619	1	-0.00812	1	-0.691	0.00664	-0.326	0.193	-0.903	0.000555	0.0832
ENSG00000076944	STXBP2	-0.633	0.00515	-0.236	1	-0.596	0.751	-0.594	0.0191	-0.571	0.00347	-0.86	0.00291	0.0424
ENSG00000105501	SIGLEC5	-0.827	0.00515	-0.314	1	-0.405	0.992	-0.747	0.00546	-0.53	NA	-1.11	2.98e-05	0.0462
ENSG00000119522	DENND1A	-0.762	0.00515	-0.535	1	-0.609	0.773	-0.222	0.326	-0.161	0.576	-0.475	0.131	0.871
ENSG00000184557	SOCS3	-0.76	0.00515	-1.94	1	-1.66	0.00495	-0.718	0.237	-0.774	0.0204	-1.42	7.27e-05	0.0969
ENSG00000182511	FES	-0.639	0.00528	-0.495	1	-0.681	0.593	-0.475	0.0389	-0.442	0.0219	-0.802	0.00818	0.155
ENSG00000132589	FLOT2	-0.66	0.00532	-0.597	1	-0.818	0.337	-0.783	0.00664	-0.619	0.00594	-1.26	5.08e-05	0.0177
ENSG00000071054	MAP4K4	-0.703	0.00535	-0.362	1	-0.463	0.97	-0.556	0.0326	-0.304	0.2	-0.79	0.00269	0.132
ENSG00000162736	NCSTN	-0.691	0.00541	-0.517	1	-0.536	0.88	-0.423	0.0413	-0.286	0.12	-0.684	0.0162	0.0823
ENSG00000235568	NFAM1	-0.618	0.00541	-0.186	1	-0.204	0.992	-0.608	0.00757	-0.327	0.0859	-0.859	0.00283	0.116
ENSG00000143947	RPS27A	0.72	0.00541	0.206	1	0.38	0.992	0.312	0.0965	0.0721	0.746	0.522	0.0776	0.516
ENSG00000125347	IRF1	-0.71	0.00543	-0.593	1	-0.427	0.992	-0.355	0.0703	-0.0661	0.839	-0.586	0.0993	1
ENSG00000044115	CTNNA1	-0.707	0.00557	-0.52	1	-0.764	0.51	-0.392	0.0519	-0.218	0.291	-0.58	0.0546	0.598
ENSG00000007237	GAS7	-0.685	0.00565	-1.01	1	-1.26	0.162	-0.826	0.00476	-0.551	0.0993	-1.16	0.00389	0.115
ENSG00000105355	PLIN3	-0.669	0.00565	-0.426	1	-0.559	0.818	-0.654	0.011	-0.589	0.00347	-1.03	0.00108	0.0305
ENSG00000105514	RAB3D	-0.665	0.00572	-0.144	1	-0.294	0.992	-0.601	0.012	-0.356	0.0944	-0.918	0.000588	0.0639
ENSG00000134243	SORT1	-0.754	0.00572	-1.15	1	-1.43	0.137	-0.74	0.00873	-0.188	0.693	-0.91	0.039	0.529
ENSG00000147010	SH3KBP1	-0.761	0.00572	-0.371	1	-0.397	0.992	-0.403	0.0673	-0.205	0.163	-0.568	0.0345	0.338
ENSG00000013364	MVP	-0.637	0.00573	-0.448	1	-0.451	0.991	-0.458	0.0363	-0.286	0.169	-0.694	0.0309	0.337
ENSG00000089159	PXN	-0.627	0.00585	-0.359	1	-0.432	0.992	-0.61	0.0156	-0.46	0.0141	-0.929	0.000555	0.0301
ENSG00000196843	ARID5A	-0.668	0.00585	-0.584	1	-0.603	0.806	-0.493	0.0768	-0.484	0.0461	-0.94	0.00215	0.0525
ENSG00000101336	HCK	-0.617	0.00632	-0.565	1	-0.675	0.595	-0.621	0.0126	-0.552	0.00185	-1.01	0.000287	0.021
ENSG00000176393	RNPEP	-0.691	0.00632	-0.128	1	-0.23	0.992	-0.268	0.187	-0.29	0.122	-0.529	0.0549	0.783
ENSG00000068079	IFI35	-0.714	0.00632	-1.02	1	-0.941	0.277	0.124	0.713	0.292	0.615	-0.132	0.788	1
ENSG00000071127	WDR1	-0.638	0.00632	-0.256	1	-0.262	0.992	-0.354	0.0773	-0.289	0.0359	-0.576	0.0314	0.245
ENSG00000103313	MEFV	-0.699	0.00632	-0.478	1	-0.46	0.975	-0.561	0.0146	-0.142	0.671	-0.885	0.00247	0.0511
ENSG00000187764	SEMA4D	-0.624	0.00632	-0.0676	1	-0.0607	0.992	-0.444	0.0306	-0.13	0.696	-0.651	0.0125	0.243
ENSG00000204420	MPIG6B	-0.83	0.00637	0.272	1	0.13	0.992	-0.283	0.39	-0.0843	0.849	-0.483	0.236	0.707
ENSG00000141522	ARHGDIA	-0.628	0.00655	-0.0822	1	-0.0556	0.992	-0.142	0.505	-0.212	0.4	-0.283	0.291	1
ENSG00000128340	RAC2	-0.607	0.00661	-0.222	1	-0.311	0.992	-0.447	0.0476	-0.442	0.012	-0.743	0.00617	0.0921
ENSG00000172757	CFL1	-0.606	0.00662	-0.169	1	-0.279	0.992	-0.312	0.164	-0.324	0.123	-0.612	0.0311	0.244
ENSG00000116871	MAP7D1	-0.645	0.00664	0.0307	1	0.029	0.993	-0.523	0.0191	-0.297	0.134	-0.604	0.0318	0.301
ENSG00000163219	ARHGAP25	-0.666	0.00664	-0.185	1	-0.17	0.992	-0.546	0.0185	-0.264	0.322	-0.707	0.0222	0.435
ENSG00000101294	HM13	-0.671	0.00684	-0.49	1	-0.402	0.992	-0.263	0.185	-0.156	0.478	-0.412	0.167	0.998
ENSG00000198888	MT-ND1	-0.598	0.00684	0.0791	1	-0.258	0.992	-0.11	0.72	-0.265	0.365	-0.32	0.379	1
ENSG00000160410	SHKBP1	-0.598	0.0071	-0.113	1	-0.294	0.992	-0.567	0.019	-0.601	0.00707	-0.985	0.00119	0.0955
ENSG00000130589	HELZ2	-0.703	0.00721	-0.565	1	-0.382	0.992	-0.27	0.336	0.156	0.77	-0.644	0.0417	0.297
ENSG00000105610	KLF1	0.848	0.00731	1.1	1	0.97	0.781	0.0148	NA	-0.384	NA	-0.694	0.0934	0.389
ENSG00000167173	C15orf39	-0.631	0.00734	-0.0689	1	-0.104	0.992	-0.515	0.033	-0.281	0.344	-0.631	0.0624	0.848
ENSG00000147168	IL2RG	-0.658	0.00753	-0.131	1	-0.319	0.992	-0.399	0.104	-0.352	0.0573	-0.47	0.114	0.565
ENSG00000132405	TBC1D14	-0.702	0.00754	-0.615	1	-0.587	0.764	-0.625	0.0102	-0.377	0.17	-0.975	0.000215	0.0232
ENSG00000173334	TRIB1	-0.884	0.00778	-0.825	1	-0.702	0.613	-0.649	0.00954	-0.275	0.379	-1.04	0.000729	0.0635
ENSG00000141298	SSH2	-0.63	0.00793	-0.31	1	-0.414	0.992	-0.683	0.011	-0.305	0.435	-0.981	0.00102	0.0974
ENSG00000130479	MAP1S	-0.745	0.00793	-0.0929	1	-0.104	0.992	-0.461	0.0398	-0.374	0.0709	-0.594	0.0431	0.708
ENSG00000135046	ANXA1	0.734	0.00793	-0.143	1	-0.218	0.992	0.25	0.307	0.208	0.487	0.345	0.273	0.992
ENSG00000171777	RASGRP4	-0.603	0.00793	-0.256	1	-0.382	0.992	-0.609	0.00757	-0.467	0.0183	-1	0.000185	0.0256
ENSG00000072864	NDE1	-0.737	0.00795	-0.227	1	-0.0949	0.992	-0.479	0.0286	-0.343	0.144	-0.729	0.0117	0.185
ENSG00000167207	NOD2	-0.706	0.00796	-0.731	1	-0.443	0.992	-0.445	0.0396	-0.103	0.71	-0.425	0.154	1
ENSG00000002834	LASP1	-0.634	0.00805	-0.192	1	-0.292	0.992	-0.531	0.017	-0.32	0.0636	-0.736	0.00948	0.278
ENSG00000116260	QSOX1	-0.66	0.00805	-0.133	1	-0.418	0.992	-0.683	0.00757	-0.508	0.0257	-0.901	0.00253	0.175
ENSG00000127824	TUBA4A	-0.603	0.00805	-0.0868	1	-0.164	0.992	-0.524	0.0294	-0.387	0.144	-0.976	0.000337	0.0884
ENSG00000156860	FBRS	-0.646	0.00805	-0.175	1	-0.153	0.992	-0.456	0.0473	-0.334	0.0766	-0.648	0.022	0.277
ENSG00000211893	IGHG2	-0.83	0.00805	0.278	1	0.335	0.992	0.341	0.355	0.65	0.178	-0.0987	0.83	0.826
ENSG00000166947	EPB42	0.81	0.00821	0.978	1	1	0.992	-0.0664	0.848	-0.257	0.655	-0.656	0.117	0.768
ENSG00000182782	HCAR2	-0.699	0.00827	-0.805	1	-0.61	0.88	-0.492	0.0722	-0.3	0.136	-0.7	0.0151	0.599
ENSG00000088833	NSFL1C	-0.682	0.00827	-0.263	1	-0.451	0.992	-0.436	0.0402	-0.31	0.215	-0.852	0.00271	0.128
ENSG00000182899	RPL35A	0.73	0.00847	0.232	1	0.175	0.992	0.226	0.238	0.0171	0.96	0.384	0.154	0.71
ENSG00000198053	SIRPA	-0.603	0.00853	-0.498	1	-0.704	0.55	-0.739	0.00481	-0.49	0.0454	-1.02	0.000129	0.0206
ENSG00000231925	TAPBP	-0.656	0.00853	-0.523	1	-0.532	0.855	-0.444	0.0615	-0.193	0.4	-0.592	0.0577	0.371
ENSG00000059377	TBXAS1	-0.612	0.0086	-0.31	1	-0.558	0.844	-0.644	0.00556	-0.421	0.11	-0.842	0.00844	0.191
ENSG00000171302	CANT1	-0.652	0.0086	-0.34	1	-0.299	0.992	-0.591	0.00821	-0.436	0.0209	-0.866	0.00163	0.0337
ENSG00000104419	NDRG1	-0.726	0.00862	-0.443	1	-0.434	0.992	-0.509	0.0368	-0.354	0.0717	-0.658	0.0284	0.178
ENSG00000177156	TALDO1	-0.588	0.00864	-0.214	1	-0.367	0.992	-0.561	0.013	-0.543	0.00329	-0.968	0.000834	0.0816
ENSG00000234745	HLA-B	-0.576	0.00864	-0.227	1	-0.263	0.992	-0.381	0.0608	-0.194	0.518	-0.533	0.108	0.996
ENSG00000164111	ANXA5	-0.639	0.00887	-0.51	1	-0.744	0.509	-0.187	0.337	-0.024	0.946	-0.198	0.498	1
ENSG00000156738	MS4A1	0.811	0.00897	0.566	1	0.695	0.755	0.506	0.0316	0.366	0.115	0.462	0.121	0.572
ENSG00000221869	CEBPD	-0.65	0.00897	-0.389	1	-0.397	0.992	-0.634	0.016	-0.403	0.21	-1.53	2.19e-07	0.0159
ENSG00000114867	EIF4G1	-0.684	0.00901	-0.258	1	-0.214	0.992	-0.124	0.539	-0.052	0.805	-0.162	0.543	1
ENSG00000171115	GIMAP8	-0.706	0.00911	-0.739	1	-0.699	0.701	0.029	0.908	0.218	0.517	-0.0162	0.962	1
ENSG00000072958	AP1M1	-0.674	0.0092	-0.204	1	-0.313	0.992	-0.289	0.154	-0.311	0.0766	-0.456	0.0696	0.549
ENSG00000165119	HNRNPK	-0.628	0.0092	-0.4	1	-0.38	0.992	-0.365	0.0475	-0.212	0.31	-0.557	0.0396	0.217
ENSG00000118181	RPS25	0.653	0.00924	0.205	1	0.21	0.992	0.216	0.224	-0.0029	0.991	0.424	0.0858	0.581
ENSG00000196396	PTPN1	-0.801	0.00924	-0.741	1	-0.807	0.628	-0.383	0.0909	-0.231	0.277	-0.482	0.149	0.625
ENSG00000272333	KMT2B	-0.69	0.00933	-0.21	1	-0.0556	0.992	-0.429	0.0513	-0.331	0.143	-0.633	0.0169	0.259
ENSG00000087274	ADD1	-0.635	0.00958	-0.28	1	-0.378	0.992	-0.367	0.108	-0.323	0.0518	-0.532	0.0443	0.275
ENSG00000133816	MICAL2	-0.62	0.00958	-0.318	1	-0.465	0.992	-0.572	0.017	-0.422	0.162	-0.901	0.00115	0.0858
ENSG00000149798	CDC42EP2	-0.759	0.00958	-0.0918	1	-0.037	0.992	-0.371	0.135	-0.127	0.687	-0.719	0.0435	0.711
ENSG00000196924	FLNA	-0.598	0.00958	0.082	1	0.164	0.992	-0.0789	0.764	0.0221	0.945	-0.0111	0.971	1
ENSG00000076662	ICAM3	-0.573	0.00963	-0.0777	1	-0.107	0.992	-0.537	0.0126	-0.475	0.0359	-0.775	0.00693	0.308
ENSG00000135677	GNS	-0.611	0.00973	-0.562	1	-0.673	0.61	-0.573	0.00556	-0.203	0.401	-0.687	0.0275	0.156
ENSG00000123836	PFKFB2	-0.707	0.00983	-1.45	1	-1.56	0.107	-1.04	0.073	-0.359	0.727	-1.9	0.00623	0.428
ENSG00000136942	RPL35	0.824	0.00984	0.378	1	0.526	0.936	0.5	0.0363	0.0895	0.783	0.597	0.0542	0.509
ENSG00000168404	MLKL	-0.691	0.00984	-0.861	1	-0.975	0.231	-0.34	0.148	-0.0427	0.902	-0.653	0.0455	0.555
ENSG00000105323	HNRNPUL1	-0.625	0.00985	-0.249	1	-0.268	0.992	-0.245	0.201	-0.214	0.161	-0.383	0.13	0.697
ENSG00000196663	TECPR2	-0.633	0.00991	-0.38	1	-0.499	0.939	-0.82	0.00476	-0.57	0.00594	-1.12	8.14e-05	0.0215
ENSG00000101577	LPIN2	-0.666	0.0104	-0.343	1	-0.156	0.992	-0.479	0.0612	-0.0587	0.898	-0.599	0.0462	0.664
ENSG00000104324	CPQ	-0.655	0.0105	-0.288	1	-0.408	0.992	-0.672	0.00476	-0.467	0.0335	-0.884	0.00246	0.123
ENSG00000103549	RNF40	-0.64	0.0107	-0.15	1	-0.138	0.992	-0.356	0.0704	-0.295	0.0673	-0.507	0.0553	0.327
ENSG00000169902	TPST1	-0.935	0.0109	-0.0773	1	-0.211	0.992	-1.13	0.128	-0.501	0.69	-2.15	0.0204	0.829
ENSG00000257017	HP	-0.685	0.0109	-1.04	1	-1.54	0.0104	-0.987	0.00493	-0.683	0.066	-1.44	8.96e-05	0.121
ENSG00000211949	IGHV3-23	-0.778	0.0109	-0.0261	1	0.141	0.992	0.372	0.263	0.109	0.835	-0.587	0.155	0.735
ENSG00000115677	HDLBP	-0.625	0.0109	-0.244	1	-0.317	0.992	-0.294	0.136	-0.283	0.119	-0.47	0.0953	0.708
ENSG00000138107	ACTR1A	-0.619	0.0109	-0.239	1	-0.411	0.992	-0.414	0.0471	-0.347	0.0419	-0.583	0.0348	0.236
ENSG00000142784	WDTC1	-0.608	0.0109	-0.158	1	-0.262	0.992	-0.467	0.0551	-0.362	0.0819	-0.851	0.0023	0.0238
ENSG00000158517	NCF1	-0.606	0.0109	-0.179	1	-0.34	0.992	-0.417	0.0385	-0.243	0.363	-0.782	0.00587	0.0974
ENSG00000162711	NLRP3	-0.86	0.0109	-0.737	1	-0.659	0.776	-0.0478	0.865	0.025	NA	-0.107	0.75	1
ENSG00000174231	PRPF8	-0.647	0.0109	-0.089	1	0.0264	0.993	-0.166	0.413	-0.14	0.522	-0.183	0.429	0.766
ENSG00000090339	ICAM1	-0.686	0.011	-0.536	1	-0.52	0.904	-0.689	0.00586	-0.489	0.0395	-0.652	0.0598	0.224
ENSG00000174885	NLRP6	-0.73	0.0111	-0.0711	1	0.103	0.992	-0.982	0.00476	-0.605	0.231	-1.51	4.39e-05	0.0962
ENSG00000143368	SF3B4	-0.696	0.0112	-0.125	1	-0.134	0.992	-0.187	0.351	-0.234	0.317	-0.468	0.0921	0.928
ENSG00000175727	MLXIP	-0.689	0.0112	-0.518	1	-0.504	0.97	-0.389	0.111	-0.289	0.235	-0.56	0.0385	0.369
ENSG00000149781	FERMT3	-0.578	0.0113	-0.202	1	-0.296	0.992	-0.4	0.0786	-0.38	0.0486	-0.623	0.0308	0.376
ENSG00000189067	LITAF	-0.66	0.0114	-0.537	1	-0.669	0.595	-0.732	0.0102	-0.449	0.0372	-1.12	0.000324	0.0284
ENSG00000213654	GPSM3	-0.568	0.0114	-0.246	1	-0.376	0.992	-0.5	0.0323	-0.469	0.0151	-0.857	0.00204	0.0621
ENSG00000170909	OSCAR	-0.627	0.0114	-0.229	1	-0.528	0.895	-0.516	0.0257	-0.386	0.0717	-0.763	0.00858	0.264
ENSG00000104408	EIF3E	0.724	0.0114	-0.00604	1	0.214	0.992	0.44	0.0667	0.296	0.0978	0.757	0.0151	0.138
ENSG00000148396	SEC16A	-0.715	0.0117	-0.363	1	-0.234	0.992	-0.368	0.103	-0.263	0.124	-0.506	0.0561	0.536
ENSG00000119318	RAD23B	-0.691	0.0118	-0.321	1	-0.496	0.946	-0.533	0.0191	-0.262	0.252	-0.76	0.00916	0.0614
ENSG00000105520	PLPPR2	-0.614	0.0119	-0.01	1	-0.0861	0.992	-0.607	0.00597	-0.534	0.0178	-0.913	0.000624	0.111
ENSG00000078369	GNB1	-0.592	0.0119	-0.219	1	-0.256	0.992	-0.382	0.0419	-0.231	0.179	-0.57	0.0266	0.0868
ENSG00000110713	NUP98	-0.646	0.0119	-0.322	1	-0.158	0.992	-0.535	0.0087	-0.313	0.208	-0.744	0.00449	0.16
ENSG00000135956	TMEM127	-0.603	0.012	-0.189	1	-0.195	0.992	-0.501	0.0133	-0.316	0.0151	-0.682	0.00655	0.0972
ENSG00000136026	CKAP4	-0.587	0.012	-0.411	1	-0.836	0.391	-0.762	0.00802	-0.512	0.126	-1.01	0.00361	0.153
ENSG00000135074	ADAM19	-0.664	0.012	-0.208	1	-0.132	0.992	-0.49	0.0217	-0.259	0.43	-0.794	0.000331	0.118
ENSG00000186635	ARAP1	-0.564	0.012	-0.116	1	-0.153	0.992	-0.498	0.0108	-0.328	0.086	-0.716	0.00628	0.134
ENSG00000102921	N4BP1	-0.633	0.0121	-0.44	1	-0.61	0.751	-0.643	0.0191	-0.372	0.0928	-0.864	0.00176	0.0235
ENSG00000117676	RPS6KA1	-0.567	0.0122	-0.252	1	-0.361	0.992	-0.537	0.0189	-0.48	0.0119	-0.855	0.00131	0.0511
ENSG00000079739	PGM1	-0.759	0.0123	-0.163	1	-0.329	0.992	-0.599	0.0208	-0.468	0.0585	-0.816	0.0075	0.201
ENSG00000107099	DOCK8	-0.613	0.0123	-0.385	1	-0.358	0.992	-0.368	0.0476	-0.0727	0.83	-0.58	0.0199	0.127
ENSG00000128016	ZFP36	-0.602	0.0123	-0.551	1	-0.693	0.591	-0.557	0.0208	-0.333	0.0636	-0.792	0.00167	0.0176
ENSG00000130382	MLLT1	-0.642	0.0126	-0.699	1	-0.742	0.659	-0.656	0.0285	-0.594	0.00495	-1.07	0.00148	0.045
ENSG00000088832	FKBP1A	-0.582	0.0127	-0.291	1	-0.499	0.904	-0.444	0.0263	-0.293	0.0643	-0.636	0.00924	0.122
ENSG00000257335	MGAM	-0.589	0.0127	-0.599	1	-0.928	0.224	-0.999	0.00165	-0.656	0.0688	-1.39	6.5e-06	0.0255
ENSG00000164054	SHISA5	-0.567	0.0128	-0.384	1	-0.39	0.992	-0.442	0.0807	-0.109	0.795	-0.776	0.0185	0.176
ENSG00000131759	RARA	-0.583	0.0129	-0.183	1	-0.31	0.992	-0.545	0.0287	-0.398	0.0312	-0.872	0.00299	0.0632
ENSG00000111331	OAS3	-0.842	0.013	-1.32	1	-1.08	0.28	0.68	0.299	0.973	0.31	0.574	0.377	1
ENSG00000014164	ZC3H3	-0.733	0.013	-0.603	1	-0.526	0.932	-0.528	0.0349	-0.46	0.0167	-0.81	0.00995	0.0838
ENSG00000101849	TBL1X	-0.628	0.0132	-0.233	1	-0.133	0.992	-0.537	0.0134	-0.403	0.0561	-0.799	0.00119	0.121
ENSG00000163297	ANTXR2	-0.67	0.0132	-0.383	1	-0.469	0.992	-0.455	0.0237	-0.125	0.669	-0.577	0.0336	0.751
ENSG00000156599	ZDHHC5	-0.653	0.0132	-0.332	1	-0.38	0.992	-0.386	0.0484	-0.244	0.157	-0.504	0.059	0.215
ENSG00000167566	NCKAP5L	-0.739	0.0132	-0.311	1	-0.388	0.992	-0.35	0.136	-0.247	0.348	-0.512	0.0757	0.864
ENSG00000175806	MSRA	-0.799	0.0132	-0.587	1	-0.583	0.88	-0.579	0.0441	-0.385	NA	-0.941	0.000956	0.0823
ENSG00000105287	PRKD2	-0.604	0.0133	-0.151	1	-0.127	0.992	-0.443	0.0676	-0.163	0.668	-0.596	0.0677	0.777
ENSG00000082641	NFE2L1	-0.697	0.0133	-0.232	1	-0.31	0.992	-0.352	0.0643	-0.172	0.42	-0.342	0.188	0.476
ENSG00000091106	NLRC4	-0.624	0.0133	-0.754	1	-1.25	0.0493	-0.713	0.00637	-0.459	0.0768	-1.18	0.000841	0.0432
ENSG00000197548	ATG7	-0.691	0.0133	-0.168	1	-0.269	0.992	-0.336	0.0693	-0.241	0.17	-0.594	0.0179	0.109
ENSG00000026025	VIM	-0.552	0.0134	-0.163	1	-0.504	0.899	-0.477	0.0257	-0.434	0.0277	-0.57	0.0559	0.534
ENSG00000126561	STAT5A	-0.613	0.0134	-0.58	1	-0.435	0.992	-0.442	0.0411	-0.268	0.176	-0.558	0.055	0.313
ENSG00000254470	AP5B1	-0.592	0.0135	-0.512	1	-0.496	0.932	-0.545	0.0128	-0.157	0.488	-0.889	0.000441	0.0176
ENSG00000115604	IL18R1	-0.79	0.0135	-0.935	1	-1.01	0.28	-1.06	0.0706	-0.354	0.749	-2	0.00378	0.169
ENSG00000168028	RPSA	0.661	0.0135	0.501	1	0.58	0.782	0.334	0.0737	0.0565	0.847	0.557	0.0282	0.134
ENSG00000177663	IL17RA	-0.562	0.0137	-0.373	1	-0.495	0.904	-0.614	0.00826	-0.275	0.2	-0.894	0.000391	0.0206
ENSG00000150961	SEC24D	-0.813	0.0137	-0.64	1	-0.67	0.757	-0.19	0.313	0.14	NA	-0.392	0.177	0.475
ENSG00000163545	NUAK2	-0.614	0.0137	-0.311	1	-0.286	0.992	-0.586	0.0188	-0.333	0.14	-0.826	0.00357	0.0872
ENSG00000197321	SVIL	-0.666	0.0137	-0.388	1	-0.445	0.992	-0.744	0.00571	-0.387	0.222	-0.943	0.000651	0.0598
ENSG00000100316	RPL3	0.609	0.0138	0.516	1	0.597	0.755	0.401	0.0294	0.069	0.819	0.61	0.0286	0.0823
ENSG00000126759	CFP	-0.574	0.0138	-0.139	1	-0.106	0.992	-0.512	0.00931	-0.395	0.0333	-0.694	0.0105	0.175
ENSG00000162511	LAPTM5	-0.543	0.0138	-0.0789	1	-0.24	0.992	-0.49	0.0166	-0.328	0.0859	-0.637	0.026	0.229
ENSG00000268734	AC245128.3	-0.73	0.0139	-0.583	1	-0.958	0.28	-0.647	0.0152	-0.406	NA	-1.2	6e-06	0.035
ENSG00000100280	AP1B1	-0.651	0.014	-0.146	1	-0.122	0.992	-0.00454	0.987	-0.0555	0.861	-0.0722	0.807	1
ENSG00000257923	CUX1	-0.654	0.014	-0.275	1	-0.371	0.992	-0.431	0.0447	-0.273	0.13	-0.55	0.0437	0.377
ENSG00000111640	GAPDH	-0.544	0.0141	-0.206	1	-0.464	0.958	-0.354	0.133	-0.401	0.122	-0.557	0.0634	0.69
ENSG00000115828	QPCT	-0.597	0.0142	-0.343	1	-0.537	0.974	-0.648	0.0142	-0.487	0.17	-0.972	1.26e-05	0.27
ENSG00000127946	HIP1	-0.693	0.0143	-0.471	1	-0.455	0.992	-0.716	0.00797	-0.533	0.0031	-1.02	1.19e-05	0.021
ENSG00000163823	CCR1	-0.629	0.0145	-1.28	1	-1.18	0.0829	-0.209	0.496	0.0542	0.919	-0.485	0.141	0.794
ENSG00000196588	MKL1	-0.617	0.0145	0.0326	1	-0.139	0.992	-0.263	0.186	-0.138	0.465	-0.389	0.115	0.856
ENSG00000163565	IFI16	-0.68	0.0146	-1.05	1	-0.846	0.303	-0.3	0.24	0.12	0.818	-0.687	0.0346	0.321
ENSG00000109320	NFKB1	-0.65	0.0147	-0.41	1	-0.456	0.992	-0.375	0.0786	-0.276	0.049	-0.473	0.0686	0.35
ENSG00000152291	TGOLN2	-0.596	0.0147	-0.418	1	-0.438	0.992	-0.391	0.045	-0.182	0.277	-0.47	0.055	0.201
ENSG00000172354	GNB2	-0.548	0.0147	-0.276	1	-0.332	0.992	-0.573	0.0141	-0.477	0.012	-0.947	0.000749	0.0335
ENSG00000066336	SPI1	-0.54	0.0148	-0.236	1	-0.393	0.992	-0.62	0.00883	-0.56	0.00343	-1.07	0.000422	0.0301
ENSG00000100888	CHD8	-0.726	0.0148	-0.427	1	-0.43	0.992	-0.382	0.0851	-0.229	0.249	-0.461	0.0886	0.417
ENSG00000108848	LUC7L3	0.701	0.0148	0.19	1	0.234	0.992	-0.00518	0.987	0.18	0.591	0.257	0.41	1
ENSG00000117228	GBP1	-0.725	0.0148	-1.25	1	-1.12	0.0723	0.204	0.407	0.868	0.0544	0.364	0.619	0.76
ENSG00000122406	RPL5	0.598	0.0148	0.308	1	0.375	0.992	0.347	0.078	0.126	0.587	0.569	0.0455	0.226
ENSG00000176788	BASP1	-0.628	0.0148	-0.567	1	-0.788	0.4	-0.805	0.00738	-0.562	0.0153	-1.39	9.15e-06	0.0176
ENSG00000198585	NUDT16	-0.671	0.0148	-0.826	1	-0.726	0.681	-0.451	0.045	-0.115	0.829	-0.79	0.0271	0.555
ENSG00000204569	PPP1R10	-0.653	0.0148	-0.371	1	-0.343	0.992	-0.454	0.0446	-0.239	0.161	-0.576	0.0394	0.35
ENSG00000100299	ARSA	-0.608	0.0148	-0.0653	1	-0.108	0.992	-0.373	0.0394	-0.318	0.178	-0.589	0.0508	0.837
ENSG00000162434	JAK1	-0.601	0.0148	-0.281	1	-0.257	0.992	-0.463	0.0236	-0.205	0.425	-0.582	0.0273	0.258
ENSG00000075785	RAB7A	-0.596	0.0148	-0.323	1	-0.468	0.956	-0.624	0.00826	-0.371	0.153	-0.93	0.00137	0.0548
ENSG00000129250	KIF1C	-0.715	0.0149	-0.411	1	-0.266	0.992	-0.33	0.111	-0.231	0.21	-0.452	0.103	0.789
ENSG00000067560	RHOA	-0.557	0.015	-0.255	1	-0.385	0.992	-0.424	0.0226	-0.282	0.0981	-0.62	0.02	0.112
ENSG00000181789	COPG1	-0.63	0.015	-0.181	1	-0.154	0.992	-0.359	0.0614	-0.223	0.248	-0.546	0.0482	0.779
ENSG00000151726	ACSL1	-0.578	0.0151	-0.832	1	-1.03	0.133	-0.76	0.00616	-0.386	0.177	-1.39	1.86e-06	0.0176
ENSG00000157551	KCNJ15	-0.575	0.0152	-0.779	1	-0.865	0.358	-0.711	0.00853	-0.405	0.153	-1.12	0.000178	0.102
ENSG00000102265	TIMP1	-0.575	0.0152	-0.0667	1	-0.192	0.992	-0.507	0.0317	-0.641	0.0107	-0.827	0.0084	0.0511
ENSG00000012779	ALOX5	-0.539	0.0154	-0.483	1	-0.637	0.665	-0.671	0.0104	-0.52	0.0128	-1.12	0.000126	0.0298
ENSG00000204843	DCTN1	-0.635	0.0154	-0.148	1	-0.178	0.992	-0.346	0.111	-0.291	0.0933	-0.485	0.0858	0.885
ENSG00000165025	SYK	-0.562	0.0156	-0.348	1	-0.473	0.952	-0.47	0.0139	-0.266	0.141	-0.619	0.0282	0.214
ENSG00000185033	SEMA4B	-0.59	0.0156	-0.3	1	-0.329	0.992	-0.516	0.0144	-0.289	0.161	-0.849	0.000911	0.0666
ENSG00000101474	APMAP	-0.578	0.0157	-0.324	1	-0.688	0.591	-0.779	0.00496	-0.65	0.0623	-1.13	2.7e-05	0.0903
ENSG00000197965	MPZL1	-0.675	0.0157	0.0582	1	0.0901	0.992	-0.479	0.073	0.0733	0.92	-0.685	0.115	1
ENSG00000129450	SIGLEC9	-0.593	0.016	-0.672	1	-0.871	0.303	-0.589	0.0236	-0.447	0.0128	-0.876	0.00125	0.0245
ENSG00000143409	MINDY1	-0.582	0.016	-0.167	1	-0.351	0.992	-0.561	0.0156	-0.388	0.117	-0.911	0.000517	0.0765
ENSG00000105329	TGFB1	-0.559	0.0161	-0.114	1	-0.139	0.992	-0.351	0.134	-0.178	0.422	-0.445	0.114	0.918
ENSG00000204577	LILRB3	-0.548	0.0161	-0.419	1	-0.618	0.744	-0.627	0.00736	-0.425	0.0538	-1.04	0.000412	0.0331
ENSG00000197903	HIST1H2BK	-0.626	0.0163	-0.0738	1	-0.3	0.992	-0.509	0.0317	-0.647	0.000323	-0.97	0.00194	0.0688
ENSG00000140575	IQGAP1	-0.586	0.0165	-0.501	1	-0.642	0.674	-0.632	0.0115	-0.224	0.562	-0.877	0.00682	0.113
ENSG00000075426	FOSL2	-0.598	0.0165	-0.513	1	-0.556	0.818	-0.619	0.00965	-0.351	0.0825	-0.978	0.000126	0.0181
ENSG00000120733	KDM3B	-0.615	0.0166	-0.4	1	-0.436	0.992	-0.521	0.0181	-0.271	0.25	-0.629	0.0135	0.111
ENSG00000132005	RFX1	-0.756	0.0168	0.0465	1	-0.0314	0.993	-0.509	0.0227	-0.338	0.0441	-0.713	0.0108	0.0716
ENSG00000163191	S100A11	-0.528	0.0168	-0.261	1	-0.501	0.932	-0.711	0.00586	-0.629	0.00044	-1.2	7.08e-05	0.0232
ENSG00000147416	ATP6V1B2	-0.547	0.0168	-0.222	1	-0.264	0.992	-0.519	0.00946	-0.25	0.333	-0.797	0.00718	0.166
ENSG00000140332	TLE3	-0.627	0.0169	-0.541	1	-0.393	0.992	-0.664	0.0144	-0.408	0.0792	-1.06	0.000476	0.0309
ENSG00000129657	SEC14L1	-0.579	0.017	-0.208	1	-0.163	0.992	-0.652	0.00797	-0.321	0.351	-0.966	0.00585	0.185
ENSG00000152601	MBNL1	0.605	0.0173	0.174	1	0.118	0.992	0.0648	0.848	0.373	0.443	0.231	0.556	1
ENSG00000083444	PLOD1	-0.649	0.0174	0.102	1	-0.187	0.992	-0.632	0.00536	-0.43	0.0153	-0.859	0.00558	0.135
ENSG00000136167	LCP1	-0.579	0.0175	-0.428	1	-0.51	0.894	-0.536	0.0162	-0.327	0.0842	-0.81	0.00482	0.0775
ENSG00000013810	TACC3	-0.573	0.0176	-0.248	1	-0.323	0.992	-0.486	0.0237	-0.521	0.0185	-0.762	0.00258	0.14
ENSG00000140497	SCAMP2	-0.595	0.0176	-0.181	1	-0.194	0.992	-0.237	0.198	-0.228	0.206	-0.33	0.167	0.539
ENSG00000164587	RPS14	0.549	0.0176	0.376	1	0.381	0.992	0.173	0.285	-0.0387	0.906	0.352	0.165	0.752
ENSG00000100109	TFIP11	-0.667	0.0177	-0.326	1	-0.366	0.992	-0.4	0.0551	-0.369	0.0641	-0.575	0.0431	0.195
ENSG00000132694	ARHGEF11	-0.616	0.0177	-0.352	1	-0.368	0.992	-0.544	0.00803	-0.336	0.041	-0.721	0.00469	0.21
ENSG00000265972	TXNIP	-0.563	0.0177	-0.135	1	-0.0424	0.992	-0.301	0.192	0.0833	0.882	-0.554	0.0881	0.831
ENSG00000114353	GNAI2	-0.526	0.0178	-0.111	1	-0.151	0.992	-0.422	0.0347	-0.319	0.0431	-0.665	0.0122	0.0989
ENSG00000132510	KDM6B	-0.564	0.0178	-0.152	1	-0.227	0.992	-0.64	0.00929	-0.423	0.0768	-0.988	0.000186	0.0411
ENSG00000154146	NRGN	-0.54	0.0178	0.398	1	0.0947	0.992	-0.269	0.352	-0.279	0.4	-0.636	0.105	0.371
ENSG00000169032	MAP2K1	-0.752	0.0178	-0.338	1	-0.328	0.992	-0.18	0.314	0.0508	0.864	-0.267	0.334	1
ENSG00000171860	C3AR1	-0.657	0.0178	-0.507	1	-1.03	0.216	-0.427	0.064	-0.155	0.711	-0.642	0.0456	0.98
ENSG00000103187	COTL1	-0.525	0.0179	-0.202	1	-0.369	0.992	-0.377	0.0516	-0.319	0.0595	-0.527	0.0448	0.294
ENSG00000105953	OGDH	-0.6	0.0179	-0.0563	1	-0.117	0.992	-0.224	0.188	-0.146	0.462	-0.304	0.226	0.875
ENSG00000157350	ST3GAL2	-0.566	0.0179	-0.221	1	-0.434	0.992	-0.56	0.0187	-0.394	0.0158	-0.793	0.00155	0.0238
ENSG00000116688	MFN2	-0.584	0.0179	-0.0186	1	-0.368	0.992	-0.627	0.00757	-0.437	0.0825	-0.965	0.000336	0.0182
ENSG00000122218	COPA	-0.583	0.0179	-0.25	1	-0.407	0.992	-0.271	0.18	-0.18	0.286	-0.411	0.13	0.871
ENSG00000130766	SESN2	-0.788	0.0179	-0.604	1	-0.668	0.895	-0.678	0.036	-0.502	NA	-0.881	0.0184	0.232
ENSG00000139722	VPS37B	-0.598	0.0179	-0.122	1	-0.248	0.992	-0.505	0.0357	-0.422	0.0343	-0.825	0.00174	0.121
ENSG00000160633	SAFB	-0.633	0.0179	-0.346	1	-0.266	0.992	-0.245	0.215	-0.192	0.38	-0.401	0.116	0.796
ENSG00000178719	GRINA	-0.529	0.0182	-0.368	1	-0.782	0.51	-0.589	0.0217	-0.536	0.0344	-1.07	0.000841	0.0232
ENSG00000160710	ADAR	-0.602	0.0183	-0.449	1	-0.476	0.948	-0.465	0.0488	-0.0484	0.908	-0.658	0.0251	0.266
ENSG00000133318	RTN3	-0.575	0.0183	-0.307	1	-0.55	0.828	-0.672	0.00586	-0.449	0.0624	-0.994	6.49e-05	0.0464
ENSG00000100605	ITPK1	-0.549	0.0183	-0.0159	1	-0.0736	0.992	-0.502	0.0363	-0.173	0.697	-0.766	0.0455	0.556
ENSG00000102882	MAPK3	-0.567	0.0185	-0.054	1	-0.252	0.992	-0.548	0.0177	-0.578	0.00226	-0.878	0.00154	0.0823
ENSG00000139572	GPR84	-0.846	0.0185	-1.26	1	-1.76	0.0468	-0.852	NA	-0.605	NA	-1.53	0.00105	0.144
ENSG00000149273	RPS3	0.556	0.0185	0.377	1	0.443	0.992	0.251	0.129	-0.0326	0.919	0.437	0.0793	0.183
ENSG00000170525	PFKFB3	-0.647	0.0188	-1.32	1	-1.39	0.0365	-0.718	0.0304	-0.712	0.0183	-1.36	0.000112	0.0659
ENSG00000100031	GGT1	-0.683	0.0192	-0.216	1	-0.405	0.992	-0.6	0.0263	-0.717	NA	-0.841	0.00785	0.11
ENSG00000072518	MARK2	-0.579	0.0193	-0.068	1	-0.155	0.992	-0.52	0.0152	-0.278	0.206	-0.768	0.00343	0.0639
ENSG00000143641	GALNT2	-0.635	0.0193	-0.569	1	-0.853	0.599	-0.33	0.158	-0.301	0.176	-0.581	0.0714	0.534
ENSG00000167182	SP2	-0.722	0.0193	-0.17	1	-0.087	0.992	-0.444	0.0524	-0.249	0.205	-0.554	0.0455	0.309
ENSG00000196562	SULF2	-0.596	0.0193	0.0385	1	0.388	0.992	-0.278	0.12	-0.244	0.31	-0.373	0.156	0.598
ENSG00000166716	ZNF592	-0.603	0.0194	-0.196	1	-0.218	0.992	-0.534	0.0245	-0.293	0.15	-0.682	0.00994	0.106
ENSG00000137207	YIPF3	-0.569	0.0195	-0.19	1	-0.151	0.992	-0.528	0.0221	-0.449	0.0259	-0.798	0.00723	0.104
ENSG00000254415	SIGLEC14	-0.561	0.0195	-0.125	1	-0.377	0.992	-0.561	0.0166	-0.264	0.247	-0.885	0.00048	0.0142
ENSG00000141551	CSNK1D	-0.546	0.0197	-0.279	1	-0.285	0.992	-0.561	0.0133	-0.38	0.0482	-0.827	0.000985	0.021
ENSG00000157557	ETS2	-0.623	0.0199	-0.802	1	-0.763	0.509	-0.751	0.00664	-0.388	0.2	-1.07	0.000201	0.021
ENSG00000055332	EIF2AK2	-0.688	0.0199	-0.764	1	-0.956	0.231	-0.22	0.491	0.527	0.289	-0.52	0.111	0.24
ENSG00000060237	WNK1	-0.58	0.02	-0.402	1	-0.598	0.867	-0.469	0.0357	-0.179	0.551	-0.489	0.0876	0.662
ENSG00000167703	SLC43A2	-0.558	0.0201	0.0897	1	0.0389	0.992	-0.561	0.0126	-0.339	0.136	-0.743	0.0112	0.162
ENSG00000132256	TRIM5	-0.849	0.0203	-0.699	1	-0.528	0.959	-0.0769	0.798	0.479	NA	-0.289	0.392	0.33
ENSG00000198925	ATG9A	-0.583	0.0205	-0.0968	1	-0.183	0.992	-0.498	0.0292	-0.433	0.0594	-0.761	0.0036	0.121
ENSG00000162881	OXER1	-0.664	0.0207	-0.195	1	-0.493	0.992	-0.419	0.0807	-0.693	0.0938	-0.78	0.0023	0.77
ENSG00000101916	TLR8	-0.583	0.0209	-0.768	1	-1.03	0.162	-0.641	0.0129	-0.201	0.632	-0.909	0.00484	0.135
ENSG00000092929	UNC13D	-0.529	0.021	0.0189	1	0.0133	0.997	-0.527	0.0126	-0.419	0.0343	-0.765	0.00462	0.087
ENSG00000158545	ZC3H18	-0.714	0.021	-0.26	1	-0.159	0.992	-0.231	0.259	-0.184	0.398	-0.431	0.0943	0.708
ENSG00000169564	PCBP1	-0.53	0.021	-0.285	1	-0.279	0.992	-0.469	0.0191	-0.318	0.0141	-0.61	0.0154	0.0599
ENSG00000176095	IP6K1	-0.589	0.021	-0.155	1	-0.13	0.992	-0.532	0.0147	-0.368	0.0819	-0.746	0.00954	0.15
ENSG00000064999	ANKS1A	-0.698	0.0214	-0.491	1	-0.674	0.817	-0.479	0.0583	-0.14	NA	-0.832	0.0169	0.221
ENSG00000008516	MMP25	-0.51	0.0218	-0.25	1	-0.526	0.88	-0.771	0.00496	-0.588	0.0371	-1.21	2.21e-05	0.0445
ENSG00000113140	SPARC	-0.556	0.0219	0.225	1	-0.014	0.997	-0.327	0.217	-0.191	0.66	-0.515	0.236	1
ENSG00000158825	CDA	-0.536	0.0219	-0.0788	1	-0.279	0.992	-0.649	0.00941	-0.705	0.00729	-1.17	2.2e-05	0.082
ENSG00000275700	AATF	-0.663	0.022	-0.308	1	-0.304	0.992	-0.225	0.251	-0.211	0.331	-0.402	0.132	0.833
ENSG00000120899	PTK2B	-0.537	0.0222	-0.267	1	-0.286	0.992	-0.453	0.0182	-0.226	0.258	-0.707	0.00521	0.0403
ENSG00000103653	CSK	-0.524	0.0224	-0.129	1	-0.248	0.992	-0.403	0.0594	-0.359	0.0508	-0.52	0.0533	0.346
ENSG00000143110	C1orf162	-0.539	0.0224	-0.466	1	-0.971	0.234	-0.257	0.273	-0.244	0.385	-0.435	0.161	0.845
ENSG00000054118	THRAP3	-0.648	0.0224	-0.265	1	-0.272	0.992	-0.381	0.0519	-0.245	0.223	-0.532	0.0393	0.128
ENSG00000196549	MME	-0.554	0.0225	-0.191	1	-0.184	0.992	-0.682	0.0116	-0.373	0.272	-0.834	0.000304	0.421
ENSG00000141480	ARRB2	-0.521	0.0228	-0.469	1	-0.563	0.781	-0.492	0.0389	-0.42	0.0219	-0.838	0.00329	0.0733
ENSG00000102879	CORO1A	-0.506	0.0228	-0.0196	1	-0.0343	0.992	-0.342	0.0672	-0.344	0.0523	-0.576	0.0258	0.377
ENSG00000124491	F13A1	-0.561	0.0229	-0.117	1	-0.291	0.992	-0.348	0.12	-0.185	0.66	-0.408	0.266	1
ENSG00000141503	MINK1	-0.605	0.0229	-0.0723	1	-0.0203	0.995	-0.134	0.546	-0.177	0.27	-0.157	0.553	1
ENSG00000173535	TNFRSF10C	-0.538	0.023	-0.436	1	-0.551	0.828	-0.678	0.00757	-0.484	0.0167	-1.09	0.000185	0.0232
ENSG00000123349	PFDN5	0.654	0.023	0.128	1	-0.0743	0.992	0.0102	0.971	-0.151	0.615	0.039	0.891	0.945
ENSG00000198886	MT-ND4	-0.517	0.0231	-0.014	1	-0.318	0.992	0.031	0.922	-0.134	0.66	-0.117	0.749	1
ENSG00000157600	TMEM164	-0.589	0.0232	-0.196	1	-0.109	0.992	-0.463	0.0294	-0.178	0.448	-0.545	0.0539	0.913
ENSG00000069399	BCL3	-0.57	0.0232	-0.529	1	-0.371	0.992	-0.672	0.00802	-0.583	0.0084	-1.11	0.000122	0.0206
ENSG00000204592	HLA-E	-0.518	0.0232	-0.26	1	-0.228	0.992	-0.431	0.0462	-0.226	0.362	-0.644	0.0358	0.383
ENSG00000172046	USP19	-0.622	0.0234	-0.208	1	-0.0491	0.992	-0.31	0.0947	-0.224	0.283	-0.499	0.0699	0.474
ENSG00000162889	MAPKAPK2	-0.58	0.0234	-0.277	1	-0.336	0.992	-0.624	0.0138	-0.304	0.25	-0.899	0.00286	0.0858
ENSG00000136888	ATP6V1G1	0.708	0.0235	-0.0582	1	0.202	0.992	0.233	0.364	0.223	NA	0.264	0.355	1
ENSG00000118113	MMP8	-0.632	0.0235	-0.799	1	-1.19	0.299	-1.83	0.0231	-1.44	0.185	-2.47	6.53e-05	0.115
ENSG00000198763	MT-ND2	-0.507	0.0235	0.0083	1	-0.321	0.992	-0.0697	0.821	-0.173	0.591	-0.186	0.599	1
ENSG00000100558	PLEK2	0.884	0.0236	0.893	1	0.891	0.92	-0.0905	NA	-0.2	NA	-0.698	0.113	0.853
ENSG00000143416	SELENBP1	0.626	0.0237	0.912	1	0.828	0.992	-0.32	0.253	-0.386	0.497	-0.743	0.255	1
ENSG00000171608	PIK3CD	-0.545	0.0237	-0.303	1	-0.257	0.992	-0.59	0.0113	-0.407	0.029	-0.761	0.00148	0.056
ENSG00000089157	RPLP0	0.578	0.0237	0.38	1	0.415	0.992	0.309	0.0657	0.0318	0.919	0.521	0.0399	0.15
ENSG00000130775	THEMIS2	-0.51	0.0237	-0.297	1	-0.424	0.992	-0.451	0.0235	-0.353	0.0872	-0.78	0.0067	0.0414
ENSG00000158470	B4GALT5	-0.596	0.0237	-0.63	1	-0.867	0.299	-0.812	0.00496	-0.282	0.453	-1.19	0.000385	0.0321
ENSG00000111321	LTBR	-0.579	0.0237	-0.539	1	-0.471	0.992	-0.427	0.0368	-0.287	0.219	-0.689	0.0136	0.117
ENSG00000175061	LRRC75A-AS1	0.66	0.0237	0.259	1	0.396	0.992	0.257	0.215	0.00828	0.978	0.467	0.0795	0.697
ENSG00000176463	SLCO3A1	-0.559	0.0237	-0.355	1	-0.478	0.959	-0.575	0.0127	-0.366	0.0289	-0.763	0.00271	0.0431
ENSG00000008513	ST3GAL1	-0.634	0.024	-0.209	1	-0.23	0.992	-0.311	0.167	-0.212	0.338	-0.371	0.157	1
ENSG00000071553	ATP6AP1	-0.584	0.024	-0.0171	1	-0.164	0.992	-0.484	0.0162	-0.365	0.0584	-0.693	0.013	0.214
ENSG00000106948	AKNA	-0.524	0.024	0.0466	1	0.0451	0.992	-0.328	0.0809	-0.212	0.255	-0.463	0.0455	0.443
ENSG00000142039	CCDC97	-0.602	0.024	-0.144	1	-0.173	0.992	-0.31	0.132	-0.175	0.478	-0.442	0.104	0.69
ENSG00000150681	RGS18	0.623	0.024	-0.0796	1	-0.126	0.992	-0.127	0.842	0.162	0.818	-0.166	0.691	1
ENSG00000206172	HBA1	0.537	0.024	0.977	1	0.958	0.992	-0.0481	0.89	-0.449	0.294	-0.845	0.00916	0.0841
ENSG00000214717	ZBED1	-0.64	0.024	-0.101	1	-0.106	0.992	-0.446	0.0268	-0.209	0.356	-0.595	0.0217	0.175
ENSG00000255398	HCAR3	-0.576	0.024	-0.776	1	-0.578	0.904	-0.468	0.0608	-0.345	0.121	-0.564	0.0439	0.946
ENSG00000100731	PCNX1	-0.557	0.0242	-0.292	1	-0.396	0.992	-0.683	0.00757	-0.318	0.338	-0.87	0.000355	0.0764
ENSG00000125826	RBCK1	-0.547	0.0245	-0.519	1	-0.356	0.992	-0.278	0.227	-0.0903	0.822	-0.514	0.101	0.772
ENSG00000131467	PSME3	-0.583	0.0245	-0.164	1	-0.246	0.992	-0.336	0.0663	-0.209	0.144	-0.472	0.048	0.212
ENSG00000084676	NCOA1	-0.599	0.0249	-0.504	1	-0.45	0.992	-0.59	0.0109	-0.185	0.546	-0.713	0.00752	0.137
ENSG00000129353	SLC44A2	-0.513	0.0251	-0.0633	1	-0.169	0.992	-0.658	0.00757	-0.436	0.0673	-0.818	0.00333	0.132
ENSG00000225190	PLEKHM1	-0.573	0.0252	-0.142	1	-0.0709	0.992	-0.5	0.0176	-0.311	0.1	-0.695	0.00969	0.108
ENSG00000177169	ULK1	-0.543	0.0257	0.0349	1	0.0268	0.993	-0.659	0.00646	-0.531	0.0335	-0.884	0.000803	0.0632
ENSG00000084112	SSH1	-0.645	0.0257	-0.42	1	-0.705	0.665	-0.676	0.0128	-0.484	0.0556	-0.921	0.000987	0.021
ENSG00000183696	UPP1	-0.585	0.0257	-0.771	1	-1.01	0.234	-0.594	0.039	-0.511	0.113	-0.926	0.0109	0.203
ENSG00000110047	EHD1	-0.513	0.0257	-0.0941	1	-0.32	0.992	-0.54	0.0153	-0.546	0.0066	-0.745	0.00429	0.125
ENSG00000013374	NUB1	-0.628	0.0262	-0.669	1	-0.461	0.991	-0.154	0.527	0.133	0.777	-0.206	0.554	1
ENSG00000099308	MAST3	-0.524	0.0265	0.065	1	0.0241	0.995	-0.646	0.00646	-0.394	0.158	-0.912	0.000964	0.0836
ENSG00000140749	IGSF6	-0.525	0.0271	-0.597	1	-0.632	0.718	-0.306	0.174	0.0295	0.932	-0.556	0.0599	0.636
ENSG00000174903	RAB1B	-0.511	0.0271	-0.142	1	-0.234	0.992	-0.392	0.0615	-0.383	0.0252	-0.657	0.0243	0.203
ENSG00000162645	GBP2	-0.598	0.0271	-0.796	1	-0.897	0.243	-0.283	0.236	0.029	0.946	-0.335	0.411	1
ENSG00000105939	ZC3HAV1	-0.71	0.0272	-0.822	1	-0.594	0.828	-0.321	0.212	0.203	0.597	-0.541	0.0956	0.305
ENSG00000142512	SIGLEC10	-0.573	0.0273	0.376	1	0.0673	0.992	-0.208	0.331	-0.082	0.875	-0.0151	0.971	1
ENSG00000167208	SNX20	-0.601	0.0273	-0.627	1	-0.513	0.92	-0.333	0.14	-0.181	0.342	-0.403	0.163	0.945
ENSG00000089639	GMIP	-0.527	0.0275	-0.25	1	-0.248	0.992	-0.535	0.0146	-0.385	0.0372	-0.793	0.00191	0.0551
ENSG00000140526	ABHD2	-0.536	0.0275	-0.45	1	-0.511	0.901	-0.628	0.0106	-0.364	0.209	-0.742	0.0262	0.294
ENSG00000137642	SORL1	-0.528	0.0277	-0.512	1	-0.694	0.566	-0.812	0.00521	-0.341	0.415	-1.03	0.00115	0.164
ENSG00000130175	PRKCSH	-0.532	0.0278	0.082	1	0.0247	0.993	-0.187	0.338	-0.247	0.206	-0.263	0.302	0.97
ENSG00000102007	PLP2	-0.507	0.0279	-0.24	1	-0.574	0.776	-0.514	0.0298	-0.514	0.0527	-0.723	0.0134	0.234
ENSG00000117091	CD48	0.554	0.0279	0.00982	1	-0.07	0.992	0.168	0.409	0.0734	0.77	0.339	0.156	0.962
ENSG00000117139	KDM5B	-0.712	0.0279	-0.274	1	-0.431	0.992	-0.537	0.0149	-0.345	0.195	-0.69	0.0157	0.23
ENSG00000175215	CTDSP2	-0.518	0.0279	-0.186	1	-0.15	0.992	-0.477	0.0142	-0.25	0.201	-0.634	0.00694	0.209
ENSG00000142541	RPL13A	0.572	0.0279	0.43	1	0.496	0.932	0.334	0.0708	0.0677	0.817	0.565	0.0346	0.118
ENSG00000168071	CCDC88B	-0.513	0.0282	-0.0387	1	0.0579	0.992	-0.344	0.0828	-0.306	0.189	-0.493	0.0617	0.818
ENSG00000182541	LIMK2	-0.573	0.0286	-0.706	1	-0.883	0.263	-0.641	0.01	-0.573	0.000684	-1.07	0.000555	0.0262
ENSG00000142669	SH3BGRL3	-0.493	0.0289	0.0402	1	-0.0888	0.992	-0.269	0.208	-0.392	0.0426	-0.535	0.058	0.266
ENSG00000017797	RALBP1	-0.619	0.0295	-0.566	1	-0.477	0.977	-0.565	0.0237	-0.365	0.211	-0.797	0.00924	0.127
ENSG00000142166	IFNAR1	-0.647	0.0295	-1.05	1	-1.08	0.183	-0.504	0.072	-0.214	0.441	-0.746	0.0116	0.142
ENSG00000117298	ECE1	-0.506	0.0297	-0.206	1	-0.528	0.895	-0.773	0.0046	-0.466	0.0336	-0.924	0.000895	0.0411
ENSG00000136250	AOAH	-0.533	0.0297	-0.286	1	-0.478	0.991	-0.299	0.125	-0.165	0.465	-0.419	0.101	0.881
ENSG00000174444	RPL4	0.5	0.0297	0.25	1	0.22	0.992	0.293	0.0904	0.0144	0.965	0.531	0.0423	0.236
ENSG00000235750	KIAA0040	-0.597	0.0299	-0.667	1	-0.617	0.723	-0.493	0.0361	-0.2	0.439	-0.866	0.00389	0.0733
ENSG00000114391	RPL24	0.586	0.0299	0.131	1	0.143	0.992	0.25	0.189	0.0593	0.852	0.406	0.114	0.95
ENSG00000022277	RTFDC1	-0.539	0.0301	-0.356	1	-0.368	0.992	-0.435	0.0447	-0.37	0.0409	-0.79	0.0049	0.0714
ENSG00000095139	ARCN1	-0.632	0.0301	-0.339	1	-0.326	0.992	-0.324	0.0899	-0.141	0.509	-0.42	0.111	0.465
ENSG00000127507	ADGRE2	-0.508	0.0301	-0.263	1	-0.452	0.992	-0.816	0.00757	-0.577	0.122	-1.09	0.000168	0.0681
ENSG00000125538	IL1B	-0.58	0.0301	-0.696	1	-0.863	0.395	-0.383	0.153	-0.318	0.222	-0.698	0.0304	0.563
ENSG00000126247	CAPNS1	-0.511	0.0303	-0.191	1	-0.322	0.992	-0.167	0.488	-0.232	0.338	-0.281	0.327	1
ENSG00000171298	GAA	-0.549	0.0305	-0.0793	1	0.0015	1	-0.412	0.0447	-0.307	0.086	-0.571	0.0635	0.681
ENSG00000141968	VAV1	-0.512	0.0305	-0.301	1	-0.466	0.98	-0.494	0.0212	-0.399	0.0228	-0.692	0.00623	0.0953
ENSG00000127663	KDM4B	-0.545	0.0305	-0.165	1	-0.222	0.992	-0.576	0.0156	-0.371	0.165	-0.826	0.00271	0.138
ENSG00000088038	CNOT3	-0.602	0.0306	-0.123	1	-0.111	0.992	-0.439	0.0352	-0.339	0.116	-0.617	0.0295	0.444
ENSG00000035403	VCL	-0.551	0.0307	-0.0754	1	-0.151	0.992	-0.396	0.0595	-0.105	0.713	-0.424	0.108	0.926
ENSG00000203879	GDI1	-0.526	0.0309	-0.0671	1	-0.0768	0.992	-0.412	0.0306	-0.406	0.0361	-0.633	0.0174	0.241
ENSG00000133313	CNDP2	-0.588	0.031	-0.447	1	-0.451	0.992	0.191	0.371	0.182	0.618	0.118	0.709	1
ENSG00000087460	GNAS	-0.485	0.0311	0.00519	1	-0.219	0.992	-0.222	0.394	-0.327	0.24	-0.549	0.0783	0.58
ENSG00000090020	SLC9A1	-0.614	0.0313	0.16	1	-0.0177	0.996	-0.589	0.00802	-0.473	0.019	-0.791	0.00228	0.0444
ENSG00000183486	MX2	-0.556	0.0315	-0.38	1	-0.475	0.97	-0.391	0.145	0.0542	0.927	-0.74	0.0126	0.342
ENSG00000106348	IMPDH1	-0.491	0.0318	-0.164	1	-0.306	0.992	-0.575	0.00858	-0.523	0.0178	-0.953	0.000312	0.0642
ENSG00000181444	ZNF467	-0.518	0.0318	-0.195	1	-0.374	0.992	-0.671	0.00558	-0.515	0.00613	-1.09	4.26e-05	0.0206
ENSG00000089693	MLF2	-0.531	0.0319	-0.0878	1	-0.0712	0.992	-0.378	0.0781	-0.45	0.0131	-0.707	0.0132	0.244
ENSG00000165861	ZFYVE1	-0.732	0.0319	-0.355	1	-0.268	0.992	-0.447	0.0412	-0.313	NA	-0.603	0.0346	0.421
ENSG00000206503	HLA-A	-0.478	0.032	-0.166	1	-0.186	0.992	-0.25	0.151	-0.155	0.574	-0.445	0.146	1
ENSG00000116017	ARID3A	-0.584	0.0325	-0.268	1	-0.197	0.992	-0.571	0.0108	-0.282	0.161	-0.822	0.00074	0.0321
ENSG00000043462	LCP2	-0.611	0.0333	-0.508	1	-0.402	0.992	-0.36	0.0783	-0.0768	0.778	-0.51	0.0641	0.359
ENSG00000095303	PTGS1	-0.54	0.0338	0.0729	1	-0.139	0.992	-0.254	0.311	-0.172	0.638	-0.425	0.219	1
ENSG00000111859	NEDD9	-0.62	0.0338	-0.204	1	-0.196	0.992	-0.631	0.0195	-0.0672	0.903	-0.826	0.0185	0.581
ENSG00000112053	SLC26A8	-0.606	0.0338	-0.749	1	-1.03	0.263	-0.756	0.00837	-0.405	0.206	-1.3	7.62e-06	0.0309
ENSG00000146112	PPP1R18	-0.489	0.0338	-0.234	1	-0.366	0.992	-0.565	0.0142	-0.397	0.00477	-0.783	0.00283	0.0437
ENSG00000170266	GLB1	-0.654	0.0338	-0.225	1	-0.314	0.992	-0.205	0.292	-0.237	0.185	-0.345	0.198	0.604
ENSG00000173744	AGFG1	-0.533	0.0338	-0.63	1	-0.892	0.5	-0.649	0.0195	-0.163	0.674	-0.91	0.00833	0.189
ENSG00000198804	MT-CO1	-0.474	0.0338	-0.0748	1	-0.362	0.992	0.0562	0.846	-0.101	0.752	-0.053	0.886	1
ENSG00000008988	RPS20	0.554	0.0338	0.332	1	0.299	0.992	0.319	0.0714	0.0248	0.936	0.501	0.0619	0.34
ENSG00000054523	KIF1B	-0.624	0.0338	-0.686	1	-0.984	0.243	-0.751	0.00664	-0.449	0.086	-1.1	0.000494	0.0192
ENSG00000166783	MARF1	-0.6	0.0338	-0.433	1	-0.466	0.97	-0.56	0.0155	-0.233	0.435	-0.682	0.00623	0.0543
ENSG00000174243	DDX23	-0.609	0.0338	-0.475	1	-0.354	0.992	-0.128	0.527	-0.129	0.487	-0.268	0.279	1
ENSG00000100393	EP300	-0.637	0.0338	-0.249	1	-0.296	0.992	-0.518	0.0175	-0.109	0.788	-0.628	0.0246	0.177
ENSG00000091073	DTX2	-0.662	0.0343	-0.201	1	-0.149	0.992	-0.42	0.0643	-0.331	0.137	-0.672	0.0271	0.406
ENSG00000095370	SH2D3C	-0.52	0.0343	0.0579	1	0.0289	0.993	-0.634	0.00496	-0.332	0.129	-0.665	0.0231	0.152
ENSG00000128335	APOL2	-0.618	0.0343	-0.747	1	-0.598	0.757	-0.268	0.22	0.11	0.766	-0.315	0.441	1
ENSG00000135048	TMEM2	-0.61	0.0343	-0.722	1	-0.685	0.705	-0.407	0.0876	-0.146	0.659	-0.643	0.022	0.11
ENSG00000171475	WIPF2	-0.624	0.0343	-0.282	1	-0.262	0.992	-0.482	0.0276	-0.176	0.498	-0.656	0.024	0.186
ENSG00000196352	CD55	-0.51	0.0343	-0.75	1	-0.895	0.277	-0.615	0.0191	-0.423	0.146	-1.21	1.99e-05	0.0176
ENSG00000198900	TOP1	-0.648	0.0343	-0.582	1	-0.583	0.828	-0.309	0.097	-0.0337	0.928	-0.465	0.107	0.855
ENSG00000166333	ILK	-0.508	0.0346	-0.284	1	-0.31	0.992	-0.279	0.159	-0.261	0.11	-0.493	0.0858	0.74
ENSG00000105402	NAPA	-0.507	0.0347	-0.331	1	-0.298	0.992	-0.159	0.584	-0.0514	0.92	-0.465	0.159	1
ENSG00000141867	BRD4	-0.556	0.0347	-0.23	1	-0.201	0.992	-0.371	0.0809	-0.217	0.246	-0.599	0.0153	0.0446
ENSG00000188404	SELL	-0.498	0.0347	-0.619	1	-0.823	0.317	-0.485	0.047	-0.244	0.315	-0.817	0.00653	0.0974
ENSG00000057704	TMCC3	-0.619	0.0349	-0.111	1	-0.164	0.992	-0.702	0.0124	-0.326	0.406	-1.05	0.000376	0.103
ENSG00000084110	HAL	-0.577	0.0349	-0.0512	1	-0.0435	0.992	-0.679	0.00972	-0.302	0.498	-0.981	0.00186	0.375
ENSG00000116489	CAPZA1	0.497	0.0349	-0.244	1	-0.331	0.992	-0.162	0.573	0.0615	0.9	-0.183	0.566	1
ENSG00000120885	CLU	-0.534	0.0349	0.329	1	0.0942	0.992	-0.327	0.248	-0.255	0.508	-0.595	0.15	0.759
ENSG00000131473	ACLY	-0.621	0.0349	-0.351	1	-0.265	0.992	-0.16	0.411	-0.082	0.727	-0.262	0.317	1
ENSG00000163625	WDFY3	-0.642	0.0349	-0.761	1	-0.82	0.384	-0.669	0.0135	-0.142	0.717	-1.08	0.000179	0.0335
ENSG00000163840	DTX3L	-0.649	0.0349	-0.783	1	-0.589	0.764	-0.153	0.53	0.367	0.339	-0.329	0.309	0.456
ENSG00000165609	NUDT5	-0.745	0.0349	-0.676	1	-0.455	0.992	-0.497	0.0547	-0.353	0.372	-0.64	0.0405	0.551
ENSG00000069493	CLEC2D	0.657	0.0349	0.598	1	0.678	0.764	0.234	0.291	0.202	0.296	0.473	0.106	0.527
ENSG00000183283	DAZAP2	-0.498	0.035	-0.36	1	-0.349	0.992	-0.425	0.0298	-0.257	0.221	-0.649	0.00853	0.0468
ENSG00000112299	VNN1	-0.582	0.0351	-0.625	1	-1.05	0.262	-1.01	0.00709	-0.609	0.248	-1.39	0.000588	0.302
ENSG00000139178	C1RL	-0.566	0.0353	-0.485	1	-0.597	0.777	-0.6	0.0129	-0.363	0.138	-0.92	0.000134	0.037
ENSG00000198786	MT-ND5	-0.518	0.0353	0.035	1	-0.205	0.992	0.0745	0.808	-0.0298	0.935	-0.0294	0.939	1
ENSG00000244482	LILRA6	-0.503	0.0353	-0.432	1	-0.84	0.358	-0.604	0.013	-0.443	0.0198	-0.991	0.000122	0.021
ENSG00000120594	PLXDC2	-0.551	0.0355	-0.519	1	-0.556	0.863	-0.305	0.133	-0.0155	0.962	-0.645	0.0361	0.359
ENSG00000169221	TBC1D10B	-0.54	0.0355	-0.128	1	-0.268	0.992	-0.446	0.0368	-0.335	0.0353	-0.582	0.0297	0.183
ENSG00000189403	HMGB1	0.609	0.0355	0.238	1	0.0746	0.992	0.174	0.514	0.233	0.477	0.265	0.382	1
ENSG00000166913	YWHAB	-0.519	0.0359	-0.367	1	-0.42	0.992	-0.353	0.071	-0.162	0.311	-0.426	0.0882	0.498
ENSG00000189077	TMEM120A	-0.53	0.0359	-0.288	1	-0.456	0.991	-0.539	0.0237	-0.581	0.0115	-1.02	0.000358	0.0636
ENSG00000101347	SAMHD1	-0.6	0.036	-0.909	1	-0.792	0.663	0.171	0.524	0.355	0.327	0.246	0.49	1
ENSG00000211896	IGHG1	-0.631	0.0363	0.481	1	0.426	0.992	0.306	0.659	-0.342	0.575	-0.65	0.312	1
ENSG00000055163	CYFIP2	-0.545	0.0367	0.0383	1	-0.0313	0.992	-0.259	0.199	-0.226	0.285	-0.257	0.263	1
ENSG00000108883	EFTUD2	-0.594	0.0367	-0.148	1	-0.0971	0.992	0.00683	0.979	-0.0464	0.894	0.0397	0.889	1
ENSG00000215788	TNFRSF25	0.783	0.0367	0.942	1	1.19	0.358	0.654	0.0157	0.255	0.615	0.896	0.0216	0.413
ENSG00000152229	PSTPIP2	-0.59	0.0368	-1.07	1	-1.05	0.208	-0.323	0.22	0.115	0.806	-0.566	0.137	0.864
ENSG00000109111	SUPT6H	-0.528	0.0369	-0.265	1	-0.165	0.992	-0.28	0.181	-0.285	0.117	-0.41	0.128	0.891
ENSG00000184634	MED12	-0.577	0.0369	-0.267	1	-0.254	0.992	-0.512	0.0219	-0.272	0.107	-0.648	0.0181	0.188
ENSG00000100368	CSF2RB	-0.544	0.0372	-0.68	1	-0.54	0.828	-0.498	0.0208	-0.103	0.777	-0.724	0.0101	0.092
ENSG00000144655	CSRNP1	-0.574	0.0373	-0.774	1	-0.627	0.755	-0.49	0.0867	-0.261	0.466	-1	0.00063	0.0468
ENSG00000010030	ETV7	-0.803	0.0375	-1.55	1	-1.05	0.234	0.412	NA	1.02	NA	0.323	0.751	1
ENSG00000142687	KIAA0319L	-0.526	0.0375	-0.0148	1	-0.204	0.992	-0.351	0.0867	0.0657	0.88	-0.698	0.00479	0.145
ENSG00000170876	TMEM43	-0.554	0.0375	-0.306	1	-0.397	0.992	-0.506	0.0177	-0.256	0.405	-0.699	0.00853	0.166
ENSG00000115085	ZAP70	0.614	0.0376	1.05	1	1.08	0.242	0.346	0.15	0.166	0.655	0.608	0.058	1
ENSG00000102837	OLFM4	-0.554	0.0376	-0.506	1	-0.647	0.904	-1.76	0.0357	-1.4	0.209	-2.52	0.000726	0.205
ENSG00000135083	CCNJL	-0.552	0.0376	-0.368	1	-0.745	0.525	-0.988	0.00496	-0.645	0.0215	-1.48	1.5e-06	0.0215
ENSG00000121060	TRIM25	-0.494	0.038	-0.73	1	-0.686	0.593	-0.507	0.0236	-0.108	0.749	-0.942	0.000191	0.035
ENSG00000204634	TBC1D8	-0.63	0.038	-1.13	1	-1.25	0.224	-0.527	0.0806	-0.226	0.61	-0.961	0.0228	0.238
ENSG00000125844	RRBP1	-0.6	0.0381	-0.208	1	-0.403	0.992	-0.22	0.341	-0.158	0.617	-0.384	0.192	1
ENSG00000090863	GLG1	-0.569	0.0384	-0.0744	1	-0.0392	0.992	-0.155	0.472	-0.0516	0.841	-0.0844	0.739	1
ENSG00000104774	MAN2B1	-0.511	0.0386	-0.0937	1	-0.206	0.992	-0.0565	0.815	-0.129	0.666	-0.0349	0.901	1
ENSG00000111737	RAB35	-0.545	0.0386	-0.189	1	-0.139	0.992	-0.39	0.0447	-0.265	0.13	-0.578	0.0334	0.146
ENSG00000135218	CD36	0.572	0.0386	-0.243	1	-0.366	0.992	0.344	0.187	0.195	0.725	0.602	0.0357	0.965
ENSG00000142046	TMEM91	-0.582	0.0386	-0.166	1	-0.269	0.992	-0.599	0.0127	-0.553	0.0315	-1.01	0.000186	0.139
ENSG00000062598	ELMO2	-0.662	0.0387	-0.731	1	-0.897	0.613	-0.601	0.028	-0.27	0.439	-0.651	0.0883	0.599
ENSG00000136816	TOR1B	-0.614	0.0387	-0.466	1	-0.604	0.813	-0.197	0.453	0.235	0.631	-0.39	0.138	0.592
ENSG00000163956	LRPAP1	-0.491	0.0388	-0.511	1	-0.669	0.637	-0.43	0.0685	-0.411	0.0127	-0.76	0.0083	0.107
ENSG00000108219	TSPAN14	-0.521	0.0394	-0.222	1	-0.289	0.992	-0.44	0.0306	-0.196	0.331	-0.551	0.0321	0.147
ENSG00000003402	CFLAR	-0.489	0.0395	-0.567	1	-0.598	0.752	-0.531	0.0199	-0.175	0.574	-0.903	0.000841	0.0544
ENSG00000079805	DNM2	-0.474	0.0396	-0.167	1	-0.264	0.992	-0.358	0.0642	-0.331	0.0497	-0.588	0.0144	0.152
ENSG00000189159	JPT1	-0.499	0.0398	-0.391	1	-0.561	0.818	-0.456	0.0363	-0.479	0.00347	-0.92	0.00133	0.042
ENSG00000099860	GADD45B	-0.534	0.04	-0.74	1	-0.655	0.722	-0.424	0.0624	-0.312	0.233	-0.739	0.0175	0.202
ENSG00000186591	UBE2H	-0.581	0.0402	-0.536	1	-0.588	0.878	-0.507	0.0607	-0.34	0.16	-0.719	0.014	0.0891
ENSG00000120709	FAM53C	-0.484	0.041	-0.166	1	-0.301	0.992	-0.693	0.00672	-0.43	0.0956	-0.987	0.000441	0.0776
ENSG00000136436	CALCOCO2	-0.529	0.041	-0.731	1	-0.649	0.688	-0.233	0.203	-0.0691	0.815	-0.407	0.161	0.891
ENSG00000174837	ADGRE1	-0.576	0.0411	-0.73	1	-1.04	0.394	-0.0776	0.825	-0.149	0.798	0.135	0.768	1
ENSG00000104853	CLPTM1	-0.54	0.0418	-0.165	1	-0.224	0.992	-0.304	0.141	-0.305	0.0717	-0.505	0.0561	0.523
ENSG00000108604	SMARCD2	-0.534	0.0418	-0.181	1	-0.214	0.992	-0.28	0.146	-0.295	0.0939	-0.384	0.136	0.831
ENSG00000157933	SKI	-0.601	0.0418	0.23	1	0.281	0.992	-0.433	0.0336	-0.202	0.459	-0.556	0.0169	0.356
ENSG00000111913	RIPOR2	-0.561	0.0422	-0.584	1	-0.509	0.933	-0.617	0.0316	-0.12	0.819	-0.869	0.0111	0.235
ENSG00000149806	FAU	0.534	0.0422	0.323	1	0.359	0.992	0.123	0.475	-0.154	0.398	0.085	0.727	1
ENSG00000161533	ACOX1	-0.508	0.0422	-0.186	1	-0.346	0.992	-0.689	0.00496	-0.359	0.203	-0.919	0.000204	0.0688
ENSG00000143119	CD53	-0.478	0.0422	-0.464	1	-0.541	0.828	-0.558	0.0157	-0.328	0.225	-0.823	0.00948	0.107
ENSG00000102010	BMX	-0.674	0.0424	-1.12	1	-1.46	0.0215	-0.903	0.00496	-0.736	NA	-1.62	1.2e-05	0.029
ENSG00000175224	ATG13	-0.538	0.0424	-0.271	1	-0.273	0.992	-0.418	0.0388	-0.315	0.0673	-0.535	0.0457	0.134
ENSG00000079432	CIC	-0.508	0.0426	-0.073	1	-0.0947	0.992	-0.432	0.0535	-0.445	0.0123	-0.587	0.0304	0.179
ENSG00000100461	RBM23	-0.505	0.0426	-0.296	1	-0.255	0.992	-0.461	0.0189	-0.322	0.0643	-0.769	0.00326	0.0335
ENSG00000115415	STAT1	-0.536	0.0426	-0.841	1	-0.744	0.468	-0.0384	0.887	0.423	0.316	-0.0645	0.88	1
ENSG00000167992	VWCE	-0.619	0.0427	0.359	1	0.302	0.992	0.0614	0.884	-0.335	NA	-0.92	0.00979	0.267
ENSG00000198646	NCOA6	-0.657	0.0428	-0.28	1	-0.275	0.992	-0.503	0.0239	-0.239	0.302	-0.618	0.0269	0.18
ENSG00000135503	ACVR1B	-0.636	0.0433	-0.395	1	-0.594	0.88	-0.601	0.0128	-0.322	NA	-0.852	0.00246	0.0595
ENSG00000166925	TSC22D4	-0.475	0.0433	-0.12	1	-0.125	0.992	-0.492	0.0314	-0.377	0.0151	-0.714	0.00722	0.0978
ENSG00000105373	NOP53	0.565	0.0439	0.56	1	0.702	0.615	0.37	0.0649	0.0639	0.873	0.57	0.0481	0.236
ENSG00000110619	CARS	-0.587	0.0439	-0.325	1	-0.408	0.992	-0.428	0.0396	-0.352	0.0774	-0.628	0.029	0.119
ENSG00000178607	ERN1	-0.592	0.0439	-0.299	1	0.0132	0.997	-0.555	0.0296	-0.185	0.717	-0.888	0.00304	0.3
ENSG00000168685	IL7R	0.578	0.044	0.67	1	0.938	0.286	0.494	0.0668	0.345	0.167	0.681	0.0645	0.423
ENSG00000033327	GAB2	-0.515	0.0445	-0.231	1	-0.202	0.992	-0.589	0.00664	-0.226	0.445	-0.956	0.000376	0.039
ENSG00000175221	MED16	-0.529	0.0445	-0.0718	1	-0.0132	0.997	-0.348	0.13	-0.414	0.0514	-0.552	0.0607	0.257
ENSG00000103197	TSC2	-0.557	0.0447	0.0461	1	-0.0505	0.992	-0.238	0.209	-0.278	0.159	-0.331	0.21	0.94
ENSG00000131238	PPT1	-0.472	0.0448	-0.173	1	-0.407	0.992	-0.359	0.0268	-0.181	0.509	-0.438	0.118	1
ENSG00000107862	GBF1	-0.581	0.0455	-0.144	1	-0.175	0.992	-0.21	0.293	-0.133	0.507	-0.316	0.198	0.938
ENSG00000125810	CD93	-0.481	0.0455	-0.0409	1	-0.405	0.992	-0.695	0.00493	-0.393	0.148	-0.784	0.00438	0.195
ENSG00000140199	SLC12A6	-0.52	0.0456	-0.476	1	-0.487	0.938	-0.613	0.0146	-0.272	0.439	-0.779	0.00321	0.115
ENSG00000178814	OPLAH	-0.541	0.0456	-0.358	1	-0.725	0.591	-0.89	0.00476	-1.04	0.00707	-1.46	1.01e-05	0.039
ENSG00000196743	GM2A	-0.534	0.0456	-0.558	1	-0.638	0.752	-0.0479	0.86	-0.0132	0.97	-0.339	0.276	1
ENSG00000198909	MAP3K3	-0.475	0.0456	-0.0799	1	-0.194	0.992	-0.537	0.0127	-0.317	0.135	-0.829	0.00137	0.0403
ENSG00000137393	RNF144B	-0.559	0.0457	-0.476	1	-0.657	0.755	-0.548	0.06	-0.156	0.751	-0.821	0.0123	0.258
ENSG00000173120	KDM2A	-0.516	0.0457	-0.323	1	-0.289	0.992	-0.425	0.0421	-0.158	0.449	-0.484	0.0539	0.259
ENSG00000166579	NDEL1	-0.519	0.0458	-0.437	1	-0.427	0.992	-0.599	0.0105	-0.395	0.0409	-0.992	0.000112	0.0176
ENSG00000188313	PLSCR1	-0.594	0.0459	-1.33	1	-1.61	0.00129	-0.218	0.464	0.133	0.835	-0.841	0.0238	0.422
ENSG00000141027	NCOR1	-0.582	0.0465	-0.144	1	-0.19	0.992	-0.292	0.15	-0.106	0.615	-0.354	0.14	0.818
ENSG00000116350	SRSF4	-0.561	0.0467	-0.222	1	-0.197	0.992	-0.335	0.0693	-0.209	0.161	-0.427	0.0755	0.264
ENSG00000156675	RAB11FIP1	-0.484	0.0468	-0.0891	1	-0.202	0.992	-0.597	0.0127	-0.258	0.43	-0.795	0.0105	0.243
ENSG00000120129	DUSP1	-0.5	0.0469	-0.138	1	-0.104	0.992	-0.695	0.0263	-0.37	0.429	-1.42	7.18e-05	0.0688
ENSG00000213676	ATF6B	-0.509	0.0471	-0.207	1	-0.145	0.992	-0.213	0.208	-0.245	0.17	-0.368	0.126	0.587
ENSG00000121210	TMEM131L	-0.559	0.0474	-0.187	1	-0.381	0.992	-0.433	0.047	-0.211	0.212	-0.469	0.0529	0.258
ENSG00000157637	SLC38A10	-0.513	0.0475	-0.0743	1	0.00181	1	-0.256	0.164	-0.179	0.454	-0.412	0.121	1
ENSG00000134884	ARGLU1	0.588	0.0475	-0.108	1	-0.0273	0.995	-0.0432	0.907	0.147	0.748	0.163	0.647	1
ENSG00000165775	FUNDC2	0.579	0.0477	0.196	1	0.0606	0.992	0.224	0.4	-0.121	NA	-0.0906	0.777	1
ENSG00000151465	CDC123	-0.616	0.048	-0.665	1	-0.747	0.509	-0.563	0.0445	-0.46	0.0709	-0.826	0.0049	0.118
ENSG00000179218	CALR	-0.497	0.0481	-0.089	1	-0.0219	0.995	0.202	0.362	0.226	0.401	0.162	0.535	0.772
ENSG00000112062	MAPK14	-0.502	0.0484	-0.668	1	-0.958	0.208	-0.7	0.0071	-0.379	0.21	-1.12	0.000324	0.0298
ENSG00000144118	RALB	-0.501	0.0484	-0.595	1	-0.834	0.334	-0.634	0.011	-0.273	0.376	-1.06	0.000798	0.0432
ENSG00000249437	NAIP	-0.622	0.0484	-1.06	1	-1.42	0.0365	-0.666	0.0156	-0.492	NA	-1.33	4.26e-05	0.0172
ENSG00000103148	NPRL3	-0.457	0.0486	0.144	1	-0.101	0.992	-0.122	0.716	-0.226	0.517	-0.774	0.0195	0.632
ENSG00000186468	RPS23	0.538	0.0488	0.362	1	0.387	0.992	0.453	0.0309	0.176	0.475	0.659	0.0204	0.0969
ENSG00000116044	NFE2L2	-0.547	0.049	-0.691	1	-0.551	0.863	-0.419	0.0716	-0.183	0.47	-0.616	0.0344	0.224
ENSG00000178764	ZHX2	-0.643	0.049	-0.125	1	-0.303	0.992	-0.39	0.0538	-0.213	NA	-0.424	0.0867	0.431
ENSG00000087074	PPP1R15A	-0.503	0.0491	-0.185	1	-0.138	0.992	-0.443	0.0754	-0.287	0.239	-0.786	0.0098	0.198
ENSG00000145901	TNIP1	-0.456	0.0492	-0.146	1	-0.39	0.992	-0.44	0.0358	-0.487	0.00707	-0.686	0.00714	0.0768
ENSG00000099331	MYO9B	-0.467	0.0493	-0.00904	1	-0.00197	1	-0.414	0.0227	-0.305	0.104	-0.564	0.0228	0.429
ENSG00000100296	THOC5	-0.525	0.0496	-0.531	1	-0.682	0.641	-0.459	0.0594	-0.432	0.0201	-0.851	0.00199	0.0321
ENSG00000104894	CD37	-0.482	0.0497	-0.16	1	-0.205	0.992	-0.227	0.309	-0.278	0.216	-0.48	0.0921	0.661
ENSG00000167491	GATAD2A	-0.513	0.0503	-0.11	1	-0.144	0.992	-0.433	0.0468	-0.326	0.0469	-0.604	0.0217	0.14
ENSG00000132965	ALOX5AP	-0.45	0.0508	-0.353	1	-0.649	0.663	-0.784	0.00493	-0.635	0.0146	-1.41	3.81e-06	0.0335
ENSG00000166188	ZNF319	-0.607	0.0514	-0.314	1	-0.386	0.992	-0.627	0.012	-0.396	0.054	-0.762	0.00924	0.115
ENSG00000130939	UBE4B	-0.591	0.0516	-0.0817	1	-0.151	0.992	-0.547	0.00546	-0.314	0.144	-0.643	0.00885	0.265
ENSG00000105639	JAK3	-0.46	0.0516	-0.768	1	-0.806	0.358	-0.62	0.0236	-0.422	0.0594	-0.875	0.00271	0.0331
ENSG00000166987	MBD6	-0.466	0.0516	-0.0678	1	-0.149	0.992	-0.633	0.00726	-0.432	0.141	-0.973	0.00125	0.0688
ENSG00000158195	WASF2	-0.473	0.0518	-0.24	1	-0.336	0.992	-0.377	0.0601	-0.191	0.31	-0.56	0.0199	0.0503
ENSG00000168918	INPP5D	-0.459	0.0519	-0.0133	1	-0.0926	0.992	-0.485	0.0128	-0.268	0.216	-0.644	0.0194	0.24
ENSG00000177885	GRB2	-0.453	0.0519	-0.202	1	-0.257	0.992	-0.434	0.0246	-0.25	0.152	-0.681	0.00916	0.0611
ENSG00000133961	NUMB	-0.508	0.0527	-0.47	1	-0.554	0.819	-0.616	0.0127	-0.249	0.412	-0.926	0.000857	0.039
ENSG00000059804	SLC2A3	-0.465	0.0531	-0.621	1	-0.94	0.21	-0.75	0.00664	-0.634	0.0155	-1.1	7.12e-05	0.0284
ENSG00000174238	PITPNA	-0.492	0.0534	-0.32	1	-0.324	0.992	-0.426	0.0367	-0.273	0.237	-0.638	0.0345	0.338
ENSG00000080815	PSEN1	-0.493	0.0535	-0.377	1	-0.417	0.992	-0.48	0.0217	-0.269	0.238	-0.726	0.00357	0.045
ENSG00000132471	WBP2	-0.448	0.0535	-0.123	1	-0.211	0.992	-0.503	0.0252	-0.439	0.0141	-0.886	0.00132	0.0176
ENSG00000266094	RASSF5	-0.501	0.0543	-0.281	1	-0.263	0.992	-0.457	0.0319	-0.264	0.0843	-0.553	0.0187	0.0701
ENSG00000183762	KREMEN1	-0.516	0.0543	-0.51	1	-0.767	0.462	-0.816	0.00334	-0.708	0.0306	-1.13	0.000965	0.236
ENSG00000108523	RNF167	-0.471	0.0549	-0.115	1	-0.222	0.992	-0.439	0.0294	-0.396	0.0353	-0.618	0.0211	0.176
ENSG00000100365	NCF4	-0.44	0.055	-0.382	1	-0.536	0.932	-0.643	0.00946	-0.63	0.00729	-1.06	3.89e-05	0.0452
ENSG00000077984	CST7	-0.447	0.0551	-0.432	1	-1.07	0.117	-0.817	0.00757	-0.855	0.0208	-1.29	0.000123	0.104
ENSG00000171223	JUNB	-0.454	0.0551	-0.411	1	-0.483	0.935	-0.61	0.0102	-0.477	0.00412	-0.924	0.000376	0.0112
ENSG00000187554	TLR5	-0.519	0.0552	-0.925	1	-1.28	0.034	-0.796	0.00496	-0.592	0.0302	-1.33	4.44e-05	0.0502
ENSG00000126262	FFAR2	-0.453	0.0555	-0.69	1	-0.963	0.183	-0.495	0.0615	-0.254	0.449	-0.746	0.0224	0.32
ENSG00000196405	EVL	0.489	0.0556	0.662	1	0.734	0.638	0.411	0.0662	0.316	0.252	0.682	0.0179	0.107
ENSG00000142186	SCYL1	-0.502	0.0557	-0.278	1	-0.234	0.992	-0.401	0.0813	-0.477	0.0477	-0.665	0.0333	0.24
ENSG00000163754	GYG1	-0.501	0.0557	-0.961	1	-1.28	0.0365	-0.701	0.0186	-0.574	0.0872	-1.27	0.000517	0.193
ENSG00000101236	RNF24	-0.471	0.0567	-0.443	1	-0.469	0.977	-0.624	0.00586	-0.281	0.209	-0.916	0.0002	0.0284
ENSG00000204525	HLA-C	-0.446	0.0574	-0.179	1	-0.217	0.992	-0.459	0.026	-0.302	0.267	-0.724	0.0297	0.489
ENSG00000151651	ADAM8	-0.441	0.0575	-0.0376	1	-0.125	0.992	-0.548	0.0106	-0.47	0.0271	-0.76	0.0016	0.096
ENSG00000124214	STAU1	-0.545	0.0579	-0.398	1	-0.445	0.992	-0.398	0.049	-0.196	0.397	-0.541	0.038	0.102
ENSG00000186431	FCAR	-0.494	0.0581	-0.555	1	-0.822	0.391	-0.574	0.0185	-0.321	0.396	-1.05	0.000223	0.112
ENSG00000156639	ZFAND3	-0.488	0.0581	-0.277	1	-0.347	0.992	-0.548	0.0133	-0.302	0.0794	-0.724	0.00714	0.045
ENSG00000142089	IFITM3	-0.445	0.0591	-0.781	1	-1.26	0.0294	-0.285	0.371	0.0702	0.953	-0.774	0.272	1
ENSG00000161638	ITGA5	-0.492	0.0596	0.0822	1	0.0641	0.992	-0.483	0.0191	-0.347	0.207	-0.632	0.0363	0.519
ENSG00000136869	TLR4	-0.564	0.0597	-0.828	1	-0.895	0.28	-0.601	0.0298	-0.095	0.848	-0.931	0.00206	0.123
ENSG00000174748	RPL15	0.505	0.0597	0.361	1	0.342	0.992	0.294	0.11	0.0726	0.788	0.492	0.0361	0.203
ENSG00000127527	EPS15L1	-0.535	0.0599	-0.168	1	-0.221	0.992	-0.473	0.0199	-0.37	0.104	-0.71	0.0137	0.168
ENSG00000165006	UBAP1	-0.462	0.0601	-0.342	1	-0.508	0.904	-0.613	0.0169	-0.464	0.0151	-0.951	0.00057	0.021
ENSG00000140848	CPNE2	-0.625	0.0609	-0.184	1	-0.183	0.992	-0.519	0.0135	-0.409	0.0794	-0.709	0.00312	0.276
ENSG00000277443	MARCKS	-0.51	0.0611	-0.395	1	-0.402	0.992	-0.878	0.00496	-0.197	0.689	-0.986	0.0058	0.12
ENSG00000188554	NBR1	-0.526	0.0612	-0.363	1	-0.365	0.992	-0.444	0.0252	-0.142	0.626	-0.529	0.0557	0.253
ENSG00000185825	BCAP31	-0.474	0.0613	-0.0811	1	-0.266	0.992	-0.393	0.081	-0.412	0.0178	-0.572	0.0439	0.244
ENSG00000126391	FRMD8	-0.563	0.0617	-0.155	1	-0.0207	0.995	-0.363	0.06	-0.272	0.231	-0.574	0.0361	0.315
ENSG00000083168	KAT6A	-0.552	0.0617	-0.474	1	-0.441	0.992	-0.631	0.0175	-0.261	0.444	-0.783	0.00955	0.143
ENSG00000090487	SPG21	-0.481	0.0617	-0.189	1	-0.381	0.992	-0.359	0.038	-0.231	0.0647	-0.515	0.0211	0.0415
ENSG00000108349	CASC3	-0.444	0.0617	-0.247	1	-0.428	0.992	-0.456	0.045	-0.355	0.124	-0.739	0.00761	0.124
ENSG00000092203	TOX4	-0.51	0.0618	-0.395	1	-0.413	0.992	-0.419	0.0368	-0.292	0.0634	-0.588	0.0238	0.045
ENSG00000123405	NFE2	-0.43	0.0618	-0.519	1	-0.713	0.51	-0.659	0.0141	-0.672	0.00132	-1.19	8.96e-05	0.0232
ENSG00000131236	CAP1	-0.454	0.062	-0.364	1	-0.425	0.992	-0.477	0.039	-0.37	0.0528	-0.779	0.00477	0.0819
ENSG00000108424	KPNB1	-0.483	0.0625	-0.428	1	-0.434	0.992	-0.397	0.069	0.000155	1	-0.588	0.036	0.316
ENSG00000011198	ABHD5	-0.52	0.063	-0.163	1	-0.108	0.992	-0.652	0.0127	-0.325	0.403	-1.17	7.78e-05	0.139
ENSG00000075151	EIF4G3	-0.617	0.063	-0.795	1	-0.899	0.421	-0.386	0.132	0.0192	0.965	-0.693	0.0485	0.347
ENSG00000124731	TREM1	-0.447	0.063	-0.13	1	-0.234	0.992	-0.685	0.00918	-0.425	0.134	-1.08	0.000476	0.104
ENSG00000132824	SERINC3	-0.512	0.063	-0.21	1	-0.33	0.992	-0.538	0.0178	-0.216	0.495	-0.644	0.016	0.126
ENSG00000161217	PCYT1A	-0.49	0.0633	-0.601	1	-0.765	0.525	-0.541	0.0324	-0.428	0.0259	-0.725	0.00913	0.0321
ENSG00000143149	ALDH9A1	-0.564	0.0633	-0.211	1	-0.147	0.992	-0.371	0.0358	-0.219	0.249	-0.473	0.0571	0.434
ENSG00000111540	RAB5B	-0.471	0.064	-0.21	1	-0.242	0.992	-0.496	0.0221	-0.34	0.115	-0.662	0.00966	0.11
ENSG00000154767	XPC	-0.551	0.0646	-0.0746	1	-0.0819	0.992	-0.427	0.0303	-0.362	0.119	-0.489	0.0525	0.412
ENSG00000135365	PHF21A	-0.526	0.0651	-0.57	1	-0.601	0.752	-0.748	0.00695	-0.413	0.0692	-1.01	0.000341	0.021
ENSG00000196209	SIRPB2	-0.471	0.0651	-0.139	1	-0.318	0.992	-0.49	0.0113	-0.277	0.282	-0.801	0.00299	0.123
ENSG00000177666	PNPLA2	-0.462	0.0652	0.00986	1	-0.147	0.992	-0.489	0.0183	-0.56	0.0155	-0.762	0.00132	0.0625
ENSG00000107745	MICU1	-0.518	0.0652	-0.0827	1	-0.268	0.992	-0.423	0.0255	-0.423	0.0136	-0.615	0.0258	0.111
ENSG00000140044	JDP2	-0.549	0.0654	-0.124	1	-0.443	0.992	-0.495	0.0417	-0.154	0.685	-0.874	0.000419	0.13
ENSG00000141367	CLTC	-0.468	0.0656	-0.344	1	-0.427	0.992	-0.43	0.0301	-0.175	0.509	-0.529	0.0642	0.39
ENSG00000197442	MAP3K5	-0.607	0.0656	-0.461	1	-0.674	0.674	-0.496	0.0513	-0.166	0.654	-0.743	0.0141	0.115
ENSG00000105321	CCDC9	-0.61	0.0659	-0.456	1	-0.212	0.992	-0.381	0.13	-0.383	0.0669	-0.691	0.0282	0.391
ENSG00000063245	EPN1	-0.456	0.0659	-0.144	1	-0.265	0.992	-0.307	0.173	-0.333	0.0776	-0.553	0.0441	0.2
ENSG00000241839	PLEKHO2	-0.436	0.0659	-0.165	1	-0.409	0.992	-0.601	0.0071	-0.366	0.0833	-0.776	0.00968	0.0733
ENSG00000064419	TNPO3	-0.579	0.0662	-0.366	1	-0.376	0.992	-0.507	0.0208	-0.284	0.176	-0.772	0.00399	0.0261
ENSG00000184678	HIST2H2BE	-0.507	0.0662	-0.17	1	-0.535	0.899	-0.548	0.0182	-0.275	0.367	-0.935	0.00357	0.101
ENSG00000149177	PTPRJ	-0.446	0.0665	-0.46	1	-0.514	0.899	-0.538	0.0133	-0.244	0.3	-0.741	0.0036	0.0983
ENSG00000105053	VRK3	-0.504	0.0669	-0.148	1	-0.248	0.992	-0.369	0.0666	-0.37	0.0545	-0.637	0.0178	0.118
ENSG00000106683	LIMK1	-0.496	0.0669	-0.267	1	-0.164	0.992	-0.452	0.0419	-0.273	0.123	-0.471	0.137	0.54
ENSG00000100226	GTPBP1	-0.506	0.067	-0.448	1	-0.464	0.977	-0.359	0.139	-0.163	0.639	-0.726	0.0144	0.115
ENSG00000103507	BCKDK	-0.535	0.0672	-0.154	1	-0.307	0.992	-0.395	0.0376	-0.371	0.0619	-0.682	0.0167	0.237
ENSG00000110931	CAMKK2	-0.449	0.0675	0.0945	1	-0.333	0.992	-0.769	0.00374	-0.449	0.096	-0.918	0.000358	0.12
ENSG00000143549	TPM3	-0.442	0.0675	-0.287	1	-0.417	0.992	-0.351	0.0685	-0.242	0.165	-0.532	0.0348	0.0699
ENSG00000144711	IQSEC1	-0.437	0.0675	-0.299	1	-0.324	0.992	-0.554	0.0127	-0.344	0.087	-0.78	0.00167	0.0268
ENSG00000245164	LINC00861	0.536	0.0684	0.575	1	0.722	0.739	0.329	0.117	0.169	0.591	0.721	0.0311	0.123
ENSG00000132357	CARD6	-0.52	0.0685	-0.852	1	-0.946	0.27	-0.581	0.0162	-0.222	0.408	-0.812	0.00761	0.114
ENSG00000086544	ITPKC	-0.646	0.0687	-0.585	1	-0.733	0.765	-0.482	NA	-0.24	NA	-0.701	0.0331	0.777
ENSG00000100982	PCIF1	-0.498	0.069	-0.0827	1	-0.1	0.992	-0.395	0.0571	-0.389	0.0294	-0.551	0.0464	0.208
ENSG00000116698	SMG7	-0.481	0.0697	-0.202	1	-0.326	0.992	-0.416	0.0441	-0.15	0.515	-0.588	0.0224	0.13
ENSG00000068323	TFE3	-0.437	0.0698	-0.187	1	-0.23	0.992	-0.549	0.0127	-0.414	0.0031	-0.786	0.00183	0.0318
ENSG00000124486	USP9X	-0.519	0.0698	-0.439	1	-0.43	0.992	-0.444	0.0464	-0.23	0.386	-0.623	0.0264	0.137
ENSG00000139644	TMBIM6	-0.426	0.0698	-0.193	1	-0.176	0.992	-0.403	0.0219	-0.251	0.107	-0.538	0.0307	0.13
ENSG00000185201	IFITM2	-0.414	0.0704	-0.29	1	-0.579	0.817	-0.699	0.00664	-0.548	0.00707	-1.29	2.97e-05	0.0176
ENSG00000214655	ZSWIM8	-0.465	0.0706	-0.156	1	-0.116	0.992	-0.513	0.0124	-0.39	0.081	-0.716	0.0176	0.197
ENSG00000135404	CD63	-0.438	0.0707	-0.275	1	-0.534	0.855	-0.611	0.00874	-0.565	0.00707	-0.896	0.00226	0.0378
ENSG00000197405	C5AR1	-0.42	0.071	0.0231	1	-0.248	0.992	-0.729	0.00456	-0.451	0.0301	-0.88	0.00075	0.103
ENSG00000133246	PRAM1	-0.488	0.0711	-0.086	1	-0.232	0.992	-0.387	0.0491	-0.283	0.235	-0.543	0.0282	0.594
ENSG00000070731	ST6GALNAC2	-0.495	0.0716	-0.271	1	-0.355	0.992	-0.782	0.00496	-0.584	0.0514	-1.1	7.1e-05	0.0389
ENSG00000130703	OSBPL2	-0.47	0.0716	-0.265	1	-0.377	0.992	-0.626	0.00737	-0.387	0.132	-0.831	0.000723	0.0525
ENSG00000165030	NFIL3	-0.506	0.0717	-0.491	1	-0.651	0.688	-0.709	0.0135	-0.269	0.436	-1.09	0.000201	0.0635
ENSG00000135604	STX11	-0.52	0.0721	-0.765	1	-0.713	0.557	-0.409	0.0622	-0.0215	0.957	-0.792	0.0261	0.249
ENSG00000173281	PPP1R3B	-0.486	0.0722	-0.719	1	-0.889	0.28	-0.71	0.011	-0.37	0.224	-1.06	8.14e-05	0.0301
ENSG00000175137	SH3BP5L	-0.463	0.0726	-0.114	1	-0.19	0.992	-0.527	0.015	-0.447	0.0641	-0.755	0.000674	0.102
ENSG00000111716	LDHB	0.517	0.0727	0.531	1	0.598	0.83	0.509	0.0331	0.206	0.471	0.753	0.0181	0.0854
ENSG00000101152	DNAJC5	-0.44	0.0729	-0.128	1	-0.204	0.992	-0.499	0.016	-0.35	0.0482	-0.683	0.00628	0.0869
ENSG00000127084	FGD3	-0.419	0.0729	0.0232	1	-0.0781	0.992	-0.472	0.017	-0.371	0.0722	-0.695	0.00979	0.188
ENSG00000111348	ARHGDIB	-0.411	0.0731	-0.102	1	-0.33	0.992	-0.449	0.0293	-0.453	0.0179	-0.741	0.00761	0.128
ENSG00000148926	ADM	-0.477	0.0733	-0.663	1	-1.1	0.107	-0.643	0.0158	-0.508	0.054	-0.954	0.00207	0.138
ENSG00000167434	CA4	-0.467	0.0734	-0.311	1	-0.826	0.418	-0.999	0.00412	-1	0.0127	-1.57	3.89e-07	0.0635
ENSG00000005893	LAMP2	-0.44	0.0736	-0.319	1	-0.339	0.992	-0.568	0.0128	-0.17	0.66	-0.752	0.0135	0.283
ENSG00000159842	ABR	-0.452	0.0736	0.00953	1	-0.0351	0.992	-0.371	0.0214	-0.242	0.17	-0.505	0.0351	0.214
ENSG00000137767	SQOR	-0.476	0.0739	-0.531	1	-0.692	0.609	-0.445	0.0481	-0.208	0.379	-0.761	0.0192	0.218
ENSG00000182487	NCF1B	-0.45	0.0749	-0.233	1	-0.451	0.992	-0.389	0.0427	-0.299	0.184	-0.69	0.00693	0.11
ENSG00000002549	LAP3	-0.508	0.0749	-1.07	1	-0.952	0.28	0.614	0.0239	0.679	0.172	0.404	0.233	0.498
ENSG00000160883	HK3	-0.42	0.0752	-0.536	1	-0.994	0.162	-0.569	0.0187	-0.549	0.056	-0.907	0.00434	0.191
ENSG00000067992	PDK3	-0.551	0.0753	-0.449	1	-0.535	0.939	-0.507	0.0475	-0.308	NA	-0.895	0.00186	0.0816
ENSG00000142405	NLRP12	-0.442	0.0753	-0.222	1	-0.28	0.992	-0.612	0.0117	-0.535	0.0239	-0.931	2.02e-05	0.029
ENSG00000160593	JAML	-0.41	0.0753	-0.292	1	-0.4	0.992	-0.393	0.0488	-0.329	0.0913	-0.574	0.00893	0.407
ENSG00000076108	BAZ2A	-0.489	0.0754	-0.442	1	-0.281	0.992	-0.463	0.0402	-0.162	0.591	-0.585	0.0542	0.363
ENSG00000183621	ZNF438	-0.521	0.0754	-0.806	1	-0.885	0.33	-0.682	0.0106	-0.418	0.0355	-1.08	0.000436	0.0462
ENSG00000033100	CHPF2	-0.476	0.0761	-0.25	1	-0.127	0.992	-0.391	0.045	-0.323	0.0944	-0.554	0.0359	0.244
ENSG00000198363	ASPH	-0.559	0.0762	-0.535	1	-0.969	0.417	-1.19	0.0363	-0.465	NA	-1.44	0.000783	0.399
ENSG00000110203	FOLR3	-0.421	0.0771	-0.189	1	-0.553	0.891	-0.86	0.00185	-0.704	0.0107	-1.11	0.000234	0.202
ENSG00000102034	ELF4	-0.465	0.0786	-0.355	1	-0.365	0.992	-0.482	0.0213	-0.182	0.471	-0.56	0.0512	0.239
ENSG00000123329	ARHGAP9	-0.41	0.0786	0.0409	1	-0.066	0.992	-0.606	0.00709	-0.445	0.0394	-0.792	0.0042	0.265
ENSG00000074755	ZZEF1	-0.483	0.0796	-0.252	1	-0.216	0.992	-0.388	0.0398	-0.213	0.372	-0.47	0.06	0.234
ENSG00000125637	PSD4	-0.423	0.0799	0.156	1	0.196	0.992	-0.396	0.0367	-0.272	0.175	-0.541	0.0298	0.31
ENSG00000269981	AL627309.8	-0.467	0.0799	-0.551	1	-0.664	0.688	-0.609	0.0173	-0.47	0.161	-1.18	0.000391	0.143
ENSG00000115935	WIPF1	-0.452	0.0801	-0.229	1	-0.205	0.992	-0.394	0.061	-0.0631	0.848	-0.569	0.0275	0.164
ENSG00000131446	MGAT1	-0.415	0.0809	-0.144	1	-0.0255	0.993	-0.366	0.0474	-0.252	0.239	-0.507	0.0582	0.225
ENSG00000066136	NFYC	-0.471	0.0812	-0.0465	1	-0.184	0.992	-0.473	0.013	-0.359	0.066	-0.712	0.00966	0.0832
ENSG00000254087	LYN	-0.459	0.0819	-0.567	1	-0.678	0.595	-0.625	0.0133	-0.236	0.463	-0.944	0.00218	0.0335
ENSG00000100284	TOM1	-0.442	0.082	-0.0295	1	-0.103	0.992	-0.549	0.0191	-0.488	0.0031	-0.786	0.00462	0.0765
ENSG00000166888	STAT6	-0.406	0.0822	0.0281	1	0.0575	0.992	-0.47	0.0131	-0.349	0.0792	-0.653	0.0135	0.285
ENSG00000160785	SLC25A44	-0.437	0.0828	-0.364	1	-0.428	0.992	-0.658	0.00703	-0.456	0.0313	-0.928	0.00022	0.0277
ENSG00000022567	SLC45A4	-0.463	0.0833	-0.203	1	-0.0808	0.992	-0.709	0.00558	-0.447	0.104	-0.909	0.00161	0.203
ENSG00000115607	IL18RAP	-0.505	0.0843	-1.06	1	-1.42	0.0405	-0.802	0.0139	-0.535	0.198	-1.59	0.0155	0.135
ENSG00000134313	KIDINS220	-0.591	0.0843	-0.698	1	-0.735	0.649	-0.49	0.0442	-0.0825	0.862	-0.549	0.0784	0.702
ENSG00000139436	GIT2	-0.437	0.0843	-0.261	1	-0.33	0.992	-0.48	0.0144	-0.268	0.143	-0.642	0.00516	0.0309
ENSG00000173757	STAT5B	-0.449	0.0843	-0.408	1	-0.548	0.822	-0.626	0.011	-0.508	0.0324	-0.903	0.000412	0.0261
ENSG00000112624	BICRAL	-0.593	0.0845	-0.296	1	-0.377	0.992	-0.443	0.049	-0.144	0.668	-0.552	0.0407	0.219
ENSG00000092036	HAUS4	-0.517	0.0851	-0.587	1	-0.936	0.28	-0.609	0.0114	-0.382	0.171	-1.01	0.000965	0.045
ENSG00000172661	WASHC2C	-0.516	0.0851	-0.355	1	-0.26	0.992	-0.342	0.047	-0.16	0.463	-0.392	0.109	0.545
ENSG00000005486	RHBDD2	-0.477	0.0854	-0.247	1	-0.274	0.992	-0.449	0.0578	-0.405	0.0394	-0.658	0.0228	0.208
ENSG00000062282	DGAT2	-0.408	0.0856	-0.328	1	-0.533	0.855	-0.836	0.0048	-0.749	0.00952	-1.28	1.87e-05	0.0417
ENSG00000135334	AKIRIN2	-0.458	0.0858	-0.363	1	-0.392	0.992	-0.5	0.0224	-0.102	0.69	-0.758	0.00267	0.039
ENSG00000186350	RXRA	-0.409	0.0869	-0.00829	1	-0.196	0.992	-0.454	0.0155	-0.374	0.0151	-0.748	0.00125	0.0257
ENSG00000118960	HS1BP3	-0.499	0.087	-0.0782	1	-0.0572	0.992	-0.451	0.0134	-0.316	0.0651	-0.657	0.0228	0.31
ENSG00000117713	ARID1A	-0.477	0.0889	-0.169	1	-0.2	0.992	-0.382	0.0493	-0.0794	0.799	-0.478	0.0511	0.219
ENSG00000088930	XRN2	-0.437	0.0893	-0.44	1	-0.632	0.744	-0.474	0.0224	-0.351	0.0721	-0.591	0.034	0.114
ENSG00000093167	LRRFIP2	-0.522	0.0893	-0.478	1	-0.854	0.468	-0.425	0.0695	-0.195	0.463	-0.575	0.0485	0.445
ENSG00000105352	CEACAM4	-0.452	0.0893	-0.344	1	-0.391	0.992	-0.768	0.00586	-0.458	0.249	-1.17	0.000674	0.226
ENSG00000028137	TNFRSF1B	-0.41	0.0896	-0.0117	1	-0.0986	0.992	-0.478	0.0152	-0.304	0.0868	-0.534	0.0542	0.243
ENSG00000114316	USP4	-0.446	0.0896	-0.2	1	-0.283	0.992	-0.447	0.0237	-0.254	0.246	-0.632	0.0134	0.122
ENSG00000236438	FAM157A	-0.445	0.0897	-0.351	1	-0.542	0.883	-0.671	0.00918	-0.539	0.121	-1.1	4.06e-05	0.0795
ENSG00000165801	ARHGEF40	-0.476	0.0903	0.0214	1	-0.2	0.992	-0.746	0.00664	-0.491	0.146	-1.09	0.000661	0.213
ENSG00000102858	MGRN1	-0.42	0.0905	0.0757	1	-0.0388	0.992	-0.582	0.0128	-0.4	0.0985	-0.847	0.00125	0.0411
ENSG00000116584	ARHGEF2	-0.414	0.0908	-0.0633	1	-0.122	0.992	-0.427	0.0283	-0.297	0.0722	-0.543	0.0296	0.123
ENSG00000099942	CRKL	-0.494	0.091	-0.136	1	-0.121	0.992	-0.401	0.0281	-0.17	0.477	-0.426	0.078	0.742
ENSG00000205352	PRR13	-0.416	0.0916	-0.235	1	-0.455	0.98	-0.462	0.0324	-0.31	0.126	-0.787	0.00299	0.0473
ENSG00000008130	NADK	-0.404	0.0926	-0.143	1	-0.176	0.992	-0.577	0.0106	-0.282	0.304	-0.852	0.00281	0.0733
ENSG00000103005	USB1	-0.427	0.0926	-0.424	1	-0.676	0.613	-0.628	0.00813	-0.496	0.0141	-0.996	0.000476	0.0256
ENSG00000167552	TUBA1A	-0.396	0.0928	-0.459	1	-0.614	0.718	-0.554	0.027	-0.487	0.00416	-0.891	0.0029	0.069
ENSG00000211772	TRBC2	0.548	0.0928	0.966	1	1.07	0.303	0.473	0.0807	0.215	0.629	0.825	0.0263	0.205
ENSG00000134250	NOTCH2	-0.419	0.0933	-0.139	1	-0.294	0.992	-0.473	0.0109	-0.108	0.724	-0.463	0.0699	0.526
ENSG00000169994	MYO7B	-0.55	0.0935	0.105	1	-0.181	0.992	-0.893	0.00672	-0.779	NA	-1.24	0.000222	0.0232
ENSG00000186517	ARHGAP30	-0.405	0.0935	-0.152	1	-0.193	0.992	-0.421	0.0401	-0.299	0.0514	-0.541	0.0413	0.234
ENSG00000188786	MTF1	-0.491	0.095	-0.409	1	-0.683	0.674	-0.623	0.00738	-0.26	0.295	-0.698	0.0146	0.0623
ENSG00000163931	TKT	-0.405	0.0951	0.00375	1	-0.2	0.992	-0.519	0.00616	-0.456	0.0153	-0.738	0.00809	0.219
ENSG00000116514	RNF19B	-0.461	0.0955	-0.116	1	-0.165	0.992	-0.674	0.00496	-0.298	0.192	-0.764	0.00984	0.124
ENSG00000104870	FCGRT	-0.41	0.0955	0.0369	1	0.0415	0.992	-0.409	0.0208	-0.42	0.079	-0.698	0.0204	0.386
ENSG00000110046	ATG2A	-0.458	0.096	0.0412	1	0.301	0.992	-0.6	0.0192	-0.393	0.231	-0.867	0.0249	0.319
ENSG00000058799	YIPF1	-0.466	0.0962	-0.603	1	-0.749	0.566	-0.547	0.0309	-0.462	0.032	-0.994	0.00103	0.0298
ENSG00000070413	DGCR2	-0.426	0.0962	0.0264	1	-0.128	0.992	-0.488	0.0177	-0.303	0.103	-0.655	0.00916	0.0632
ENSG00000089351	GRAMD1A	-0.405	0.0977	-0.331	1	-0.514	0.899	-0.654	0.0108	-0.509	0.00347	-1.01	0.00016	0.021
ENSG00000203710	CR1	-0.482	0.098	-0.778	1	-1.11	0.0965	-0.764	0.00646	-0.507	0.124	-1.17	0.000287	0.0623
ENSG00000130429	ARPC1B	-0.401	0.0983	-0.131	1	-0.208	0.992	-0.376	0.053	-0.379	0.00989	-0.581	0.0285	0.138
ENSG00000185591	SP1	-0.422	0.0989	-0.396	1	-0.371	0.992	-0.511	0.0176	-0.261	0.315	-0.668	0.0106	0.0601
ENSG00000184014	DENND5A	-0.428	0.099	-0.349	1	-0.427	0.992	-0.568	0.0149	-0.279	0.247	-0.707	0.00643	0.0733
ENSG00000175274	TP53I11	-0.399	0.0995	-0.0578	1	-0.376	0.992	-0.648	0.011	-0.709	0.0394	-1.01	0.000186	0.134
ENSG00000180901	KCTD2	-0.498	0.0996	-0.214	1	-0.328	0.992	-0.407	0.0574	-0.399	0.0198	-0.636	0.0186	0.0816
ENSG00000072786	STK10	-0.394	0.0997	-0.0698	1	-0.129	0.992	-0.515	0.0158	-0.318	0.115	-0.586	0.0252	0.247
ENSG00000143373	ZNF687	-0.464	0.0997	-0.127	1	-0.241	0.992	-0.567	0.0129	-0.305	0.224	-0.692	0.0169	0.197
ENSG00000196923	PDLIM7	-0.423	0.0998	0.154	1	-0.0712	0.992	-0.574	0.00802	-0.573	0.0227	-0.918	0.001	0.0889
ENSG00000159399	HK2	-0.505	0.1	-0.156	1	-0.454	0.992	-0.563	0.0162	-0.153	0.694	-0.703	0.0178	0.171
ENSG00000078061	ARAF	-0.423	0.101	-0.152	1	-0.183	0.992	-0.331	0.12	-0.363	0.0359	-0.443	0.0943	0.258
ENSG00000156414	TDRD9	-0.556	0.101	-0.479	1	-1.21	0.158	-0.924	NA	-0.664	NA	-1.15	0.0018	0.115
ENSG00000143862	ARL8A	-0.445	0.103	-0.242	1	-0.467	0.992	-0.551	0.0189	-0.433	0.0266	-0.921	0.000647	0.0172
ENSG00000051523	CYBA	-0.399	0.104	-0.113	1	-0.152	0.992	-0.329	0.0762	-0.377	0.0643	-0.674	0.0106	0.127
ENSG00000198663	C6orf89	-0.454	0.104	-0.305	1	-0.204	0.992	-0.397	0.0476	-0.228	0.334	-0.457	0.0637	0.287
ENSG00000198876	DCAF12	0.39	0.104	0.186	1	0.19	0.992	-0.199	0.442	-0.162	0.595	-0.589	0.0368	0.506
ENSG00000163374	YY1AP1	-0.419	0.105	-0.215	1	-0.338	0.992	-0.313	0.173	-0.386	0.0298	-0.589	0.022	0.128
ENSG00000089902	RCOR1	-0.494	0.105	-0.215	1	-0.316	0.992	-0.482	0.0211	-0.0913	0.819	-0.578	0.0295	0.27
ENSG00000133048	CHI3L1	-0.498	0.107	-0.185	1	0.502	0.992	-0.779	0.0127	-0.658	0.211	-1.12	0.0871	0.148
ENSG00000068308	OTUD5	-0.429	0.108	-0.0749	1	0.0243	0.993	-0.443	0.0445	-0.323	0.12	-0.615	0.0262	0.142
ENSG00000167395	ZNF646	-0.452	0.108	-0.155	1	-0.0741	0.992	-0.353	0.0447	-0.244	0.255	-0.501	0.0496	0.693
ENSG00000077238	IL4R	-0.411	0.108	-0.37	1	-0.755	0.474	-0.673	0.013	-0.725	0.0153	-1.05	0.00122	0.0639
ENSG00000140941	MAP1LC3B	-0.424	0.108	-0.407	1	-0.548	0.88	-0.609	0.0195	-0.381	0.201	-0.86	0.00339	0.0681
ENSG00000168310	IRF2	-0.443	0.108	-0.664	1	-0.611	0.751	-0.343	0.125	-0.104	0.767	-0.672	0.0283	0.162
ENSG00000100644	HIF1A	-0.483	0.108	-0.516	1	-0.676	0.758	-0.304	0.209	-0.0364	0.937	-0.598	0.0451	0.455
ENSG00000125734	GPR108	-0.438	0.109	-0.0641	1	-0.152	0.992	-0.368	0.0773	-0.369	0.0434	-0.586	0.0452	0.305
ENSG00000086062	B4GALT1	-0.414	0.109	-0.102	1	-0.2	0.992	-0.453	0.0317	-0.238	0.362	-0.599	0.0255	0.224
ENSG00000108509	CAMTA2	-0.417	0.109	-0.0678	1	-0.135	0.992	-0.392	0.0328	-0.348	0.0414	-0.543	0.0224	0.158
ENSG00000118217	ATF6	-0.449	0.109	-0.83	1	-0.969	0.266	-0.545	0.0363	-0.237	0.506	-0.804	0.0174	0.209
ENSG00000108774	RAB5C	-0.435	0.111	-0.227	1	-0.159	0.992	-0.37	0.0631	-0.211	0.247	-0.666	0.0216	0.0836
ENSG00000085117	CD82	-0.397	0.111	-0.165	1	-0.464	0.992	-0.622	0.0189	-0.593	0.00272	-0.93	0.00209	0.0386
ENSG00000105723	GSK3A	-0.425	0.111	-0.0984	1	-0.259	0.992	-0.39	0.0693	-0.362	0.0216	-0.591	0.0236	0.121
ENSG00000137177	KIF13A	-0.51	0.112	-0.145	1	-0.274	0.992	-0.371	0.0481	-0.14	0.479	-0.611	0.00656	0.0783
ENSG00000067082	KLF6	-0.418	0.112	-0.396	1	-0.41	0.992	-0.529	0.0447	-0.0809	0.852	-0.67	0.0154	0.239
ENSG00000171206	TRIM8	-0.417	0.112	-0.0473	1	-0.378	0.992	-0.537	0.0177	-0.439	0.00347	-0.75	0.00283	0.0176
ENSG00000116786	PLEKHM2	-0.42	0.113	-0.161	1	-0.0578	0.992	-0.346	0.066	-0.318	0.0271	-0.437	0.0843	0.299
ENSG00000173868	PHOSPHO1	-0.398	0.113	0.0825	1	-0.0971	0.992	-0.418	0.248	-0.533	0.0979	-0.933	0.00357	0.355
ENSG00000103381	CPPED1	-0.382	0.113	-0.0761	1	-0.261	0.992	-0.619	0.0093	-0.259	0.441	-0.749	0.0327	0.656
ENSG00000141279	NPEPPS	-0.435	0.113	-0.27	1	-0.323	0.992	-0.534	0.0141	-0.281	0.255	-0.668	0.00475	0.121
ENSG00000197872	FAM49A	-0.434	0.113	-0.0983	1	-0.303	0.992	-0.436	0.0304	-0.173	0.553	-0.622	0.0216	0.244
ENSG00000115216	NRBP1	-0.414	0.113	-0.181	1	-0.234	0.992	-0.344	0.0664	-0.337	0.039	-0.506	0.0537	0.137
ENSG00000174021	GNG5	-0.414	0.113	-0.408	1	-0.605	0.752	-0.435	0.0419	-0.348	0.0967	-0.764	0.00486	0.0329
ENSG00000177302	TOP3A	-0.488	0.113	-0.146	1	-0.0731	0.992	-0.377	0.0448	-0.314	0.0514	-0.529	0.0166	0.166
ENSG00000100462	PRMT5	-0.508	0.114	-0.283	1	-0.495	0.986	-0.543	0.0127	-0.423	0.162	-0.902	0.000724	0.0543
ENSG00000179361	ARID3B	-0.465	0.114	-0.0301	1	-0.0602	0.992	-0.433	0.0324	-0.327	0.0538	-0.688	0.00653	0.072
ENSG00000187605	TET3	-0.535	0.115	-0.554	1	-0.478	0.992	-0.305	0.109	0.0161	0.966	-0.514	0.0449	0.15
ENSG00000141526	SLC16A3	-0.372	0.115	-0.177	1	-0.358	0.992	-0.649	0.00496	-0.511	0.0139	-0.973	0.000555	0.0176
ENSG00000182095	TNRC18	-0.415	0.115	0.00714	1	0.0451	0.992	-0.351	0.0467	-0.179	0.435	-0.552	0.0199	0.236
ENSG00000198258	UBL5	0.481	0.115	0.0202	1	0.108	0.992	-0.0708	0.753	-0.325	0.0356	-0.355	0.17	0.672
ENSG00000079277	MKNK1	-0.383	0.116	-0.57	1	-0.853	0.368	-0.782	0.00584	-0.503	0.0885	-1.2	0.000142	0.0206
ENSG00000164715	LMTK2	-0.552	0.116	-0.723	1	-0.634	0.758	-0.537	0.0141	-0.167	0.582	-0.798	0.00871	0.0584
ENSG00000185236	RAB11B	-0.41	0.116	-0.0685	1	-0.043	0.992	-0.258	0.181	-0.36	0.0185	-0.471	0.0673	0.165
ENSG00000113719	ERGIC1	-0.376	0.116	0.0184	1	-0.175	0.992	-0.812	0.00695	-0.502	0.222	-1.14	0.00213	0.228
ENSG00000268903	AL627309.7	-0.468	0.116	-0.296	1	-0.442	0.992	-0.663	0.00802	-0.532	0.103	-0.996	0.000724	0.338
ENSG00000102032	RENBP	-0.516	0.118	-0.022	1	-0.00205	1	-0.426	0.0177	-0.543	0.0031	-0.672	0.0178	0.0411
ENSG00000113269	RNF130	-0.377	0.118	-0.313	1	-0.362	0.992	-0.549	0.00797	-0.372	0.067	-0.734	0.00323	0.0781
ENSG00000110315	RNF141	0.439	0.118	-0.115	1	-0.434	0.992	-0.493	0.0653	-0.368	0.267	-0.662	0.0312	0.106
ENSG00000170043	TRAPPC1	-0.404	0.119	-0.175	1	-0.293	0.992	-0.275	0.189	-0.38	0.0272	-0.561	0.0539	0.338
ENSG00000167536	DHRS13	-0.415	0.12	-0.794	1	-0.92	0.262	-0.753	0.0152	-0.763	0.00707	-1.29	2.2e-05	0.039
ENSG00000153283	CD96	0.662	0.12	0.734	1	0.897	0.596	0.421	0.0763	0.283	NA	0.718	0.0361	0.144
ENSG00000168297	PXK	-0.446	0.12	-0.28	1	-0.434	0.992	-0.554	0.0128	-0.327	0.262	-0.864	0.000515	0.0823
ENSG00000145819	ARHGAP26	-0.415	0.121	-0.473	1	-0.685	0.593	-0.725	0.00558	-0.296	0.365	-0.997	0.000974	0.0446
ENSG00000148719	DNAJB12	-0.439	0.121	-0.0696	1	-0.13	0.992	-0.382	0.0401	-0.327	0.0482	-0.552	0.0336	0.225
ENSG00000136867	SLC31A2	-0.437	0.121	-0.289	1	-0.505	0.936	-0.412	0.097	-0.0944	0.873	-0.864	0.0174	0.54
ENSG00000181163	NPM1	0.454	0.122	0.351	1	0.366	0.992	0.526	0.0331	0.352	0.0509	0.688	0.0211	0.117
ENSG00000090316	MAEA	-0.405	0.123	-0.223	1	-0.311	0.992	-0.544	0.0102	-0.437	0.0566	-0.758	0.000779	0.087
ENSG00000137575	SDCBP	-0.402	0.123	-0.368	1	-0.446	0.977	-0.542	0.0232	-0.171	0.657	-0.84	0.00356	0.136
ENSG00000155926	SLA	-0.392	0.123	-0.472	1	-0.603	0.755	-0.596	0.0195	-0.341	0.275	-1.14	0.000148	0.0176
ENSG00000104973	MED25	-0.407	0.124	0.0391	1	-0.0453	0.992	-0.415	0.118	-0.379	0.203	-0.823	0.0246	0.283
ENSG00000153317	ASAP1	-0.406	0.125	-0.476	1	-0.737	0.564	-0.586	0.0142	-0.347	0.141	-0.717	0.00474	0.0411
ENSG00000080845	DLGAP4	-0.48	0.126	-0.0705	1	-0.111	0.992	-0.253	0.189	-0.312	0.0317	-0.364	0.125	0.51
ENSG00000099875	MKNK2	-0.37	0.126	-0.0715	1	-0.0842	0.992	-0.55	0.0156	-0.462	0.0285	-0.792	0.00369	0.0445
ENSG00000197971	MBP	-0.39	0.126	-0.18	1	-0.178	0.992	-0.521	0.0222	-0.225	0.443	-0.682	0.0169	0.283
ENSG00000114626	ABTB1	-0.367	0.127	0.0214	1	-0.145	0.992	-0.606	0.0134	-0.586	0.0294	-1.03	0.000459	0.0639
ENSG00000184602	SNN	-0.389	0.127	-0.0367	1	-0.0254	0.993	-0.524	0.0106	-0.219	0.348	-0.709	0.00543	0.135
ENSG00000160796	NBEAL2	-0.363	0.127	-0.2	1	-0.199	0.992	-0.571	0.00856	-0.49	0.0524	-0.896	0.00119	0.102
ENSG00000173638	SLC19A1	-0.409	0.127	0.0876	1	-0.022	0.995	-0.585	0.00972	-0.49	0.0154	-0.768	0.00319	0.133
ENSG00000182149	IST1	-0.394	0.127	-0.243	1	-0.23	0.992	-0.392	0.0303	-0.275	0.11	-0.521	0.0263	0.0646
ENSG00000160746	ANO10	-0.536	0.127	-0.139	1	-0.498	0.992	-0.575	0.0177	-0.455	NA	-0.865	0.00304	0.247
ENSG00000111684	LPCAT3	-0.448	0.128	-0.587	1	-0.581	0.844	-0.564	0.0187	-0.539	0.00853	-0.819	0.00419	0.0555
ENSG00000151948	GLT1D1	-0.373	0.129	-0.241	1	-0.631	0.688	-0.836	0.00472	-0.634	0.012	-1.18	7.78e-05	0.0215
ENSG00000160213	CSTB	-0.414	0.129	-0.122	1	-0.2	0.992	-0.282	0.135	-0.409	0.00989	-0.506	0.0561	0.202
ENSG00000101265	RASSF2	-0.368	0.13	-0.22	1	-0.35	0.992	-0.566	0.0123	-0.353	0.194	-0.793	0.00152	0.116
ENSG00000073614	KDM5A	-0.465	0.13	-0.319	1	-0.249	0.992	-0.434	0.0485	-0.137	0.69	-0.535	0.0595	0.432
ENSG00000170832	USP32	-0.449	0.13	-0.438	1	-0.662	0.674	-0.599	0.0176	-0.3	0.328	-0.851	0.00277	0.056
ENSG00000078618	NRDC	-0.377	0.13	-0.375	1	-0.498	0.919	-0.504	0.0276	-0.325	0.186	-0.827	0.00261	0.0797
ENSG00000116701	NCF2	-0.363	0.13	-0.272	1	-0.376	0.992	-0.56	0.011	-0.371	0.0514	-0.862	0.00133	0.0581
ENSG00000100647	SUSD6	-0.405	0.131	-0.36	1	-0.311	0.992	-0.512	0.0149	-0.161	0.632	-0.685	0.0124	0.157
ENSG00000103111	MON1B	-0.451	0.131	-0.291	1	-0.277	0.992	-0.454	0.0214	-0.297	0.0962	-0.636	0.0117	0.0207
ENSG00000100106	TRIOBP	-0.39	0.132	0.0236	1	0.0405	0.992	-0.425	0.0219	-0.443	0.00777	-0.602	0.00675	0.0461
ENSG00000108244	KRT23	-0.435	0.132	0.214	1	0.359	0.992	-0.567	0.00736	-0.318	0.299	-0.859	0.00294	0.329
ENSG00000112079	STK38	-0.38	0.132	-0.385	1	-0.423	0.992	-0.387	0.045	-0.225	0.129	-0.44	0.0489	0.101
ENSG00000112096	SOD2	-0.421	0.132	-0.514	1	-0.498	0.904	-0.529	0.0246	-0.158	0.626	-0.764	0.0186	0.245
ENSG00000131069	ACSS2	-0.446	0.132	-0.465	1	-0.532	0.919	-0.414	0.0457	-0.389	0.0168	-0.535	0.0692	0.417
ENSG00000136689	IL1RN	-0.378	0.132	-0.494	1	-0.733	0.511	-0.42	0.123	-0.158	0.751	-0.851	0.00204	0.433
ENSG00000213903	LTB4R	-0.384	0.132	-0.162	1	-0.462	0.97	-0.677	0.00496	-0.435	0.064	-1	0.000132	0.0176
ENSG00000185262	UBALD2	-0.379	0.132	-0.1	1	-0.0968	0.992	-0.618	0.0144	-0.431	0.0202	-0.995	0.000386	0.0176
ENSG00000143761	ARF1	-0.361	0.132	-0.159	1	-0.184	0.992	-0.378	0.0367	-0.301	0.0301	-0.626	0.0114	0.0284
ENSG00000177674	AGTRAP	-0.398	0.132	0.0197	1	-0.297	0.992	-0.513	0.00826	-0.433	0.0202	-0.75	0.00438	0.0823
ENSG00000149923	PPP4C	-0.382	0.133	-0.0805	1	-0.0517	0.992	-0.392	0.0428	-0.408	0.0315	-0.65	0.0283	0.182
ENSG00000073910	FRY	-0.5	0.134	-0.14	1	-0.173	0.992	-0.402	0.0421	-0.115	0.69	-0.406	0.094	0.934
ENSG00000068024	HDAC4	-0.432	0.135	-0.458	1	-0.45	0.992	-0.557	0.0156	-0.321	0.286	-0.832	0.00219	0.0733
ENSG00000130830	MPP1	-0.372	0.135	-0.213	1	-0.42	0.992	-0.475	0.031	-0.511	0.0133	-0.847	0.00258	0.102
ENSG00000141506	PIK3R5	-0.371	0.135	-0.0736	1	0.0129	0.997	-0.461	0.0144	-0.237	0.247	-0.576	0.0135	0.229
ENSG00000188229	TUBB4B	-0.41	0.136	-0.164	1	-0.279	0.992	-0.348	0.0641	-0.406	0.00918	-0.587	0.0337	0.189
ENSG00000109118	PHF12	-0.387	0.136	-0.0785	1	-0.109	0.992	-0.602	0.00757	-0.456	0.0315	-0.777	0.000739	0.0482
ENSG00000110934	BIN2	-0.364	0.137	-0.238	1	-0.355	0.992	-0.507	0.0176	-0.28	0.179	-0.694	0.00709	0.0854
ENSG00000112561	TFEB	-0.393	0.137	0.186	1	-0.0317	0.993	-0.586	0.0127	-0.418	0.064	-0.852	0.00356	0.108
ENSG00000183688	RFLNB	-0.383	0.137	0.17	1	0.09	0.992	-0.389	0.0869	-0.419	0.32	-0.465	0.0417	0.996
ENSG00000172936	MYD88	-0.359	0.138	-0.212	1	-0.346	0.992	-0.523	0.0126	-0.275	0.247	-0.711	0.00653	0.0649
ENSG00000049239	H6PD	-0.491	0.139	-0.476	1	-0.424	0.992	-0.417	0.0783	-0.223	0.362	-0.617	0.0287	0.198
ENSG00000160445	ZER1	-0.374	0.139	-0.148	1	-0.194	0.992	-0.427	0.0594	-0.442	0.0164	-0.72	0.00798	0.104
ENSG00000162236	STX5	-0.43	0.139	-0.119	1	-0.232	0.992	-0.334	0.107	-0.385	0.0309	-0.517	0.0522	0.127
ENSG00000182885	ADGRG3	-0.37	0.139	-0.359	1	-0.733	0.518	-0.872	0.00185	-0.75	0.0031	-1.39	6.58e-06	0.0206
ENSG00000054793	ATP9A	-0.677	0.139	-0.713	1	-1.33	0.282	-0.838	NA	-0.723	NA	-1.4	0.0443	0.156
ENSG00000274536	AL034397.3	-0.353	0.14	-0.679	1	-0.892	0.256	-0.478	0.0426	-0.324	0.321	-0.965	9.23e-05	0.0823
ENSG00000120318	ARAP3	-0.445	0.141	0.206	1	0.263	0.992	-0.552	0.00456	-0.364	0.218	-0.677	0.0195	0.73
ENSG00000137509	PRCP	-0.386	0.141	-0.132	1	-0.117	0.992	-0.363	0.0347	-0.235	0.102	-0.382	0.0872	0.817
ENSG00000173327	MAP3K11	-0.364	0.142	-0.0335	1	-0.0263	0.993	-0.419	0.0307	-0.336	0.0566	-0.593	0.0321	0.143
ENSG00000153786	ZDHHC7	-0.389	0.142	-0.152	1	-0.27	0.992	-0.37	0.0227	-0.235	0.0797	-0.398	0.0757	0.227
ENSG00000158796	DEDD	-0.425	0.142	-0.288	1	-0.355	0.992	-0.409	0.0447	-0.299	0.0585	-0.578	0.0249	0.048
ENSG00000110880	CORO1C	-0.417	0.145	-0.0333	1	-0.23	0.992	-0.313	0.0572	-0.151	0.477	-0.499	0.0472	0.377
ENSG00000056558	TRAF1	0.465	0.145	0.519	1	0.699	0.776	0.4	0.0519	0.128	0.695	0.69	0.0243	0.11
ENSG00000088298	EDEM2	-0.415	0.145	-0.415	1	-0.451	0.992	-0.361	0.0484	-0.257	0.122	-0.543	0.0406	0.155
ENSG00000181192	DHTKD1	-0.519	0.145	-0.393	1	-0.368	0.992	-0.422	0.0522	-0.163	NA	-0.579	0.036	0.154
ENSG00000204160	ZDHHC18	-0.347	0.145	-0.0639	1	-0.174	0.992	-0.688	0.00496	-0.438	0.041	-0.899	0.00101	0.128
ENSG00000147394	ZNF185	-0.411	0.145	-0.129	1	-0.225	0.992	-0.326	0.12	-0.274	0.239	-0.563	0.0282	0.314
ENSG00000160741	CRTC2	-0.391	0.145	-0.0602	1	-0.0253	0.993	-0.424	0.0354	-0.326	0.0709	-0.538	0.0396	0.152
ENSG00000160888	IER2	-0.364	0.145	-0.00744	1	-0.187	0.992	-0.546	0.0128	-0.346	0.134	-0.64	0.0204	0.0688
ENSG00000140563	MCTP2	-0.441	0.145	-0.884	1	-0.919	0.275	-0.719	0.0162	-0.453	0.184	-1.21	7.27e-05	0.0261
ENSG00000089009	RPL6	0.422	0.146	0.157	1	0.102	0.992	0.28	0.144	0.103	0.63	0.517	0.0425	0.15
ENSG00000096433	ITPR3	0.542	0.146	0.85	1	0.857	0.566	0.483	0.0317	0.236	NA	0.576	0.0465	0.549
ENSG00000068354	TBC1D25	-0.439	0.147	-0.034	1	-0.091	0.992	-0.272	0.254	-0.38	0.0303	-0.475	0.0599	0.148
ENSG00000196182	STK40	-0.353	0.149	0.0848	1	-0.0133	0.997	-0.608	0.00672	-0.416	0.0247	-0.754	0.00856	0.0503
ENSG00000170265	ZNF282	-0.492	0.149	0.0648	1	-0.199	0.992	-0.449	0.0476	-0.425	NA	-0.576	0.0506	0.212
ENSG00000188997	KCTD21	-0.492	0.149	-0.345	1	-0.383	0.992	-0.597	0.0122	-0.427	NA	-0.77	0.00484	0.0468
ENSG00000073150	PANX2	-0.432	0.15	0.0347	1	0.0429	0.992	-0.798	0.00334	-0.592	0.0477	-1.13	2.2e-05	0.0321
ENSG00000100439	ABHD4	-0.423	0.15	0.0621	1	-0.0543	0.992	-0.482	0.0176	-0.425	0.0561	-0.793	0.00489	0.106
ENSG00000139718	SETD1B	-0.433	0.15	-0.0539	1	-0.00186	1	-0.381	0.0597	-0.104	0.703	-0.494	0.0284	0.433
ENSG00000047644	WWC3	-0.395	0.15	-0.239	1	-0.135	0.992	-0.49	0.0208	-0.245	0.432	-0.731	0.0113	0.26
ENSG00000164713	BRI3	-0.37	0.15	-0.198	1	-0.263	0.992	-0.581	0.00496	-0.492	0.000684	-0.887	0.000422	0.0142
ENSG00000101421	CHMP4B	-0.375	0.15	-0.244	1	-0.358	0.992	-0.326	0.116	-0.306	0.0335	-0.539	0.0358	0.127
ENSG00000196411	EPHB4	-0.422	0.15	-0.0284	1	-0.0833	0.992	-0.785	0.00496	-0.665	0.0566	-1.11	3.38e-06	0.134
ENSG00000162747	FCGR3B	-0.349	0.151	-0.376	1	-0.45	0.992	-0.608	0.0141	-0.213	0.514	-0.839	0.00504	0.258
ENSG00000181220	ZNF746	-0.405	0.151	0.0141	1	-0.0786	0.992	-0.645	0.00757	-0.422	0.148	-0.871	0.00129	0.111
ENSG00000012822	CALCOCO1	-0.387	0.151	-0.14	1	-0.0889	0.992	-0.415	0.0262	-0.366	0.111	-0.592	0.0361	0.436
ENSG00000156858	PRR14	-0.402	0.151	-0.109	1	-0.0843	0.992	-0.383	0.0552	-0.366	0.0652	-0.563	0.0451	0.429
ENSG00000166272	WBP1L	-0.391	0.152	-0.223	1	-0.211	0.992	-0.412	0.0244	-0.268	0.12	-0.507	0.0252	0.0631
ENSG00000214212	C19orf38	-0.374	0.153	-0.18	1	-0.607	0.751	-0.384	0.047	-0.453	0.0345	-0.675	0.0145	0.166
ENSG00000160999	SH2B2	-0.442	0.153	0.0798	1	-0.0726	0.992	-0.557	0.0202	-0.449	0.0457	-0.825	0.00656	0.0868
ENSG00000164190	NIPBL	-0.421	0.153	-0.389	1	-0.352	0.992	-0.44	0.0496	-0.0631	0.889	-0.493	0.0753	0.69
ENSG00000059728	MXD1	-0.362	0.153	-0.37	1	-0.477	0.936	-0.626	0.0156	-0.195	0.618	-0.998	0.000459	0.0446
ENSG00000134827	TCN1	-0.449	0.153	-0.423	1	-0.303	0.992	-0.655	0.0299	-0.426	NA	-1.25	1.79e-05	0.216
ENSG00000105397	TYK2	-0.355	0.154	0.0242	1	0.0441	0.992	-0.325	0.0617	-0.313	0.141	-0.505	0.047	0.507
ENSG00000186529	CYP4F3	-0.367	0.156	-0.184	1	-0.152	0.992	-0.658	0.0141	-0.276	0.482	-0.936	0.000287	0.16
ENSG00000018280	SLC11A1	-0.342	0.158	-0.0617	1	-0.401	0.992	-0.805	0.00334	-0.49	0.0873	-1.08	0.000129	0.0759
ENSG00000110446	SLC15A3	-0.409	0.158	0.112	1	-0.115	0.992	-0.494	0.0151	-0.386	0.104	-0.737	0.00889	0.163
ENSG00000116604	MEF2D	-0.41	0.158	-0.00899	1	0.141	0.992	-0.331	0.0683	-0.184	0.29	-0.478	0.044	0.231
ENSG00000145868	FBXO38	-0.423	0.158	-0.366	1	-0.495	0.952	-0.55	0.0177	-0.26	0.307	-0.629	0.0263	0.189
ENSG00000140455	USP3	-0.372	0.158	-0.309	1	-0.35	0.992	-0.502	0.0143	-0.247	0.323	-0.611	0.0103	0.0893
ENSG00000108788	MLX	-0.399	0.159	-0.253	1	-0.327	0.992	-0.376	0.0428	-0.249	0.23	-0.539	0.0249	0.0975
ENSG00000184702	38596	-0.416	0.159	0.31	1	0.058	0.992	-0.36	0.093	-0.467	0.167	-0.831	0.00325	0.194
ENSG00000274180	NATD1	-0.368	0.159	-0.333	1	-0.457	0.975	-0.826	0.00534	-0.765	0.00347	-1.15	7.19e-05	0.0215
ENSG00000134830	C5AR2	-0.372	0.16	-0.0905	1	-0.185	0.992	-0.61	0.00664	-0.406	0.132	-0.797	0.00227	0.197
ENSG00000185650	ZFP36L1	-0.389	0.16	-0.396	1	-0.622	0.744	-0.624	0.0144	-0.337	0.104	-0.652	0.0105	0.0464
ENSG00000161202	DVL3	-0.407	0.161	-0.125	1	-0.12	0.992	-0.303	0.106	-0.278	0.098	-0.473	0.0465	0.417
ENSG00000064763	FAR2	-0.474	0.161	-0.439	1	-0.781	0.665	-0.849	0.00764	-0.384	NA	-0.871	0.0389	0.617
ENSG00000007312	CD79B	0.511	0.162	0.827	1	0.699	0.765	0.541	0.0226	0.0154	0.967	0.331	0.204	0.646
ENSG00000070495	JMJD6	-0.448	0.162	-0.59	1	-0.521	0.946	-0.433	0.0748	-0.387	NA	-0.579	0.0332	0.172
ENSG00000183307	TMEM121B	-0.472	0.162	-0.216	1	-0.228	0.992	-0.744	0.00493	-0.349	NA	-1.01	1.87e-05	0.0336
ENSG00000137312	FLOT1	-0.344	0.162	-0.399	1	-0.519	0.895	-0.608	0.0169	-0.631	0.000684	-1.16	6.43e-05	0.0231
ENSG00000165406	39508	-0.358	0.162	-0.166	1	-0.144	0.992	-0.361	0.201	-0.258	0.31	-0.629	0.0199	0.47
ENSG00000163803	PLB1	-0.402	0.162	-0.44	1	-0.775	0.509	-0.793	0.00517	-0.799	0.000684	-1.16	1.13e-05	0.0176
ENSG00000087086	FTL	-0.348	0.164	-0.0593	1	-0.307	0.992	-0.317	0.166	-0.437	0.0204	-0.797	0.00367	0.0623
ENSG00000143624	INTS3	-0.377	0.164	-0.314	1	-0.448	0.992	-0.336	0.0722	-0.22	0.286	-0.545	0.0475	0.412
ENSG00000158769	F11R	-0.408	0.164	-0.117	1	-0.184	0.992	-0.413	0.0389	-0.119	0.718	-0.501	0.0694	0.869
ENSG00000255302	EID1	0.482	0.165	0.00997	1	-0.123	0.992	0.337	0.112	0.37	NA	0.584	0.029	0.516
ENSG00000253276	CCDC71L	-0.426	0.166	-0.609	1	-0.587	0.844	-0.515	0.033	-0.366	0.0872	-1.06	4.82e-05	0.0176
ENSG00000172216	CEBPB	-0.34	0.166	-0.355	1	-0.576	0.828	-0.758	0.00456	-0.472	0.0444	-1.29	1.35e-05	0.00378
ENSG00000131042	LILRB2	-0.371	0.166	-0.0584	1	-0.316	0.992	-0.387	0.0146	-0.172	0.416	-0.561	0.0201	0.158
ENSG00000002919	SNX11	-0.398	0.167	-0.125	1	-0.253	0.992	-0.46	0.0301	-0.242	0.227	-0.664	0.0164	0.262
ENSG00000235169	SMIM1	0.417	0.167	0.626	1	0.438	0.992	-0.0992	0.704	-0.384	NA	-0.966	0.00142	0.175
ENSG00000034152	MAP2K3	-0.337	0.168	-0.11	1	-0.309	0.992	-0.564	0.0115	-0.516	0.0035	-0.889	0.000556	0.0176
ENSG00000103569	AQP9	-0.356	0.168	-0.581	1	-0.762	0.436	-0.746	0.00664	-0.449	0.0936	-1.18	6.49e-05	0.0388
ENSG00000198223	CSF2RA	-0.362	0.168	-0.344	1	-0.418	0.992	-0.547	0.0219	-0.354	0.128	-0.812	0.00132	0.125
ENSG00000132376	INPP5K	-0.371	0.168	-0.129	1	-0.181	0.992	-0.345	0.0896	-0.372	0.0354	-0.505	0.0545	0.312
ENSG00000158869	FCER1G	-0.329	0.169	-0.524	1	-0.986	0.212	-0.614	0.011	-0.559	0.0209	-0.929	0.00503	0.045
ENSG00000134996	OSTF1	-0.359	0.169	-0.282	1	-0.344	0.992	-0.501	0.0142	-0.413	0.0174	-0.811	0.00238	0.0437
ENSG00000123066	MED13L	-0.437	0.17	-0.235	1	-0.336	0.992	-0.484	0.0351	-0.0281	0.96	-0.568	0.0687	0.573
ENSG00000116685	KIAA2013	-0.38	0.171	0.194	1	0.0542	0.992	-0.476	0.0168	-0.347	0.0409	-0.656	0.0111	0.0335
ENSG00000163960	UBXN7	-0.451	0.171	-0.523	1	-0.507	0.97	-0.465	0.0362	-0.239	0.403	-0.553	0.0619	0.353
ENSG00000011422	PLAUR	-0.411	0.172	0.207	1	0.0864	0.992	-0.435	0.0163	-0.162	0.415	-0.596	0.0151	0.251
ENSG00000179134	SAMD4B	-0.402	0.172	-0.105	1	0.0204	0.995	-0.378	0.0431	-0.312	0.0947	-0.546	0.0325	0.241
ENSG00000174125	TLR1	-0.384	0.172	-0.745	1	-1	0.183	-0.559	0.0239	-0.278	0.309	-0.856	0.00166	0.039
ENSG00000129911	KLF16	-0.407	0.173	-0.0797	1	-0.274	0.992	-0.525	0.016	-0.457	0.0153	-0.592	0.0361	0.056
ENSG00000135439	AGAP2	-0.365	0.173	-0.0613	1	-0.117	0.992	-0.443	0.0494	-0.379	0.0473	-0.592	0.014	0.195
ENSG00000081059	TCF7	0.405	0.173	0.79	1	0.998	0.28	0.49	0.0265	0.128	0.806	0.855	0.0139	0.189
ENSG00000148358	GPR107	-0.412	0.173	-0.223	1	-0.349	0.992	-0.457	0.0191	-0.219	0.403	-0.556	0.0324	0.191
ENSG00000165879	FRAT1	-0.352	0.173	-0.0275	1	-0.202	0.992	-0.692	0.00931	-0.364	0.181	-0.955	0.00148	0.134
ENSG00000167995	BEST1	-0.38	0.173	-0.501	1	-0.528	0.932	-0.519	0.0138	-0.28	0.318	-0.926	0.00148	0.141
ENSG00000107341	UBE2R2	-0.359	0.175	-0.331	1	-0.405	0.992	-0.697	0.00526	-0.441	0.022	-0.912	0.00126	0.0335
ENSG00000225697	SLC26A6	-0.444	0.175	0.182	1	-0.1	0.992	-0.506	0.0396	-0.374	NA	-0.602	0.0431	0.28
ENSG00000066084	DIP2B	-0.409	0.175	-0.387	1	-0.473	0.987	-0.383	0.11	0.0738	0.873	-0.673	0.0179	0.218
ENSG00000097033	SH3GLB1	-0.373	0.176	-0.756	1	-0.817	0.402	-0.615	0.0368	-0.292	0.384	-0.886	0.00301	0.112
ENSG00000167110	GOLGA2	-0.461	0.176	-0.236	1	-0.173	0.992	-0.469	0.0189	-0.297	0.125	-0.535	0.0562	0.232
ENSG00000169692	AGPAT2	-0.418	0.177	-0.105	1	-0.319	0.992	-0.473	0.0141	-0.412	0.0653	-0.625	0.0145	0.128
ENSG00000119535	CSF3R	-0.316	0.182	-0.24	1	-0.389	0.992	-0.692	0.00664	-0.427	0.0755	-1.02	0.000441	0.0432
ENSG00000007168	PAFAH1B1	-0.38	0.182	-0.24	1	-0.226	0.992	-0.419	0.0317	-0.213	0.344	-0.49	0.046	0.167
ENSG00000101457	DNTTIP1	-0.389	0.182	-0.225	1	-0.322	0.992	-0.565	0.00888	-0.42	0.0154	-0.791	0.00377	0.0335
ENSG00000261221	ZNF865	-0.436	0.182	0.0394	1	0.0774	0.992	-0.367	0.101	-0.303	0.095	-0.595	0.0212	0.219
ENSG00000085644	ZNF213	-0.436	0.183	-0.106	1	-0.158	0.992	-0.412	0.079	-0.385	NA	-0.636	0.0398	0.133
ENSG00000198740	ZNF652	-0.401	0.184	-0.0696	1	-0.148	0.992	-0.377	0.0476	-0.194	0.457	-0.452	0.0867	0.884
ENSG00000182866	LCK	0.436	0.184	0.836	1	0.878	0.474	0.43	0.0914	0.243	0.514	0.735	0.023	0.226
ENSG00000196961	AP2A1	-0.342	0.184	-0.246	1	-0.303	0.992	-0.376	0.0643	-0.341	0.059	-0.577	0.0331	0.135
ENSG00000163221	S100A12	0.333	0.184	-0.516	1	-1.14	0.0621	-0.56	0.107	-0.859	0.0327	-1.37	0.000123	0.226
ENSG00000035664	DAPK2	-0.386	0.187	0.363	1	0.168	0.992	-0.557	0.00536	-0.489	0.0964	-0.799	0.00814	0.513
ENSG00000163719	MTMR14	-0.352	0.188	-0.128	1	-0.153	0.992	-0.323	0.0656	-0.347	0.0306	-0.423	0.0992	0.184
ENSG00000185963	BICD2	-0.373	0.189	-0.00297	1	-0.156	0.992	-0.487	0.0208	-0.223	0.436	-0.49	0.055	0.575
ENSG00000103363	ELOB	0.407	0.189	0.169	1	0.233	0.992	0.00704	0.974	-0.383	0.0446	-0.351	0.177	0.171
ENSG00000131408	NR1H2	-0.351	0.19	-0.083	1	-0.0932	0.992	-0.324	0.109	-0.336	0.0778	-0.565	0.0417	0.117
ENSG00000141582	CBX4	-0.444	0.192	0.0298	1	-0.153	0.992	-0.437	0.0506	-0.299	0.21	-0.526	0.0456	0.148
ENSG00000116717	GADD45A	-0.474	0.192	-0.794	1	-1.24	0.205	-0.771	NA	-0.639	NA	-1.38	3.38e-05	0.0513
ENSG00000141012	GALNS	-0.409	0.192	-0.17	1	-0.187	0.992	-0.492	0.0156	-0.339	0.0709	-0.663	0.00688	0.0989
ENSG00000146278	PNRC1	-0.344	0.193	-0.311	1	-0.416	0.992	-0.578	0.0201	-0.158	0.652	-0.67	0.0111	0.171
ENSG00000135821	GLUL	-0.32	0.193	-0.167	1	-0.307	0.992	-0.525	0.0224	-0.33	0.203	-0.794	0.00871	0.114
ENSG00000105993	DNAJB6	-0.36	0.193	-0.23	1	-0.334	0.992	-0.443	0.0389	-0.268	0.252	-0.648	0.0101	0.0831
ENSG00000123908	AGO2	-0.378	0.194	-0.152	1	-0.314	0.992	-0.408	0.0819	-0.272	0.419	-0.651	0.00809	0.234
ENSG00000109743	BST1	-0.339	0.196	-0.36	1	-0.686	0.596	-0.381	0.104	-0.323	0.221	-0.699	0.00399	0.406
ENSG00000086730	LAT2	-0.323	0.197	-0.267	1	-0.296	0.992	-0.525	0.0157	-0.407	0.0431	-0.898	0.000407	0.0301
ENSG00000118520	ARG1	-0.378	0.198	-0.395	1	-0.884	0.591	-1.27	0.0504	-0.564	0.553	-2.01	3.21e-06	0.726
ENSG00000140932	CMTM2	0.352	0.199	0.0438	1	0.0804	0.992	-0.393	0.136	-0.407	0.056	-0.824	0.00636	0.604
ENSG00000138641	HERC3	-0.406	0.201	-0.533	1	-0.558	0.895	-0.482	0.0271	-0.119	0.747	-0.58	0.0388	0.488
ENSG00000153207	AHCTF1	-0.425	0.204	-0.286	1	-0.144	0.992	-0.658	0.0162	-0.316	0.406	-0.717	0.00751	0.315
ENSG00000211751	AC245427.1	0.447	0.204	1.01	1	1.03	0.415	0.515	0.0586	0.186	0.709	0.821	0.0318	0.301
ENSG00000110395	CBL	-0.345	0.204	-0.0731	1	-0.135	0.992	-0.523	0.0132	-0.14	0.675	-0.698	0.00484	0.163
ENSG00000141562	NARF	-0.328	0.204	-0.458	1	-0.473	0.956	-0.568	0.0327	-0.587	0.00613	-0.887	0.00172	0.0921
ENSG00000007944	MYLIP	-0.398	0.205	-0.208	1	-0.0114	0.998	-0.488	0.0318	-0.193	0.63	-0.689	0.0184	0.31
ENSG00000160703	NLRX1	-0.392	0.205	0.433	1	0.236	0.992	-0.532	0.00899	-0.569	0.05	-0.73	0.00428	0.0901
ENSG00000065526	SPEN	-0.384	0.206	0.069	1	0.00827	1	-0.407	0.0316	-0.208	0.479	-0.438	0.0783	0.906
ENSG00000182022	CHST15	-0.333	0.206	-0.225	1	-0.384	0.992	-0.715	0.00481	-0.404	0.126	-0.959	0.000505	0.0446
ENSG00000026297	RNASET2	-0.335	0.207	0.0895	1	-0.0314	0.993	-0.385	0.0695	-0.334	0.164	-0.611	0.03	0.377
ENSG00000064547	LPAR2	-0.326	0.207	0.0885	1	0.0586	0.992	-0.6	0.00536	-0.442	0.122	-0.819	0.0059	0.253
ENSG00000140443	IGF1R	-0.384	0.207	-0.298	1	-0.47	0.989	-0.743	0.00806	-0.365	0.376	-0.946	0.00057	0.248
ENSG00000158793	NIT1	-0.429	0.207	-0.229	1	-0.388	0.992	-0.383	0.0317	-0.262	NA	-0.483	0.0451	0.153
ENSG00000159348	CYB5R1	-0.408	0.207	-0.0881	1	-0.282	0.992	-0.443	0.0239	-0.461	0.012	-0.602	0.0226	0.253
ENSG00000103194	USP10	-0.329	0.208	0.12	1	0.000896	1	-0.469	0.0357	-0.148	0.66	-0.732	0.00839	0.336
ENSG00000198624	CCDC69	-0.32	0.209	-0.196	1	-0.202	0.992	-0.36	0.0452	-0.301	0.0722	-0.463	0.0491	0.117
ENSG00000197930	ERO1A	-0.347	0.21	-0.243	1	-0.546	0.871	-0.547	0.0128	-0.239	0.438	-0.595	0.024	0.228
ENSG00000008083	JARID2	-0.422	0.212	0.363	1	0.171	0.992	-0.403	0.047	-0.0545	0.895	-0.399	0.178	0.987
ENSG00000115232	ITGA4	0.446	0.213	0.0124	1	0.069	0.992	0.545	0.0485	0.728	NA	0.819	0.0103	0.0823
ENSG00000111144	LTA4H	-0.316	0.213	-0.622	1	-0.911	0.286	-0.394	0.0324	-0.265	0.172	-0.368	0.207	0.45
ENSG00000124789	NUP153	-0.434	0.216	-0.277	1	-0.302	0.992	-0.582	0.0237	-0.226	0.529	-0.597	0.0473	0.302
ENSG00000119682	AREL1	-0.355	0.216	-0.068	1	-0.294	0.992	-0.548	0.00857	-0.284	0.221	-0.677	0.00524	0.0473
ENSG00000150403	TMCO3	-0.402	0.216	-0.206	1	-0.457	0.992	-0.735	0.0109	-0.478	0.166	-0.89	0.00212	0.13
ENSG00000169223	LMAN2	-0.326	0.217	-0.263	1	-0.287	0.992	-0.303	0.0672	-0.303	0.0497	-0.465	0.0596	0.211
ENSG00000198019	FCGR1B	-0.366	0.217	-1.36	1	-1.35	0.0468	-0.212	0.438	-0.127	0.729	-0.61	0.114	0.843
ENSG00000166501	PRKCB	-0.344	0.217	-0.255	1	-0.202	0.992	-0.408	0.0398	-0.17	0.449	-0.544	0.0314	0.0918
ENSG00000158156	XKR8	-0.341	0.219	0.0511	1	0.017	0.996	-0.422	0.0309	-0.383	0.0412	-0.699	0.0135	0.123
ENSG00000146083	RNF44	-0.346	0.219	0.0745	1	-0.0658	0.992	-0.421	0.0447	-0.314	0.114	-0.55	0.0211	0.101
ENSG00000167996	FTH1	-0.305	0.219	-0.106	1	-0.412	0.992	-0.665	0.00493	-0.523	0.000684	-0.82	0.00606	0.0305
ENSG00000185862	EVI2B	-0.309	0.219	-0.37	1	-0.598	0.752	-0.564	0.0142	-0.176	0.611	-0.731	0.00343	0.159
ENSG00000198216	CACNA1E	-0.368	0.222	-0.631	1	-1.23	0.0687	-0.878	0.00586	-0.485	NA	-1.24	0.00108	0.0765
ENSG00000122694	GLIPR2	-0.304	0.222	-0.333	1	-0.33	0.992	-0.383	0.0538	-0.343	0.0271	-0.684	0.00694	0.113
ENSG00000136238	RAC1	-0.322	0.223	-0.0438	1	-0.157	0.992	-0.448	0.0176	-0.269	0.104	-0.626	0.0145	0.0623
ENSG00000198792	TMEM184B	-0.352	0.223	0.245	1	0.385	0.992	-0.467	0.0169	-0.355	0.126	-0.638	0.0138	0.136
ENSG00000096063	SRPK1	-0.372	0.224	-0.637	1	-0.801	0.391	-0.693	0.0114	-0.371	0.303	-1.04	0.000441	0.0599
ENSG00000172939	OXSR1	-0.392	0.224	-0.159	1	-0.171	0.992	-0.485	0.0221	-0.187	0.504	-0.493	0.0693	0.383
ENSG00000135838	NPL	-0.317	0.225	-0.192	1	-0.269	0.992	-0.627	0.00757	-0.516	0.0272	-0.949	2.97e-05	0.0335
ENSG00000178726	THBD	-0.431	0.227	-0.0897	1	-0.191	0.992	-0.868	0.00476	-0.553	0.198	-1.04	0.00179	0.222
ENSG00000180370	PAK2	-0.335	0.229	-0.119	1	-0.266	0.992	-0.394	0.0484	-0.102	0.754	-0.504	0.0615	0.405
ENSG00000197852	FAM212B	-0.314	0.231	0.139	1	-0.0657	0.992	-0.733	0.00737	-0.398	0.281	-0.825	0.0122	0.497
ENSG00000128594	LRRC4	-0.356	0.231	-0.171	1	-0.374	0.992	-0.534	0.0121	-0.374	0.13	-0.884	0.00014	0.0588
ENSG00000141985	SH3GL1	-0.363	0.231	-0.000301	1	-0.0638	0.992	-0.326	0.102	-0.345	0.0324	-0.499	0.0385	0.0869
ENSG00000241878	PISD	-0.323	0.232	0.0342	1	0.0662	0.992	-0.681	0.00586	-0.466	0.163	-0.964	0.00185	0.12
ENSG00000103510	KAT8	-0.364	0.233	-0.136	1	-0.0747	0.992	-0.348	0.0651	-0.332	0.126	-0.539	0.0349	0.302
ENSG00000231412	AC005392.2	-0.486	0.234	-1.04	1	-1.2	0.28	-1.06	0.00558	-1.28	NA	-1.85	3.64e-07	0.0206
ENSG00000135926	TMBIM1	-0.311	0.234	-0.0439	1	-0.148	0.992	-0.393	0.0326	-0.217	0.149	-0.538	0.021	0.0712
ENSG00000144579	CTDSP1	-0.299	0.235	-0.0148	1	-0.154	0.992	-0.324	0.118	-0.338	0.0529	-0.577	0.0289	0.138
ENSG00000124788	ATXN1	-0.363	0.235	-0.231	1	-0.553	0.899	-0.538	0.0186	-0.181	0.586	-0.629	0.0126	0.263
ENSG00000163162	RNF149	-0.304	0.236	-0.524	1	-0.566	0.781	-0.558	0.0191	-0.212	0.523	-0.955	0.000555	0.0274
ENSG00000100300	TSPO	-0.345	0.236	-0.19	1	-0.461	0.991	-0.544	0.0236	-0.687	0.011	-0.996	0.000366	0.0989
ENSG00000166747	AP1G1	-0.373	0.236	-0.384	1	-0.41	0.992	-0.377	0.0575	-0.195	0.436	-0.511	0.0466	0.0921
ENSG00000048740	CELF2	-0.337	0.236	-0.164	1	-0.235	0.992	-0.469	0.0421	-0.0982	0.818	-0.638	0.0263	0.389
ENSG00000013306	SLC25A39	0.317	0.238	0.699	1	0.583	0.992	0.0242	0.942	-0.233	0.618	-0.605	0.0433	0.45
ENSG00000158710	TAGLN2	-0.306	0.238	0.144	1	-0.181	0.992	-0.61	0.0156	-0.569	0.0389	-0.83	0.0228	0.175
ENSG00000131355	ADGRE3	-0.34	0.238	0.0979	1	0.215	0.992	-0.435	0.0182	-0.329	0.334	-0.606	0.0144	0.823
ENSG00000179335	CLK3	-0.323	0.239	-0.209	1	-0.214	0.992	-0.353	0.0618	-0.251	0.14	-0.491	0.0377	0.144
ENSG00000273559	CWC25	-0.403	0.239	-0.419	1	-0.389	0.992	-0.46	0.0231	-0.226	0.355	-0.546	0.0321	0.187
ENSG00000109854	HTATIP2	-0.352	0.239	-0.485	1	-0.489	0.97	-0.463	0.0423	-0.291	0.291	-0.666	0.0107	0.154
ENSG00000010404	IDS	-0.307	0.239	-0.0364	1	-0.154	0.992	-0.469	0.0298	-0.269	0.384	-0.611	0.0299	0.459
ENSG00000147439	BIN3	-0.349	0.241	-0.173	1	-0.275	0.992	-0.488	0.0177	-0.425	0.0158	-0.626	0.0169	0.0742
ENSG00000109323	MANBA	-0.371	0.241	-0.132	1	-0.221	0.992	-0.413	0.013	-0.239	0.377	-0.513	0.0522	0.492
ENSG00000204304	PBX2	-0.32	0.242	-0.0751	1	-0.0964	0.992	-0.459	0.0306	-0.284	0.196	-0.64	0.0222	0.202
ENSG00000136156	ITM2B	-0.285	0.243	-0.212	1	-0.336	0.992	-0.487	0.0292	-0.2	0.52	-0.695	0.0143	0.216
ENSG00000157954	WIPI2	-0.326	0.243	-0.0473	1	-0.0328	0.992	-0.387	0.0504	-0.341	0.0271	-0.515	0.0397	0.0989
ENSG00000204131	NHSL2	-0.312	0.243	-0.0297	1	-0.157	0.992	-0.553	0.00565	-0.278	0.193	-0.596	0.0179	0.266
ENSG00000229314	ORM1	-0.455	0.243	-0.476	1	-0.598	0.951	-1.06	0.00493	-0.864	NA	-1.53	2.72e-06	0.406
ENSG00000128011	LRFN1	-0.387	0.245	-0.249	1	-0.309	0.992	-0.625	0.0149	-0.561	0.0154	-0.858	0.00342	0.0543
ENSG00000172530	BANP	-0.432	0.246	-0.0245	1	0.0132	0.998	-0.414	0.0398	-0.282	0.265	-0.535	0.0592	0.879
ENSG00000106780	MEGF9	-0.301	0.247	-0.357	1	-0.484	0.936	-0.58	0.0318	-0.0574	0.919	-0.715	0.0123	0.488
ENSG00000136717	BIN1	0.423	0.247	0.867	1	0.961	0.365	0.407	0.112	0.247	0.481	0.625	0.0455	0.407
ENSG00000175489	LRRC25	-0.316	0.247	0.0244	1	-0.232	0.992	-0.579	0.00546	-0.415	0.03	-0.71	0.0119	0.069
ENSG00000167565	SERTAD3	-0.404	0.247	-0.444	1	-0.434	0.992	-0.347	0.0907	-0.294	NA	-0.565	0.0331	0.112
ENSG00000116679	IVNS1ABP	-0.325	0.247	-0.34	1	-0.472	0.966	-0.647	0.0156	-0.447	0.177	-0.765	0.00676	0.087
ENSG00000160712	IL6R	-0.291	0.248	-0.101	1	-0.221	0.992	-0.586	0.00586	-0.282	0.267	-0.723	0.00287	0.0953
ENSG00000128245	YWHAH	-0.347	0.248	-0.0371	1	-0.144	0.992	-0.448	0.0254	-0.199	0.379	-0.449	0.105	0.492
ENSG00000168040	FADD	-0.334	0.248	0.0454	1	-0.0547	0.992	-0.678	0.0084	-0.572	0.0179	-0.948	0.000555	0.0464
ENSG00000204713	TRIM27	-0.325	0.248	-0.423	1	-0.336	0.992	-0.295	0.135	-0.27	0.21	-0.552	0.049	0.219
ENSG00000138835	RGS3	-0.317	0.248	-0.406	1	-0.548	0.866	-0.617	0.0144	-0.328	0.104	-0.695	0.0286	0.134
ENSG00000143226	FCGR2A	-0.295	0.248	-0.556	1	-0.731	0.479	-0.668	0.0095	-0.406	0.0621	-0.995	0.000476	0.0231
ENSG00000103994	ZNF106	-0.32	0.249	-0.352	1	-0.516	0.904	-0.467	0.0217	-0.122	0.694	-0.516	0.0519	0.371
ENSG00000136810	TXN	0.372	0.249	-0.118	1	-0.111	0.992	-0.322	0.223	-0.315	NA	-0.738	0.0182	0.703
ENSG00000169220	RGS14	-0.306	0.249	0.0501	1	-0.119	0.992	-0.519	0.0121	-0.495	0.0257	-0.73	0.00119	0.087
ENSG00000143515	ATP8B2	0.383	0.25	0.687	1	0.97	0.391	0.517	0.0327	0.366	0.17	0.743	0.0186	0.0836
ENSG00000087266	SH3BP2	-0.291	0.252	-0.144	1	-0.221	0.992	-0.351	0.0421	-0.204	0.308	-0.556	0.032	0.179
ENSG00000198055	GRK6	-0.287	0.252	-0.0898	1	-0.217	0.992	-0.475	0.0208	-0.514	0.00541	-0.747	0.00186	0.0232
ENSG00000102796	DHRS12	-0.318	0.253	-0.403	1	-0.673	0.674	-0.451	0.0476	-0.447	0.0343	-0.733	0.0204	0.387
ENSG00000181631	P2RY13	-0.297	0.253	-0.499	1	-0.627	0.688	-0.505	0.0232	-0.132	0.743	-0.787	0.0144	0.264
ENSG00000173020	GRK2	-0.293	0.253	0.146	1	0.0309	0.992	-0.348	0.0417	-0.301	0.0894	-0.477	0.0523	0.122
ENSG00000180304	OAZ2	-0.293	0.253	-0.129	1	-0.25	0.992	-0.49	0.0273	-0.322	0.144	-0.701	0.00998	0.147
ENSG00000204287	HLA-DRA	0.335	0.253	-0.196	1	-0.202	0.992	0.671	0.0105	0.323	0.422	0.579	0.0153	0.22
ENSG00000170345	FOS	-0.319	0.254	0.0584	1	0.0657	0.992	-0.686	0.0149	-0.302	0.488	-1	0.00233	0.115
ENSG00000101290	CDS2	-0.314	0.256	-0.249	1	-0.261	0.992	-0.544	0.0128	-0.339	0.146	-0.626	0.0169	0.156
ENSG00000075413	MARK3	-0.32	0.257	-0.312	1	-0.408	0.992	-0.389	0.073	-0.242	0.227	-0.593	0.0151	0.0823
ENSG00000135090	TAOK3	-0.391	0.258	-0.219	1	-0.278	0.992	-0.41	0.045	-0.15	0.583	-0.412	0.115	0.435
ENSG00000249790	AC092490.1	-0.286	0.26	0.251	1	0.13	0.992	0.084	0.835	-0.642	0.123	-1	0.000889	0.108
ENSG00000173011	TADA2B	-0.34	0.262	-0.168	1	-0.328	0.992	-0.496	0.0168	-0.391	0.0537	-0.599	0.00979	0.0594
ENSG00000277791	PSMB3	-0.294	0.262	-0.41	1	-0.376	0.992	-0.355	0.0468	-0.393	0.0158	-0.716	0.0148	0.175
ENSG00000158089	GALNT14	-0.378	0.266	-0.408	1	-0.891	0.394	-1.19	NA	-1.24	NA	-1.86	1.53e-06	0.0206
ENSG00000127528	KLF2	-0.284	0.266	0.177	1	0.182	0.992	-0.385	0.0636	-0.26	0.185	-0.463	0.046	0.172
ENSG00000114784	EIF1B	-0.32	0.266	-0.571	1	-0.637	0.755	-0.424	0.0485	-0.334	0.0858	-0.711	0.00511	0.0301
ENSG00000152766	ANKRD22	-0.459	0.268	-2.3	0.00813	-1.94	0.0041	0.333	NA	0.626	NA	-0.4	0.407	0.642
ENSG00000188315	C3orf62	-0.342	0.269	-0.0441	1	-0.266	0.992	-0.658	0.00672	-0.366	0.272	-0.833	0.00305	0.23
ENSG00000197771	MCMBP	-0.327	0.27	-0.276	1	-0.414	0.992	-0.384	0.0481	-0.148	0.56	-0.53	0.0333	0.172
ENSG00000075399	VPS9D1	-0.294	0.271	-0.55	1	-0.5	0.932	-0.46	0.0484	-0.386	0.0913	-0.727	0.0358	0.544
ENSG00000197457	STMN3	0.442	0.271	0.845	1	0.946	0.487	0.523	0.0154	0.0397	NA	0.675	0.0318	0.209
ENSG00000106829	TLE4	-0.332	0.272	-0.0646	1	-0.164	0.992	-0.445	0.0191	-0.104	0.714	-0.614	0.0115	0.0508
ENSG00000125510	OPRL1	-0.4	0.272	0.145	1	-0.115	0.992	-0.494	0.0172	-0.386	NA	-0.638	0.0246	0.127
ENSG00000160588	MPZL3	-0.318	0.273	-0.364	1	-0.238	0.992	-0.457	0.0703	-0.262	0.442	-0.736	0.00125	0.372
ENSG00000160991	ORAI2	-0.284	0.274	-0.107	1	-0.227	0.992	-0.546	0.0157	-0.453	0.0141	-0.819	0.000441	0.0176
ENSG00000116824	CD2	0.364	0.274	0.668	1	0.664	0.764	0.345	0.104	0.271	0.348	0.676	0.0282	0.135
ENSG00000103502	CDIPT	-0.297	0.274	-0.16	1	-0.186	0.992	-0.375	0.0624	-0.36	0.0154	-0.567	0.033	0.149
ENSG00000180549	FUT7	-0.305	0.275	-0.371	1	-0.665	0.665	-0.673	0.0128	-0.731	0.0022	-1.08	0.00068	0.0733
ENSG00000092871	RFFL	-0.334	0.276	-0.158	1	-0.113	0.992	-0.425	0.0624	-0.124	0.673	-0.546	0.0256	0.305
ENSG00000179583	CIITA	-0.323	0.276	-0.604	1	-0.206	0.992	0.741	0.0141	0.393	0.334	0.421	0.221	0.401
ENSG00000140350	ANP32A	-0.289	0.277	0.0603	1	-0.23	0.992	-0.423	0.0176	-0.321	0.0774	-0.58	0.0134	0.13
ENSG00000024048	UBR2	-0.315	0.277	-0.281	1	-0.256	0.992	-0.511	0.0337	-0.187	0.618	-0.657	0.0302	0.414
ENSG00000105722	ERF	-0.331	0.277	0.174	1	0.111	0.992	-0.551	0.0116	-0.51	0.00594	-0.738	0.00639	0.0176
ENSG00000158109	TPRG1L	-0.308	0.277	-0.0072	1	-0.0615	0.992	-0.564	0.00965	-0.465	0.0202	-0.64	0.0197	0.0589
ENSG00000243646	IL10RB	-0.302	0.277	-0.499	1	-0.534	0.88	-0.479	0.0202	-0.378	0.0212	-0.732	0.00257	0.0331
ENSG00000169826	CSGALNACT2	-0.374	0.278	-0.479	1	-0.746	0.752	-0.683	0.0359	-0.104	0.881	-0.86	0.0192	0.444
ENSG00000171314	PGAM1	-0.327	0.278	-0.127	1	-0.304	0.992	-0.311	0.0985	-0.361	0.0277	-0.396	0.0904	0.251
ENSG00000241553	ARPC4	-0.287	0.278	-0.00335	1	-0.0203	0.995	-0.337	0.06	-0.284	0.108	-0.562	0.0336	0.168
ENSG00000051009	FAM160A2	-0.297	0.278	-0.118	1	-0.281	0.992	-0.613	0.0117	-0.49	0.0936	-0.851	0.00223	0.112
ENSG00000124942	AHNAK	-0.29	0.278	-0.0133	1	0.139	0.992	0.222	0.36	0.327	0.0883	0.51	0.0452	0.114
ENSG00000155307	SAMSN1	-0.386	0.278	-0.883	1	-1.05	0.359	-0.45	0.169	-0.081	0.899	-0.854	0.0263	0.672
ENSG00000277734	TRAC	0.363	0.279	0.936	1	0.97	0.433	0.47	0.0904	0.211	0.626	0.809	0.0262	0.237
ENSG00000196154	S100A4	-0.268	0.281	-0.0117	1	-0.0773	0.992	-0.337	0.0594	-0.413	0.0158	-0.523	0.0311	0.219
ENSG00000159314	ARHGAP27	-0.275	0.281	-0.117	1	-0.136	0.992	-0.426	0.02	-0.274	0.192	-0.656	0.0113	0.0834
ENSG00000187109	NAP1L1	0.302	0.282	0.0771	1	-0.0491	0.992	0.283	0.106	0.206	0.439	0.608	0.0263	0.169
ENSG00000093134	VNN3	-0.337	0.282	-0.214	1	-0.0727	0.992	-0.66	0.0108	-0.273	0.464	-0.944	0.00119	0.404
ENSG00000164068	RNF123	-0.303	0.285	-0.0682	1	-0.254	0.992	-0.276	0.18	-0.389	0.00907	-0.544	0.025	0.0854
ENSG00000182871	COL18A1	-0.329	0.285	-0.0286	1	-0.129	0.992	-0.483	0.0147	-0.35	0.138	-0.541	0.081	0.872
ENSG00000204386	NEU1	-0.351	0.286	-0.0784	1	-0.0348	0.992	-0.386	0.0191	-0.315	0.102	-0.572	0.032	0.206
ENSG00000022840	RNF10	-0.294	0.288	-0.175	1	-0.385	0.992	-0.484	0.0471	-0.35	0.23	-0.987	0.00103	0.092
ENSG00000163171	CDC42EP3	-0.295	0.288	-0.767	1	-0.909	0.324	-0.664	0.0251	-0.294	0.231	-0.768	0.00353	0.173
ENSG00000224397	SMIM25	-0.275	0.289	-0.225	1	-0.603	0.751	-0.691	0.00334	-0.6	0.00347	-1.18	0.000138	0.0172
ENSG00000143418	CERS2	-0.294	0.289	0.0607	1	-0.00298	1	-0.367	0.0239	-0.266	0.11	-0.412	0.0704	0.173
ENSG00000138613	APH1B	-0.35	0.29	-0.504	1	-0.63	0.796	-0.595	0.0147	-0.437	0.178	-0.856	0.00555	0.0623
ENSG00000177191	B3GNT8	-0.293	0.29	0.0626	1	-0.275	0.992	-0.837	0.00476	-0.581	0.00307	-0.953	0.00063	0.0255
ENSG00000100030	MAPK1	-0.288	0.293	-0.15	1	-0.4	0.992	-0.603	0.0102	-0.301	0.328	-0.766	0.00292	0.087
ENSG00000105339	DENND3	-0.269	0.294	-0.231	1	-0.313	0.992	-0.626	0.0102	-0.417	0.115	-0.921	0.00142	0.0758
ENSG00000165178	NCF1C	-0.315	0.294	-0.0109	1	-0.275	0.992	-0.458	0.0176	-0.331	0.146	-0.754	0.00446	0.0598
ENSG00000197956	S100A6	-0.26	0.295	-0.261	1	-0.389	0.992	-0.396	0.0523	-0.508	0.00381	-0.837	0.000655	0.0611
ENSG00000215114	UBXN2B	-0.3	0.295	-0.414	1	-0.57	0.804	-0.593	0.0294	-0.188	0.618	-0.899	0.000984	0.121
ENSG00000109220	CHIC2	-0.365	0.295	-0.244	1	-0.235	0.992	-0.57	0.0413	-0.384	NA	-0.975	0.000284	0.0502
ENSG00000086506	HBQ1	0.336	0.295	0.63	1	0.312	0.992	-0.0833	0.799	-0.371	0.438	-0.984	0.00805	0.321
ENSG00000096070	BRPF3	-0.385	0.295	0.108	1	0.184	0.992	-0.398	0.0375	-0.27	0.203	-0.365	0.0969	0.302
ENSG00000135709	KIAA0513	-0.283	0.295	0.0186	1	-0.167	0.992	-0.438	0.0141	-0.24	0.106	-0.53	0.0314	0.122
ENSG00000115310	RTN4	-0.296	0.296	-0.302	1	-0.442	0.992	-0.505	0.0189	-0.138	0.673	-0.553	0.0545	0.305
ENSG00000160570	DEDD2	-0.292	0.297	0.0632	1	-0.0116	0.998	-0.48	0.0195	-0.36	0.0343	-0.679	0.0123	0.0818
ENSG00000108405	P2RX1	-0.301	0.298	-0.0714	1	-0.256	0.992	-0.64	0.0045	-0.605	0.00307	-0.934	0.000364	0.0206
ENSG00000149532	CPSF7	-0.295	0.298	-0.0285	1	-0.269	0.992	-0.428	0.0316	-0.357	0.18	-0.561	0.0335	0.305
ENSG00000184481	FOXO4	-0.297	0.3	-0.135	1	-0.176	0.992	-0.317	0.304	-0.347	0.264	-0.759	0.0145	0.243
ENSG00000213722	DDAH2	-0.299	0.302	-0.392	1	-0.632	0.755	-0.667	0.0207	-0.604	0.0202	-0.917	0.00429	0.0232
ENSG00000086589	RBM22	-0.327	0.302	-0.148	1	-0.202	0.992	-0.384	0.0368	-0.19	0.355	-0.424	0.0692	0.235
ENSG00000143384	MCL1	-0.265	0.302	-0.295	1	-0.425	0.992	-0.433	0.0787	-0.0494	0.921	-0.657	0.0296	0.432
ENSG00000131389	SLC6A6	-0.262	0.303	-0.218	1	-0.356	0.992	-0.664	0.0109	-0.333	0.296	-0.918	0.000657	0.0543
ENSG00000213445	SIPA1	-0.267	0.303	0.0764	1	-0.0454	0.992	-0.497	0.0227	-0.416	0.0348	-0.72	0.00778	0.107
ENSG00000100991	TRPC4AP	-0.28	0.304	-0.0526	1	-0.0401	0.992	-0.436	0.0201	-0.315	0.127	-0.59	0.0339	0.258
ENSG00000178927	C17orf62	-0.259	0.306	-0.393	1	-0.418	0.992	-0.385	0.0787	-0.408	0.0441	-0.688	0.00949	0.0868
ENSG00000051382	PIK3CB	-0.359	0.306	-0.359	1	-0.595	0.895	-0.479	0.0375	-0.274	NA	-0.563	0.0634	0.3
ENSG00000125834	STK35	-0.33	0.307	-0.088	1	-0.101	0.992	-0.401	0.0413	-0.272	0.297	-0.526	0.0339	0.26
ENSG00000100697	DICER1	-0.315	0.31	-0.499	1	-0.512	0.959	-0.518	0.038	-0.0551	0.926	-0.656	0.0472	0.694
ENSG00000090238	YPEL3	-0.279	0.31	0.012	1	-0.0445	0.992	-0.592	0.00803	-0.535	0.0121	-0.99	0.000355	0.0182
ENSG00000113263	ITK	0.36	0.311	0.298	1	0.722	0.688	0.436	0.0552	0.345	0.117	0.76	0.0225	0.0759
ENSG00000129925	TMEM8A	-0.272	0.311	0.0249	1	-0.0266	0.993	-0.468	0.0191	-0.473	0.012	-0.742	0.00575	0.0437
ENSG00000013725	CD6	0.347	0.312	0.862	1	0.998	0.421	0.456	0.0832	0.297	0.421	0.814	0.0144	0.124
ENSG00000197329	PELI1	-0.328	0.312	-0.435	1	-0.36	0.992	-0.372	0.212	0.226	0.672	-0.682	0.0455	0.335
ENSG00000134698	AGO4	-0.309	0.312	-0.407	1	-0.518	0.902	-0.572	0.0155	-0.25	0.473	-0.789	0.00354	0.0688
ENSG00000100354	TNRC6B	-0.359	0.312	-0.317	1	-0.41	0.992	-0.406	0.0628	-0.155	0.642	-0.54	0.0321	0.162
ENSG00000188641	DPYD	-0.291	0.313	-0.662	1	-0.727	0.591	-0.334	0.0481	-0.121	0.645	-0.518	0.0657	0.463
ENSG00000044446	PHKA2	-0.302	0.313	-0.0362	1	-0.279	0.992	-0.421	0.0285	-0.399	0.0249	-0.565	0.0184	0.0901
ENSG00000198736	MSRB1	-0.252	0.313	-0.293	1	-0.367	0.992	-0.559	0.02	-0.491	0.0183	-1.05	0.000385	0.0621
ENSG00000115325	DOK1	-0.305	0.316	-0.149	1	-0.204	0.992	-0.333	0.0413	-0.25	0.143	-0.452	0.0921	0.708
ENSG00000148572	NRBF2	-0.304	0.316	-0.281	1	-0.393	0.992	-0.553	0.0268	-0.171	0.574	-0.889	0.000674	0.0647
ENSG00000105656	ELL	-0.282	0.317	-0.0347	1	-0.201	0.992	-0.6	0.00929	-0.472	0.0272	-0.923	0.000841	0.0206
ENSG00000241685	ARPC1A	-0.326	0.317	-0.307	1	-0.387	0.992	-0.288	0.0867	-0.274	0.061	-0.543	0.0165	0.0172
ENSG00000075420	FNDC3B	-0.372	0.318	-0.821	1	-0.729	0.739	-0.557	0.0375	-0.0775	0.88	-0.918	0.00398	0.067
ENSG00000146828	SLC12A9	-0.254	0.319	-0.315	1	-0.37	0.992	-0.507	0.0226	-0.44	0.069	-0.821	0.00132	0.123
ENSG00000143376	SNX27	-0.282	0.32	-0.00101	1	-0.0692	0.992	-0.444	0.0133	-0.146	0.574	-0.696	0.00384	0.0635
ENSG00000120217	CD274	-0.313	0.32	-1.33	1	-1.31	0.0405	-0.122	0.672	0.3	NA	-0.134	0.757	0.924
ENSG00000138629	UBL7	-0.297	0.324	-0.0275	1	-0.173	0.992	-0.163	0.504	-0.378	0.0483	-0.508	0.0798	0.327
ENSG00000125910	S1PR4	-0.254	0.325	-0.0617	1	-0.055	0.992	-0.591	0.0146	-0.582	0.00412	-0.893	0.000889	0.0599
ENSG00000178896	EXOSC4	-0.353	0.325	-0.623	1	-1.03	0.439	-0.452	NA	-0.696	NA	-0.745	0.049	0.248
ENSG00000115484	CCT4	0.339	0.328	0.162	1	0.262	0.992	0.341	0.0753	0.226	0.271	0.473	0.0372	0.0797
ENSG00000197622	CDC42SE1	-0.25	0.328	-0.0823	1	-0.141	0.992	-0.488	0.0281	-0.33	0.213	-0.688	0.0106	0.185
ENSG00000100055	CYTH4	-0.252	0.33	-0.408	1	-0.5	0.904	-0.608	0.0182	-0.496	0.0257	-0.736	0.0198	0.114
ENSG00000114030	KPNA1	-0.307	0.331	-0.17	1	-0.187	0.992	-0.495	0.0224	-0.32	0.157	-0.563	0.0167	0.189
ENSG00000140678	ITGAX	-0.25	0.332	-0.0369	1	-0.261	0.992	-0.548	0.00941	-0.385	0.0853	-0.863	0.000768	0.112
ENSG00000142409	ZNF787	-0.285	0.332	-0.0259	1	-0.277	0.992	-0.494	0.0316	-0.443	0.0433	-0.786	0.00399	0.0751
ENSG00000158828	PINK1	-0.267	0.337	-0.0729	1	-0.238	0.992	-0.536	0.019	-0.565	0.00707	-0.933	0.000391	0.0621
ENSG00000186834	HEXIM1	-0.325	0.337	0.014	1	-0.0972	0.992	-0.457	0.0388	-0.166	0.561	-0.407	0.118	1
ENSG00000153395	LPCAT1	-0.277	0.337	0.253	1	0.0847	0.992	-0.374	0.0412	-0.252	0.311	-0.43	0.121	0.643
ENSG00000171700	RGS19	-0.25	0.337	-0.0277	1	-0.141	0.992	-0.47	0.0177	-0.351	0.033	-0.717	0.00343	0.0187
ENSG00000198933	TBKBP1	-0.275	0.338	-0.0813	1	-0.185	0.992	-0.583	0.0208	-0.398	0.0802	-1.02	0.000592	0.0296
ENSG00000132475	H3F3B	-0.247	0.338	-0.333	1	-0.38	0.992	-0.537	0.0182	-0.311	0.202	-0.882	0.00129	0.0284
ENSG00000189337	KAZN	-0.335	0.339	-0.0894	1	-0.307	0.992	-1.09	0.00334	-0.887	NA	-1.35	7e-07	0.0172
ENSG00000198814	GK	-0.292	0.339	-1.09	1	-1.05	0.161	-0.431	0.11	-0.175	0.661	-0.86	0.0105	0.476
ENSG00000170190	SLC16A5	-0.325	0.34	0.0139	1	-0.0584	0.992	-0.546	0.00496	-0.466	0.014	-0.583	0.022	0.0284
ENSG00000108582	CPD	-0.262	0.34	-0.568	1	-0.692	0.593	-0.667	0.0162	-0.237	0.632	-0.947	0.00174	0.184
ENSG00000166900	STX3	-0.27	0.34	-0.513	1	-0.585	0.765	-0.56	0.0306	-0.239	0.477	-0.861	0.00162	0.104
ENSG00000198858	R3HDM4	-0.241	0.34	0.00471	1	-0.127	0.992	-0.5	0.0421	-0.517	0.0141	-0.968	0.000225	0.0176
ENSG00000221914	PPP2R2A	-0.321	0.343	-0.361	1	-0.411	0.992	-0.363	0.0495	-0.0836	0.829	-0.443	0.0812	0.581
ENSG00000021355	SERPINB1	-0.257	0.344	-0.723	1	-1.08	0.224	-0.555	0.0291	-0.411	0.122	-0.969	0.00177	0.0624
ENSG00000115594	IL1R1	-0.307	0.345	-0.28	1	-0.399	0.992	-1.22	0.00334	-0.759	0.163	-1.74	3.14e-06	0.0688
ENSG00000138772	ANXA3	0.279	0.345	-0.987	1	-1.33	0.0331	-0.575	0.0748	-0.455	0.206	-1.29	0.000569	0.2
ENSG00000011600	TYROBP	-0.249	0.347	-0.0592	1	-0.113	0.992	-0.416	0.0303	-0.427	0.0186	-0.789	0.00587	0.0594
ENSG00000173110	HSPA6	-0.249	0.352	-0.272	1	-0.366	0.992	-0.607	0.00648	-0.373	0.049	-0.896	0.00166	0.148
ENSG00000086504	MRPL28	-0.298	0.353	-0.157	1	-0.249	0.992	-0.382	0.0356	-0.441	0.0299	-0.561	0.0534	0.127
ENSG00000069275	NUCKS1	0.356	0.354	0.216	1	0.352	0.992	0.351	0.0744	0.379	NA	0.65	0.0107	0.0339
ENSG00000157837	SPPL3	-0.314	0.354	-0.113	1	-0.163	0.992	-0.433	0.0447	-0.255	0.13	-0.482	0.0514	0.188
ENSG00000161021	MAML1	-0.287	0.354	-0.0979	1	-0.0107	0.998	-0.339	0.0471	-0.198	0.38	-0.452	0.0406	0.166
ENSG00000125952	MAX	-0.255	0.355	-0.0786	1	-0.18	0.992	-0.318	0.109	-0.167	0.416	-0.468	0.0495	0.071
ENSG00000131873	CHSY1	-0.308	0.356	-0.874	1	-0.777	0.571	-0.48	0.0809	-0.0777	0.828	-0.768	0.00447	0.0834
ENSG00000174130	TLR6	-0.262	0.356	-0.548	1	-0.654	0.674	-0.552	0.0254	-0.26	0.415	-0.708	0.00833	0.32
ENSG00000162341	TPCN2	-0.33	0.356	0.0379	1	-0.00129	1	-0.307	0.0594	-0.29	0.11	-0.499	0.0319	0.228
ENSG00000131165	CHMP1A	-0.256	0.361	-0.0115	1	-0.0731	0.992	-0.327	0.0706	-0.341	0.0688	-0.54	0.0476	0.234
ENSG00000108306	FBXL20	-0.322	0.364	-0.158	1	-0.0993	0.992	-0.507	0.0124	-0.213	0.438	-0.664	0.00419	0.136
ENSG00000132334	PTPRE	-0.251	0.364	-0.207	1	-0.208	0.992	-0.521	0.0132	-0.296	0.189	-0.628	0.00984	0.0825
ENSG00000165233	CARD19	0.297	0.364	0.446	1	0.264	0.992	-0.419	0.0161	-0.537	0.00248	-0.449	0.0953	0.0176
ENSG00000082701	GSK3B	-0.293	0.364	-0.256	1	-0.267	0.992	-0.435	0.0281	-0.16	0.564	-0.601	0.0187	0.154
ENSG00000153094	BCL2L11	-0.313	0.365	-0.219	1	0.0301	0.993	-0.414	0.0713	-0.23	0.506	-0.543	0.0485	0.704
ENSG00000108479	GALK1	-0.311	0.366	-0.0616	1	-0.185	0.992	-0.385	0.0494	-0.473	0.0277	-0.741	0.00789	0.0503
ENSG00000130779	CLIP1	-0.322	0.366	-0.325	1	-0.526	0.975	-0.521	0.0307	-0.254	0.461	-0.621	0.0418	0.208
ENSG00000088992	TESC	0.251	0.366	0.361	1	0.19	0.992	-0.0555	0.861	-0.376	0.242	-0.572	0.0345	0.316
ENSG00000131401	NAPSB	0.352	0.367	0.106	1	0.277	0.992	0.517	0.0714	0.254	0.626	0.646	0.0327	0.954
ENSG00000072401	UBE2D1	-0.269	0.367	-0.304	1	-0.515	0.919	-0.46	0.0496	-0.0353	0.945	-0.659	0.0298	0.493
ENSG00000113368	LMNB1	-0.28	0.367	-0.881	1	-0.897	0.309	-0.306	0.177	-0.102	0.749	-0.7	0.0167	0.9
ENSG00000138678	GPAT3	-0.286	0.368	-0.296	1	-0.47	0.992	-0.531	0.019	-0.303	0.253	-0.652	0.00903	0.322
ENSG00000108984	MAP2K6	-0.31	0.369	-0.866	1	-1.34	0.123	-0.435	NA	-0.132	NA	-0.949	0.0115	0.33
ENSG00000162704	ARPC5	-0.238	0.37	-0.308	1	-0.473	0.949	-0.469	0.0309	-0.109	0.77	-0.589	0.0396	0.343
ENSG00000213719	CLIC1	0.229	0.37	-0.235	1	-0.287	0.992	-0.244	0.242	-0.31	0.106	-0.56	0.0361	0.407
ENSG00000180573	HIST1H2AC	0.243	0.372	-0.00126	1	-0.176	0.992	-0.319	0.177	-0.138	0.718	-0.628	0.0377	0.352
ENSG00000116793	PHTF1	-0.319	0.372	-0.85	1	-1.04	0.263	-0.6	0.0383	-0.296	NA	-1.14	0.00142	0.0688
ENSG00000100938	GMPR2	-0.258	0.373	-0.374	1	-0.379	0.992	-0.474	0.0282	-0.349	0.107	-0.714	0.00814	0.0765
ENSG00000159496	RGL4	-0.251	0.375	-0.7	1	-1.14	0.161	-0.702	0.0168	-0.737	0.0123	-1.26	0.000287	0.0684
ENSG00000087206	UIMC1	-0.287	0.375	-0.32	1	-0.472	0.991	-0.47	0.0431	-0.296	0.228	-0.648	0.0103	0.138
ENSG00000162413	KLHL21	-0.243	0.377	0.0902	1	0.112	0.992	-0.578	0.00837	-0.38	0.161	-0.767	0.00377	0.0739
ENSG00000101493	ZNF516	-0.265	0.381	-0.03	1	-0.196	0.992	-0.656	0.00558	-0.389	0.213	-0.836	0.000437	0.123
ENSG00000106003	LFNG	0.284	0.381	0.53	1	0.612	0.804	0.377	0.145	0.149	0.77	0.614	0.0455	0.567
ENSG00000139946	PELI2	-0.325	0.383	-0.503	1	-0.437	0.992	-0.575	0.0191	-0.099	0.844	-0.638	0.0315	0.45
ENSG00000136404	TM6SF1	-0.306	0.385	-0.298	1	-0.396	0.992	-0.527	0.0397	-0.264	NA	-0.735	0.00259	0.267
ENSG00000077044	DGKD	-0.241	0.385	0.186	1	-0.0601	0.992	-0.439	0.0716	-0.372	0.21	-0.589	0.0333	0.27
ENSG00000247596	TWF2	-0.259	0.385	0.0201	1	-0.249	0.992	-0.383	0.0419	-0.454	0.00408	-0.574	0.0345	0.158
ENSG00000172830	SSH3	-0.288	0.386	0.0499	1	0.0432	0.992	-0.396	0.0475	-0.447	0.0613	-0.61	0.0228	0.274
ENSG00000000938	FGR	-0.221	0.387	-0.219	1	-0.566	0.777	-0.65	0.00496	-0.473	0.0225	-0.813	0.00532	0.0255
ENSG00000163812	ZDHHC3	-0.241	0.39	-0.324	1	-0.459	0.992	-0.379	0.0823	-0.362	0.0859	-0.658	0.0145	0.138
ENSG00000163220	S100A9	0.217	0.39	-0.471	1	-0.775	0.395	-0.516	0.495	-0.594	0.0257	-1.07	0.000451	0.208
ENSG00000142552	RCN3	-0.309	0.391	0.173	1	0.168	0.992	-0.447	0.0188	-0.379	0.369	-0.647	0.0815	1
ENSG00000132155	RAF1	-0.228	0.391	-0.00783	1	-0.0559	0.992	-0.602	0.00959	-0.336	0.234	-0.747	0.0052	0.158
ENSG00000198502	HLA-DRB5	-0.292	0.392	-0.251	1	-0.241	0.992	0.605	0.0481	0.463	0.367	0.582	0.117	1
ENSG00000196358	NTNG2	-0.247	0.393	-0.296	1	-0.46	0.977	-0.418	0.121	-0.0472	0.933	-0.942	0.00106	0.21
ENSG00000126822	PLEKHG3	-0.234	0.395	0.361	1	0.391	0.992	-0.649	0.00757	-0.373	0.178	-0.612	0.0451	0.198
ENSG00000131626	PPFIA1	-0.305	0.395	0.00713	1	-0.0402	0.992	-0.503	0.0195	-0.237	0.463	-0.652	0.0145	0.259
ENSG00000087152	ATXN7L3	-0.237	0.397	-0.109	1	-0.249	0.992	-0.384	0.0484	-0.31	0.0812	-0.475	0.0527	0.0838
ENSG00000156875	MFSD14A	-0.307	0.397	-0.419	1	-0.457	0.992	-0.406	0.0435	0.0463	0.917	-0.405	0.127	0.691
ENSG00000108799	EZH1	-0.243	0.398	0.00507	1	0.0655	0.992	-0.376	0.0479	-0.301	0.147	-0.432	0.0757	0.43
ENSG00000123643	SLC36A1	-0.282	0.398	-0.179	1	-0.31	0.992	-0.552	0.0162	-0.348	0.254	-0.845	0.00105	0.0432
ENSG00000100612	DHRS7	-0.242	0.398	0.0372	1	-0.237	0.992	-0.451	0.0255	-0.477	0.0419	-0.678	0.00296	0.193
ENSG00000070540	WIPI1	-0.277	0.401	-0.342	1	-0.669	0.744	-0.44	0.0575	-0.321	0.203	-0.749	0.00132	0.0468
ENSG00000196735	HLA-DQA1	0.288	0.401	0.102	1	0.237	0.992	0.711	0.00929	0.301	0.456	0.685	0.00653	0.279
ENSG00000074319	TSG101	-0.26	0.401	-0.394	1	-0.333	0.992	-0.363	0.0578	-0.334	0.047	-0.561	0.0263	0.0701
ENSG00000164506	STXBP5	-0.293	0.401	-0.226	1	-0.274	0.992	-0.551	0.0551	-0.207	0.654	-0.702	0.0142	0.594
ENSG00000038219	BOD1L1	-0.26	0.402	-0.203	1	-0.173	0.992	-0.508	0.0306	-0.126	0.77	-0.589	0.0369	0.53
ENSG00000163041	H3F3A	-0.222	0.402	-0.303	1	-0.343	0.992	-0.492	0.026	-0.38	0.091	-0.812	0.00137	0.0603
ENSG00000108840	HDAC5	-0.241	0.402	0.139	1	0.232	0.992	-0.63	0.00858	-0.521	0.0145	-0.662	0.0227	0.0255
ENSG00000173846	PLK3	-0.298	0.403	-0.317	1	-0.306	0.992	-0.44	0.0975	-0.557	NA	-0.793	0.00315	0.0321
ENSG00000118508	RAB32	-0.256	0.404	-0.471	1	-0.622	0.764	-0.591	0.00757	-0.52	0.00594	-0.812	0.00654	0.0836
ENSG00000069974	RAB27A	-0.251	0.406	-0.361	1	-0.527	0.904	-0.456	0.0659	-0.143	0.726	-0.658	0.021	0.283
ENSG00000163349	HIPK1	-0.248	0.406	-0.238	1	-0.324	0.992	-0.408	0.0737	-0.0793	0.865	-0.541	0.049	0.431
ENSG00000100225	FBXO7	-0.217	0.407	0.18	1	0.081	0.992	-0.0593	0.849	-0.258	0.398	-0.542	0.0423	0.671
ENSG00000260822	AC004656.1	-0.282	0.407	-0.118	1	-0.171	0.992	-0.462	0.0626	-0.187	0.623	-0.573	0.0297	0.791
ENSG00000005238	FAM214B	-0.229	0.407	-0.195	1	-0.388	0.992	-0.568	0.0177	-0.467	0.02	-0.842	0.00163	0.0177
ENSG00000148450	MSRB2	-0.305	0.408	-0.294	1	-0.313	0.992	-0.503	NA	-0.364	NA	-1.03	0.00286	0.111
ENSG00000169733	RFNG	-0.256	0.408	0.0893	1	-0.187	0.992	-0.233	0.324	-0.418	0.0442	-0.381	0.156	0.273
ENSG00000166598	HSP90B1	-0.245	0.409	0.0139	1	0.176	0.992	0.337	0.183	0.428	0.0406	0.205	0.37	0.191
ENSG00000019995	ZRANB1	-0.273	0.412	-0.309	1	-0.448	0.992	-0.45	0.0445	-0.264	0.406	-0.577	0.0227	0.199
ENSG00000139132	FGD4	-0.309	0.414	-0.452	1	-0.737	0.739	-0.254	0.338	0.211	NA	-0.672	0.0306	0.236
ENSG00000034510	TMSB10	0.225	0.416	-0.104	1	-0.0861	0.992	0.45	0.047	0.213	0.562	0.419	0.095	0.886
ENSG00000147459	DOCK5	-0.232	0.416	-0.298	1	-0.171	0.992	-0.644	0.00874	-0.169	0.732	-0.855	0.00646	0.554
ENSG00000150977	RILPL2	-0.24	0.416	-0.0299	1	-0.206	0.992	-0.441	0.0237	-0.284	0.17	-0.658	0.0126	0.0601
ENSG00000087903	RFX2	-0.29	0.417	-0.0645	1	-0.892	0.391	-1.03	0.00334	-0.867	0.0121	-1.18	0.00105	0.0391
ENSG00000135929	CYP27A1	-0.258	0.417	0.274	1	0.484	0.992	-0.457	0.0624	-0.63	0.0441	-0.463	0.151	0.284
ENSG00000101558	VAPA	-0.238	0.417	-0.451	1	-0.566	0.828	-0.463	0.0445	-0.335	0.141	-0.795	0.0014	0.0445
ENSG00000214530	STARD10	-0.296	0.418	0.0545	1	0.132	0.992	-0.564	0.00757	-0.508	NA	-0.67	0.0136	0.0738
ENSG00000135596	MICAL1	-0.222	0.418	0.0253	1	-0.367	0.992	-0.451	0.0251	-0.398	0.0737	-0.566	0.0397	0.128
ENSG00000196547	MAN2A2	-0.215	0.421	-0.172	1	-0.268	0.992	-0.785	0.00797	-0.482	0.235	-1.01	0.002	0.0835
ENSG00000109466	KLHL2	-0.251	0.427	-0.605	1	-0.863	0.418	-0.745	0.0208	-0.271	0.627	-1.18	0.000553	0.137
ENSG00000168461	RAB31	-0.222	0.427	-0.369	1	-0.736	0.511	-0.681	0.00757	-0.287	0.397	-0.864	0.00405	0.12
ENSG00000145491	ROPN1L	-0.275	0.427	-0.47	1	-0.729	0.674	-0.729	0.0123	-0.735	NA	-1.2	3.92e-06	0.0727
ENSG00000173083	HPSE	-0.231	0.427	-0.0943	1	-0.561	0.844	-0.592	0.013	-0.227	0.582	-0.615	0.0535	0.373
ENSG00000156931	VPS8	-0.247	0.427	0.0397	1	-0.182	0.992	-0.553	0.0146	-0.472	0.054	-0.698	0.00782	0.135
ENSG00000125735	TNFSF14	-0.237	0.429	0.13	1	-0.0728	0.992	-0.739	0.00476	-0.46	0.102	-0.869	0.00204	0.16
ENSG00000110080	ST3GAL4	-0.234	0.429	-0.634	1	-0.847	0.358	-0.63	0.0176	-0.771	4.76e-05	-1.2	0.000167	0.0261
ENSG00000110719	TCIRG1	-0.228	0.43	0.0564	1	-0.0293	0.993	-0.434	0.0156	-0.367	0.127	-0.631	0.0343	0.327
ENSG00000197818	SLC9A8	-0.226	0.43	-0.193	1	-0.304	0.992	-0.771	0.00558	-0.53	0.0859	-1.03	0.000723	0.052
ENSG00000235655	H3F3AP4	-0.227	0.43	-0.329	1	-0.543	0.896	-0.52	0.0316	-0.279	0.237	-0.728	0.0143	0.251
ENSG00000242247	ARFGAP3	-0.287	0.43	-0.376	1	-0.367	0.992	-0.411	0.0481	-0.228	0.378	-0.579	0.0192	0.123
ENSG00000167548	KMT2D	-0.236	0.432	-0.121	1	-0.132	0.992	-0.429	0.0389	-0.195	0.531	-0.625	0.0169	0.136
ENSG00000170892	TSEN34	-0.22	0.433	-0.14	1	-0.181	0.992	-0.472	0.0216	-0.484	0.0133	-0.952	0.000768	0.0549
ENSG00000033627	ATP6V0A1	-0.245	0.434	-0.158	1	-0.0345	0.992	-0.389	0.0363	-0.401	0.0179	-0.493	0.0336	0.171
ENSG00000181409	AATK	-0.222	0.434	0.222	1	-0.0272	0.993	-0.776	0.00496	-0.725	0.0141	-1.1	1.87e-05	0.0321
ENSG00000116741	RGS2	0.213	0.436	0.0079	1	-0.0744	0.992	-0.475	0.0306	-0.343	0.207	-0.763	0.00435	0.286
ENSG00000163694	RBM47	-0.289	0.437	-0.806	1	-0.747	0.649	-0.627	0.0296	-0.0239	0.965	-0.882	0.0123	0.177
ENSG00000077454	LRCH4	-0.231	0.438	0.0387	1	0.106	0.992	-0.374	0.0481	-0.359	0.0758	-0.579	0.0283	0.166
ENSG00000136279	DBNL	-0.213	0.438	-0.171	1	-0.169	0.992	-0.433	0.0177	-0.368	0.014	-0.656	0.00628	0.0256
ENSG00000119121	TRPM6	-0.333	0.439	-0.477	1	-0.492	0.992	-0.737	0.0126	-0.678	NA	-1.07	4.32e-06	0.0335
ENSG00000171148	TADA3	-0.217	0.439	-0.0794	1	-0.214	0.992	-0.302	0.111	-0.334	0.0479	-0.472	0.0642	0.122
ENSG00000132825	PPP1R3D	-0.264	0.44	-0.696	1	-0.857	0.479	-0.62	0.0129	-0.278	0.408	-0.872	0.00219	0.0432
ENSG00000188895	MSL1	-0.213	0.443	-0.262	1	-0.464	0.977	-0.65	0.0144	-0.255	0.453	-0.777	0.00333	0.27
ENSG00000167851	CD300A	-0.204	0.445	-0.137	1	-0.161	0.992	-0.524	0.0191	-0.317	0.234	-0.704	0.034	0.327
ENSG00000168062	BATF2	-0.764	0.445	-1.2	1	-1.33	0.0365	0.0243	0.946	0.739	0.193	-0.0132	0.99	1
ENSG00000142634	EFHD2	-0.2	0.445	0.00602	1	-0.146	0.992	-0.489	0.00941	-0.393	0.0188	-0.643	0.0154	0.0701
ENSG00000182831	C16orf72	-0.222	0.445	-0.566	1	-0.71	0.586	-0.487	0.055	-0.109	0.787	-0.647	0.0199	0.222
ENSG00000148175	STOM	-0.264	0.445	-0.699	1	-1.1	0.509	-0.65	0.0484	-0.197	0.719	-0.725	0.0522	0.335
ENSG00000197063	MAFG	-0.283	0.448	-0.194	1	-0.387	0.992	-0.419	0.0544	-0.194	NA	-0.552	0.0192	0.25
ENSG00000176407	KCMF1	-0.243	0.449	-0.199	1	-0.412	0.992	-0.426	0.0375	-0.291	0.132	-0.56	0.017	0.0338
ENSG00000282508	LINC01002	-0.25	0.449	-0.234	1	-0.201	0.992	-0.504	0.0493	-0.365	0.265	-0.988	0.00111	0.258
ENSG00000198189	HSD17B11	-0.214	0.449	-0.237	1	-0.338	0.992	-0.419	0.0638	-0.0782	0.852	-0.626	0.0176	0.402
ENSG00000167984	NLRC3	0.291	0.449	0.364	1	0.575	0.904	0.288	0.133	0.296	0.122	0.561	0.0327	0.162
ENSG00000135932	CAB39	-0.228	0.452	-0.393	1	-0.625	0.804	-0.581	0.031	-0.136	0.788	-0.697	0.029	0.334
ENSG00000171940	ZNF217	-0.247	0.453	-0.269	1	-0.265	0.992	-0.435	0.0482	0.025	0.961	-0.34	0.241	1
ENSG00000076685	NT5C2	-0.229	0.454	-0.39	1	-0.433	0.992	-0.48	0.0237	-0.145	0.642	-0.748	0.00257	0.0901
ENSG00000162946	DISC1	-0.294	0.454	-0.736	1	-1.12	0.31	-0.352	NA	0.0519	NA	-0.726	0.0257	0.432
ENSG00000137815	RTF1	-0.258	0.454	-0.241	1	-0.304	0.992	-0.406	0.0491	-0.227	0.333	-0.415	0.0993	0.333
ENSG00000183726	TMEM50A	-0.219	0.455	-0.272	1	-0.331	0.992	-0.371	0.0708	-0.176	0.477	-0.52	0.0273	0.105
ENSG00000171316	CHD7	-1	0.457	-0.825	1	-0.655	0.904	-0.465	0.153	-0.114	NA	-0.78	0.0295	0.3
ENSG00000115956	PLEK	-0.227	0.459	-0.395	1	-0.395	0.992	-0.525	0.00883	-0.3	0.135	-0.655	0.0228	0.0804
ENSG00000167261	DPEP2	-0.211	0.463	0.391	1	0.412	0.992	-0.418	0.019	-0.451	0.126	-0.581	0.0754	0.313
ENSG00000100485	SOS2	-0.253	0.463	-0.43	1	-0.584	0.821	-0.62	0.0237	-0.273	0.498	-0.809	0.00694	0.163
ENSG00000160075	SSU72	-0.222	0.464	-0.0803	1	-0.0814	0.992	-0.309	0.0683	-0.33	0.0481	-0.396	0.0821	0.0672
ENSG00000117859	OSBPL9	-0.232	0.468	-0.286	1	-0.506	0.946	-0.473	0.045	-0.338	0.229	-0.705	0.0105	0.096
ENSG00000136040	PLXNC1	-0.201	0.468	-0.378	1	-0.643	0.665	-0.703	0.0144	-0.312	0.415	-0.912	0.00181	0.0989
ENSG00000114770	ABCC5	-0.252	0.468	0.131	1	0.329	0.992	-0.438	0.0622	-0.37	0.369	-0.576	0.0362	0.963
ENSG00000183049	CAMK1D	-0.228	0.472	-0.109	1	0.0828	0.992	-0.421	0.0413	-0.24	0.478	-0.437	0.0811	1
ENSG00000104946	TBC1D17	-0.231	0.474	0.0892	1	0.0893	0.992	-0.307	0.109	-0.406	0.0181	-0.375	0.133	0.161
ENSG00000079385	CEACAM1	-0.762	0.477	-1.7	1	-1.66	0.0041	-0.445	0.229	-0.155	0.77	-1.21	0.00354	0.151
ENSG00000061273	HDAC7	-0.2	0.478	-0.0303	1	-0.14	0.992	-0.414	0.0347	-0.406	0.0246	-0.504	0.0403	0.154
ENSG00000170837	GPR27	-0.271	0.478	-0.341	1	-0.488	0.992	-0.721	0.0121	-0.344	0.319	-0.941	0.000178	0.0868
ENSG00000168591	TMUB2	-0.214	0.479	-0.127	1	-0.157	0.992	-0.457	0.0195	-0.394	0.0209	-0.652	0.0214	0.136
ENSG00000072952	MRVI1	-0.21	0.482	-0.446	1	-0.808	0.391	-0.796	0.00476	-0.591	0.0367	-1.29	6.49e-05	0.0206
ENSG00000090372	STRN4	-0.21	0.483	0.21	1	0.0854	0.992	-0.396	0.0294	-0.413	0.0257	-0.526	0.0503	0.101
ENSG00000213626	LBH	0.234	0.484	0.708	1	0.834	0.418	0.392	0.0545	0.241	0.306	0.575	0.0271	0.178
ENSG00000107521	HPS1	-0.195	0.487	0.0982	1	0.0921	0.992	-0.271	0.222	-0.351	0.107	-0.477	0.0475	0.173
ENSG00000104325	DECR1	-0.213	0.489	-0.383	1	-0.513	0.932	-0.331	0.0807	-0.217	0.272	-0.497	0.0403	0.126
ENSG00000070444	MNT	-0.225	0.491	0.0212	1	6.3e-05	1	-0.394	0.0354	-0.367	0.011	-0.505	0.0263	0.0206
ENSG00000105698	USF2	-0.198	0.492	0.0651	1	-0.0721	0.992	-0.237	0.211	-0.292	0.0315	-0.368	0.119	0.152
ENSG00000126934	MAP2K2	-0.194	0.493	-0.0338	1	-0.0967	0.992	-0.305	0.123	-0.364	0.0353	-0.497	0.0549	0.122
ENSG00000143207	RFWD2	-0.212	0.497	-0.475	1	-0.543	0.892	-0.418	0.0705	-0.203	0.47	-0.541	0.0426	0.501
ENSG00000166912	MTMR10	-0.245	0.498	-0.268	1	-0.497	0.976	-0.554	0.0273	-0.185	0.643	-0.616	0.0359	0.341
ENSG00000118689	FOXO3	-0.213	0.5	-0.204	1	-0.416	0.992	-0.57	0.0311	-0.159	0.733	-0.74	0.00966	0.352
ENSG00000154845	PPP4R1	-0.204	0.5	-0.299	1	-0.467	0.97	-0.769	0.00678	-0.399	0.233	-0.935	0.0021	0.0901
ENSG00000124588	NQO2	-0.191	0.503	-0.0857	1	-0.398	0.992	-0.724	0.00496	-0.636	0.0157	-0.974	7.03e-05	0.113
ENSG00000115271	GCA	-0.188	0.503	-0.608	1	-0.834	0.35	-0.574	0.0392	-0.213	0.598	-1.09	0.000208	0.087
ENSG00000006652	IFRD1	0.225	0.503	-0.114	1	-0.179	0.992	-0.446	0.0888	-0.185	0.638	-0.568	0.0443	0.715
ENSG00000185905	C16orf54	-0.205	0.509	0.102	1	0.0211	0.995	-0.502	0.0304	-0.306	0.176	-0.605	0.0207	0.154
ENSG00000006007	GDE1	-0.201	0.509	-0.254	1	-0.406	0.992	-0.504	0.0295	-0.333	0.185	-0.706	0.00822	0.128
ENSG00000170871	KIAA0232	-0.211	0.513	-0.182	1	-0.291	0.992	-0.563	0.0231	-0.276	0.439	-0.659	0.023	0.384
ENSG00000159346	ADIPOR1	-0.177	0.516	-0.00278	1	-0.156	0.992	-0.312	0.183	-0.244	0.509	-0.808	0.00572	0.483
ENSG00000180448	ARHGAP45	-0.178	0.517	0.103	1	0.23	0.992	-0.365	0.0421	-0.304	0.111	-0.447	0.0668	0.101
ENSG00000116251	RPL22	0.217	0.518	0.206	1	0.228	0.992	0.357	0.0554	0.146	0.497	0.57	0.0279	0.0468
ENSG00000167106	FAM102A	0.252	0.518	0.7	1	0.927	0.391	0.537	0.028	0.218	0.614	0.765	0.0239	0.194
ENSG00000139112	GABARAPL1	-0.217	0.52	-0.0333	1	-0.0635	0.992	-0.581	0.0188	-0.401	0.222	-0.909	0.00281	0.162
ENSG00000186074	CD300LF	-0.201	0.52	-0.285	1	-0.484	0.962	-0.325	0.0888	-0.347	0.116	-0.58	0.0261	0.0513
ENSG00000164576	SAP30L	-0.222	0.523	-0.179	1	-0.362	0.992	-0.418	0.0421	-0.259	0.196	-0.504	0.0362	0.194
ENSG00000015475	BID	0.205	0.524	0.214	1	0.0828	0.992	-0.437	0.0183	-0.327	0.0454	-0.418	0.0915	0.138
ENSG00000156711	MAPK13	-0.194	0.527	-0.0677	1	0.058	0.992	-0.494	0.0302	-0.377	0.255	-0.755	0.000965	0.248
ENSG00000082014	SMARCD3	-0.206	0.527	-0.213	1	-0.366	0.992	-0.656	0.00375	-0.582	0.0212	-0.881	0.00216	0.0623
ENSG00000134755	DSC2	-0.224	0.529	-0.532	1	-0.693	0.707	-0.532	0.0476	-0.179	0.72	-0.693	0.0314	0.493
ENSG00000068650	ATP11A	-0.2	0.529	-0.361	1	-0.416	0.992	-0.518	0.0277	-0.161	0.69	-0.658	0.0187	0.146
ENSG00000147408	CSGALNACT1	-0.249	0.531	-0.115	1	-0.552	0.906	-1.01	0.00586	-0.52	NA	-0.802	0.0178	0.323
ENSG00000188042	ARL4C	0.218	0.532	0.525	1	0.679	0.674	0.306	0.137	0.355	0.0201	0.562	0.0227	0.0797
ENSG00000137331	IER3	-0.227	0.532	-0.267	1	-0.349	0.992	-0.534	NA	-0.624	NA	-0.791	0.00125	0.0321
ENSG00000105701	FKBP8	-0.185	0.533	0.268	1	0.141	0.992	-0.0122	0.969	-0.45	0.136	-0.84	0.00228	0.144
ENSG00000147050	KDM6A	-0.234	0.534	-0.332	1	-0.394	0.992	-0.438	0.0444	-0.0711	NA	-0.492	0.0855	0.58
ENSG00000101445	PPP1R16B	0.264	0.534	0.785	1	0.902	0.538	0.483	0.0441	0.322	NA	0.619	0.0489	0.31
ENSG00000115649	CNPPD1	-0.182	0.534	0.0346	1	-0.137	0.992	-0.297	0.146	-0.376	0.0394	-0.436	0.0754	0.185
ENSG00000151893	CACUL1	-0.209	0.538	-0.196	1	-0.319	0.992	-0.445	0.0467	-0.153	0.655	-0.538	0.038	0.345
ENSG00000129933	MAU2	-0.184	0.54	0.104	1	-0.0314	0.992	-0.414	0.0317	-0.269	0.175	-0.579	0.0146	0.0584
ENSG00000130305	NSUN5	-0.245	0.54	0.223	1	0.106	0.992	-0.329	0.0811	-0.408	0.0497	-0.445	0.056	0.0601
ENSG00000176845	METRNL	-0.215	0.543	-0.0367	1	-0.0935	0.992	-0.328	0.104	-0.456	0.00492	-0.652	0.0156	0.0331
ENSG00000111052	LIN7A	0.212	0.545	-0.309	1	-0.543	0.919	-0.599	0.0428	-0.255	0.537	-0.755	0.0136	0.342
ENSG00000255197	AC090559.1	-0.216	0.547	-0.0981	1	-0.388	0.992	-0.452	0.0199	-0.311	0.0543	-0.596	0.0179	0.0507
ENSG00000206344	HCG27	-0.183	0.549	-0.153	1	-0.25	0.992	-0.424	0.0682	0.018	0.97	-0.734	0.0222	0.6
ENSG00000261371	PECAM1	-0.178	0.55	0.118	1	-0.207	0.992	-0.402	0.0217	-0.327	0.13	-0.461	0.0871	0.342
ENSG00000109756	RAPGEF2	-0.224	0.554	-0.201	1	-0.199	0.992	-0.493	0.0365	-0.2	0.622	-0.691	0.0228	0.336
ENSG00000109381	ELF2	-0.231	0.554	-0.198	1	-0.259	0.992	-0.354	0.121	-0.0663	0.859	-0.534	0.0448	0.479
ENSG00000124181	PLCG1	0.211	0.554	0.596	1	0.791	0.613	0.401	0.0538	0.275	0.281	0.637	0.0246	0.25
ENSG00000104918	RETN	-0.291	0.555	-0.574	1	-0.887	0.674	-1.23	NA	-0.767	NA	-1.39	1.53e-06	0.0633
ENSG00000159128	IFNGR2	-0.168	0.557	-0.156	1	-0.419	0.992	-0.595	0.00558	-0.376	0.0466	-0.823	0.000407	0.021
ENSG00000102144	PGK1	-0.159	0.565	-0.365	1	-0.534	0.867	-0.305	0.115	-0.321	0.0585	-0.571	0.0221	0.15
ENSG00000117151	CTBS	-0.198	0.565	-0.169	1	-0.368	0.992	-0.576	0.0331	-0.201	0.66	-0.777	0.0134	0.277
ENSG00000135766	EGLN1	-0.196	0.566	-0.423	1	-0.432	0.992	-0.641	0.031	0.0011	0.998	-0.676	0.0283	0.629
ENSG00000145012	LPP	-0.213	0.566	-0.343	1	-0.271	0.992	-0.256	0.274	-0.0263	0.951	-0.512	0.0457	0.461
ENSG00000198851	CD3E	0.191	0.566	0.733	1	0.785	0.591	0.468	0.0656	0.231	0.533	0.721	0.0277	0.247
ENSG00000163563	MNDA	-0.163	0.566	-0.485	1	-0.54	0.828	-0.453	0.0701	-0.142	0.632	-0.661	0.0107	0.363
ENSG00000198355	PIM3	-0.172	0.567	-0.411	1	-0.522	0.912	-0.716	0.00709	-0.567	7.91e-05	-0.738	0.00305	0.0172
ENSG00000176994	SMCR8	-0.194	0.568	-0.225	1	-0.0813	0.992	-0.367	0.0396	-0.0841	0.78	-0.327	0.17	0.677
ENSG00000005020	SKAP2	-0.197	0.569	-0.508	1	-0.586	0.873	-0.421	0.104	-0.131	0.754	-0.708	0.0187	0.292
ENSG00000146425	DYNLT1	-0.181	0.569	-0.39	1	-0.414	0.992	-0.187	0.418	0.0181	0.966	-0.606	0.0169	0.471
ENSG00000273033	LINC02035	-0.211	0.571	0.00843	1	-0.422	0.992	-0.609	0.0158	-0.455	NA	-0.669	0.00833	0.128
ENSG00000129355	CDKN2D	-0.166	0.572	-0.287	1	-0.454	0.992	-0.618	0.0162	-0.5	0.0316	-1.01	0.000376	0.0172
ENSG00000164088	PPM1M	-0.165	0.572	-0.126	1	-0.504	0.936	-0.408	0.0481	-0.464	0.0141	-0.663	0.0132	0.115
ENSG00000065559	MAP2K4	-0.235	0.574	-0.161	1	-0.125	0.992	-0.591	0.0295	-0.236	0.571	-0.634	0.0304	0.602
ENSG00000073921	PICALM	-0.17	0.574	-0.361	1	-0.498	0.904	-0.529	0.0199	-0.255	0.355	-0.654	0.0155	0.12
ENSG00000117153	KLHL12	-0.21	0.575	-0.318	1	-0.549	0.932	-0.424	0.0337	-0.251	NA	-0.544	0.0542	0.247
ENSG00000203747	FCGR3A	-0.167	0.581	-0.148	1	-0.244	0.992	-0.336	0.0624	0.0141	0.965	-0.516	0.049	0.618
ENSG00000110448	CD5	0.239	0.582	0.771	1	0.85	0.595	0.462	0.0867	0.263	0.507	0.801	0.0213	0.195
ENSG00000213347	MXD3	-0.176	0.586	-0.33	1	-0.217	0.992	-0.518	0.0291	-0.504	0.0272	-0.889	0.00102	0.135
ENSG00000113303	BTNL8	-0.204	0.587	-0.0833	1	-0.316	0.992	-0.561	0.0265	-0.378	0.175	-0.979	0.000618	0.217
ENSG00000151883	PARP8	-0.168	0.587	-0.293	1	-0.345	0.992	-0.472	0.0622	-0.0676	0.887	-0.597	0.0348	0.636
ENSG00000204936	CD177	-0.53	0.587	-1.12	1	-2.63	0.000192	-1.8	0.00476	-1.8	0.000515	-2.76	0.00294	0.0758
ENSG00000140995	DEF8	-0.17	0.587	0.353	1	0.224	0.992	-0.427	0.0141	-0.413	0.112	-0.608	0.0186	0.301
ENSG00000152804	HHEX	-0.182	0.587	-0.512	1	-1	0.256	-0.356	0.0876	-0.208	0.461	-0.508	0.0422	0.126
ENSG00000160685	ZBTB7B	-0.159	0.587	-0.0947	1	-0.294	0.992	-0.443	0.0224	-0.329	0.0391	-0.626	0.0109	0.0255
ENSG00000138185	ENTPD1	-0.176	0.588	-0.575	1	-0.562	0.844	-0.485	0.0361	-0.278	0.349	-0.818	0.00162	0.0823
ENSG00000260528	FAM157C	-0.2	0.589	-0.803	1	-0.661	0.73	-0.448	0.0706	-0.3	0.32	-1.07	0.000287	0.042
ENSG00000140368	PSTPIP1	-0.17	0.589	0.142	1	-0.0157	0.997	-0.348	0.0444	-0.364	0.0872	-0.518	0.0327	0.25
ENSG00000135486	HNRNPA1	0.161	0.589	0.143	1	0.207	0.992	0.334	0.104	0.21	0.239	0.501	0.0338	0.0776
ENSG00000131242	RAB11FIP4	-0.17	0.59	0.264	1	0.0815	0.992	-0.39	0.0498	-0.303	0.0594	-0.424	0.0563	0.112
ENSG00000133606	MKRN1	-0.152	0.59	-0.159	1	-0.182	0.992	-0.315	0.216	-0.276	0.213	-0.618	0.0198	0.275
ENSG00000101150	TPD52L2	-0.156	0.59	-0.0395	1	-0.141	0.992	-0.534	0.012	-0.436	0.012	-0.772	0.00106	0.0322
ENSG00000183597	TANGO2	-0.16	0.59	-0.0385	1	-0.139	0.992	-0.262	0.204	-0.362	0.033	-0.561	0.0211	0.0309
ENSG00000027697	IFNGR1	0.156	0.591	-0.443	1	-0.527	0.904	-0.408	0.138	-0.188	0.657	-0.664	0.0289	0.803
ENSG00000005302	MSL3	-0.172	0.593	-0.454	1	-0.743	0.591	-0.611	0.0266	-0.265	0.462	-0.817	0.0106	0.144
ENSG00000144040	SFXN5	-0.203	0.593	0.00985	1	-0.267	0.992	-0.349	0.127	-0.45	0.165	-0.573	0.0149	0.456
ENSG00000101608	MYL12A	-0.154	0.595	-0.28	1	-0.419	0.992	-0.359	0.095	-0.251	0.322	-0.577	0.0239	0.128
ENSG00000211677	IGLC2	-0.229	0.596	0.476	1	0.575	0.992	0.705	0.0491	0.334	0.42	-0.487	0.196	0.0953
ENSG00000185000	DGAT1	-0.192	0.597	0.173	1	0.188	0.992	-0.329	0.0331	-0.334	0.185	-0.466	0.062	0.374
ENSG00000116691	MIIP	-0.181	0.598	-0.0389	1	-0.283	0.992	-0.311	0.106	-0.3	0.213	-0.536	0.0444	0.304
ENSG00000117394	SLC2A1	-0.166	0.6	0.0637	1	-0.22	0.992	-0.505	0.119	-0.618	0.0717	-0.715	0.018	0.114
ENSG00000105851	PIK3CG	-0.208	0.6	-0.265	1	-0.423	0.992	-0.476	0.0236	-0.172	0.554	-0.631	0.0252	0.12
ENSG00000173597	SULT1B1	-0.171	0.601	-0.255	1	-0.602	0.758	-0.727	0.0193	-0.266	0.618	-1.15	0.000143	0.104
ENSG00000175029	CTBP2	-0.197	0.601	-0.164	1	-0.169	0.992	-0.427	0.031	-0.0979	0.71	-0.538	0.0243	0.124
ENSG00000164104	HMGB2	-0.184	0.601	-0.269	1	-0.417	0.992	-0.374	0.241	0.00889	0.986	-0.686	0.05	1
ENSG00000156642	NPTN	-0.176	0.602	-0.218	1	-0.264	0.992	-0.423	0.0477	-0.0649	0.88	-0.504	0.0659	0.531
ENSG00000254901	BORCS8	-0.189	0.602	-0.0204	1	-0.109	0.992	-0.383	0.0422	-0.358	0.0312	-0.659	0.00553	0.0265
ENSG00000204054	LINC00963	-0.17	0.602	-0.362	1	-0.422	0.992	-0.489	0.0643	-0.546	0.0216	-0.793	0.00369	0.0215
ENSG00000113648	H2AFY	-0.152	0.602	-0.0187	1	-0.18	0.992	-0.49	0.0141	-0.245	0.372	-0.65	0.0116	0.142
ENSG00000267174	AC011472.2	-0.213	0.603	-0.0886	1	-0.139	0.992	-0.536	0.0372	-0.335	NA	-0.871	0.0169	0.757
ENSG00000171490	RSL1D1	0.199	0.603	0.116	1	0.0679	0.992	0.311	0.115	0.217	0.38	0.541	0.0311	0.113
ENSG00000126005	MMP24-AS1	-0.173	0.605	0.0649	1	-0.0473	0.992	-0.179	0.415	-0.346	0.0409	-0.498	0.0539	0.0581
ENSG00000130755	GMFG	0.148	0.61	-0.192	1	-0.291	0.992	-0.357	0.112	-0.314	0.163	-0.631	0.0168	0.252
ENSG00000198176	TFDP1	-0.159	0.611	-0.284	1	-0.405	0.992	-0.443	0.0389	-0.292	0.35	-0.688	0.0276	0.327
ENSG00000243273	AC020636.1	-0.216	0.611	-0.705	1	-1.63	0.0294	-1.21	NA	-0.948	NA	-2.08	0.00177	0.273
ENSG00000145860	RNF145	-0.168	0.612	-0.165	1	-0.227	0.992	-0.489	0.0486	-0.144	0.715	-0.558	0.0429	0.45
ENSG00000004660	CAMKK1	0.195	0.615	0.405	1	0.0398	0.992	-0.635	0.00865	-0.615	0.0701	-0.904	0.00585	0.0642
ENSG00000163874	ZC3H12A	-0.19	0.616	0.00354	1	-0.217	0.992	-0.444	0.0413	-0.373	NA	-0.386	0.137	0.166
ENSG00000184787	UBE2G2	0.188	0.618	0.196	1	0.241	0.992	0.293	0.113	0.214	0.209	0.454	0.0494	0.0831
ENSG00000168010	ATG16L2	-0.138	0.619	0.0658	1	-0.00443	1	-0.47	0.0207	-0.378	0.191	-0.694	0.0282	0.387
ENSG00000166046	TCP11L2	0.189	0.62	-0.317	1	-0.323	0.992	-0.58	0.0386	-0.197	0.697	-0.617	0.0528	0.452
ENSG00000113742	CPEB4	-0.188	0.624	-0.428	1	-0.508	0.992	-0.422	0.153	0.0667	NA	-0.772	0.018	0.406
ENSG00000112242	E2F3	-0.207	0.625	-0.383	1	-0.289	0.992	-0.638	0.0307	-0.105	NA	-0.848	0.0124	0.22
ENSG00000013563	DNASE1L1	-0.18	0.626	0.115	1	-0.168	0.992	-0.355	0.0433	-0.31	0.0788	-0.466	0.064	0.0854
ENSG00000078902	TOLLIP	-0.156	0.627	-0.0111	1	-0.0194	0.995	-0.458	0.0263	-0.406	0.00989	-0.684	0.00256	0.0136
ENSG00000213203	GIMAP1	0.186	0.629	0.203	1	0.185	0.992	0.324	0.109	0.227	0.317	0.492	0.0359	0.197
ENSG00000250138	AC139495.3	-0.158	0.629	-0.448	1	-1.09	0.171	-0.78	0.00456	-0.634	0.0199	-1.39	2.72e-05	0.0172
ENSG00000165071	TMEM71	0.152	0.629	-0.0258	1	-0.252	0.992	-0.442	0.0501	-0.248	0.372	-0.587	0.0251	0.429
ENSG00000166986	MARS	-0.153	0.63	0.107	1	0.134	0.992	-0.311	0.0484	-0.25	0.162	-0.431	0.0618	0.176
ENSG00000168288	MMADHC	-0.161	0.631	-0.534	1	-0.695	0.718	-0.347	0.114	-0.248	0.36	-0.604	0.0314	0.456
ENSG00000130725	UBE2M	-0.162	0.637	0.0802	1	-0.0297	0.993	-0.397	0.0536	-0.43	0.00989	-0.613	0.0216	0.0411
ENSG00000181274	FRAT2	-0.134	0.637	-0.18	1	-0.462	0.977	-0.72	0.00646	-0.523	0.00541	-0.903	0.000553	0.0371
ENSG00000143797	MBOAT2	-0.162	0.639	-0.382	1	-0.823	0.452	-0.633	0.0124	-0.35	0.32	-0.81	0.00199	0.162
ENSG00000213523	SRA1	-0.156	0.643	-0.0991	1	-0.139	0.992	-0.402	0.0482	-0.441	0.0224	-0.627	0.0146	0.0599
ENSG00000132359	RAP1GAP2	-0.143	0.644	0.0196	1	-0.0166	0.995	-0.447	0.0177	-0.299	0.12	-0.533	0.0266	0.0974
ENSG00000117868	ESYT2	0.167	0.645	0.211	1	0.328	0.992	0.264	0.165	0.259	0.0753	0.5	0.0298	0.0507
ENSG00000076984	MAP2K7	-0.155	0.652	-0.0339	1	0.0812	0.992	-0.269	0.142	-0.36	0.0208	-0.401	0.0848	0.0446
ENSG00000128383	APOBEC3A	-0.132	0.652	-0.246	1	-0.427	0.992	-0.524	0.0252	-0.183	0.642	-0.913	0.000462	0.123
ENSG00000070610	GBA2	-0.148	0.653	-0.0513	1	-0.0387	0.992	-0.333	0.0682	-0.346	0.0477	-0.474	0.0657	0.253
ENSG00000073331	ALPK1	-0.137	0.654	-0.348	1	-0.547	0.88	-0.533	0.0156	-0.272	0.385	-0.902	0.00182	0.14
ENSG00000100614	PPM1A	0.146	0.654	-0.17	1	-0.286	0.992	-0.363	0.136	-0.154	0.712	-0.554	0.0488	0.547
ENSG00000187531	SIRT7	-0.149	0.654	-0.091	1	-0.0261	0.993	-0.331	0.0513	-0.309	0.109	-0.489	0.0464	0.225
ENSG00000170956	CEACAM3	-0.137	0.656	-0.0124	1	-0.215	0.992	-0.514	0.0108	-0.425	0.0194	-0.74	0.00489	0.137
ENSG00000108179	PPIF	-0.169	0.656	0.161	1	0.281	0.992	-0.424	0.0368	-0.378	0.205	-0.452	0.148	0.304
ENSG00000064687	ABCA7	-0.133	0.659	0.101	1	0.152	0.992	-0.461	0.0224	-0.419	0.123	-0.617	0.0178	0.178
ENSG00000136280	CCM2	-0.133	0.66	0.184	1	0.113	0.992	-0.345	0.0595	-0.364	0.0359	-0.46	0.0611	0.112
ENSG00000047578	KIAA0556	-0.174	0.661	-0.0127	1	-0.162	0.992	-0.498	0.0177	-0.371	0.161	-0.508	0.063	0.215
ENSG00000143390	RFX5	0.178	0.661	-0.0509	1	0.0584	0.992	0.36	0.0753	0.236	NA	0.449	0.0288	0.12
ENSG00000115756	HPCAL1	-0.14	0.662	0.178	1	0.00998	0.998	-0.478	0.0156	-0.474	0.00235	-0.74	0.00101	0.000505
ENSG00000138795	LEF1	0.195	0.663	0.769	1	0.907	0.633	0.531	0.0245	0.25	0.546	0.807	0.0304	0.166
ENSG00000135426	TESPA1	0.172	0.665	0.358	1	0.447	0.992	0.399	0.0322	0.128	0.722	0.777	0.00577	0.0342
ENSG00000058668	ATP2B4	-0.147	0.666	-0.41	1	-0.689	0.764	-0.465	0.0384	-0.224	0.444	-0.516	0.045	0.342
ENSG00000187116	LILRA5	0.12	0.676	-0.32	1	-0.923	0.234	-0.58	0.0127	-0.477	0.106	-0.801	0.0167	0.111
ENSG00000141401	IMPA2	-0.147	0.678	-0.1	1	-0.306	0.992	-0.484	0.0294	-0.578	0.00596	-0.816	0.00653	0.105
ENSG00000197208	SLC22A4	-0.142	0.679	-0.314	1	-0.561	0.88	-0.812	0.00476	-0.497	0.0482	-1.12	0.000145	0.0468
ENSG00000105404	RABAC1	-0.143	0.688	0.0237	1	-0.191	0.992	-0.305	0.137	-0.42	0.0359	-0.636	0.0273	0.135
ENSG00000196954	CASP4	-0.12	0.689	-0.584	1	-0.601	0.751	-0.362	0.0872	-0.175	0.464	-0.753	0.00535	0.129
ENSG00000167705	RILP	0.139	0.691	0.231	1	0.165	0.992	-0.126	0.627	-0.207	0.355	-0.62	0.0151	0.203
ENSG00000103365	GGA2	0.15	0.697	0.439	1	0.306	0.992	0.425	0.0464	0.196	0.438	0.437	0.0682	0.264
ENSG00000172932	ANKRD13D	-0.121	0.703	0.121	1	0.0764	0.992	-0.368	0.039	-0.309	0.109	-0.499	0.0532	0.225
ENSG00000141098	GFOD2	-0.14	0.713	-0.00345	1	-0.284	0.992	-0.416	0.107	-0.422	0.0954	-0.663	0.00303	0.116
ENSG00000166439	RNF169	-0.146	0.714	-0.246	1	-0.314	0.992	-0.416	0.0331	-0.146	0.608	-0.437	0.075	0.336
ENSG00000117410	ATP6V0B	-0.12	0.715	0.0548	1	0.071	0.992	-0.46	0.0156	-0.432	0.0686	-0.719	0.017	0.281
ENSG00000171840	NINJ2	-0.136	0.716	0.0926	1	-0.0684	0.992	-0.358	0.164	-0.491	NA	-0.698	0.0161	0.0601
ENSG00000112303	VNN2	0.107	0.717	-0.389	1	-0.661	0.613	-0.586	0.0403	-0.521	0.0947	-0.847	0.00187	0.212
ENSG00000148411	NACC2	-0.126	0.719	-0.0201	1	-0.114	0.992	-0.461	0.0195	-0.268	0.323	-0.551	0.025	0.271
ENSG00000148400	NOTCH1	-0.114	0.721	-0.013	1	0.00791	1	-0.619	0.00808	-0.377	0.178	-0.742	0.00568	0.0797
ENSG00000077157	PPP1R12B	-0.126	0.722	0.0675	1	0.334	0.992	-0.586	0.0157	-0.305	0.424	-0.736	0.0221	0.725
ENSG00000183023	SLC8A1	-0.154	0.722	-0.291	1	-0.825	0.55	-0.835	0.00421	-0.305	0.574	-1.04	0.00494	0.289
ENSG00000129071	MBD4	-0.129	0.723	-0.233	1	-0.213	0.992	-0.354	0.0887	-0.305	0.193	-0.476	0.0438	0.346
ENSG00000256235	SMIM3	-0.15	0.724	0.0828	1	-0.111	0.992	-0.4	NA	-0.331	NA	-0.654	0.0145	0.103
ENSG00000161036	LRWD1	-0.14	0.727	0.148	1	0.393	0.992	-0.489	0.0128	-0.341	0.247	-0.638	0.0497	0.254
ENSG00000103490	PYCARD	-0.123	0.727	0.0618	1	-0.00854	1	-0.299	0.0865	-0.4	0.0556	-0.655	0.0238	0.201
ENSG00000166750	SLFN5	0.141	0.727	-0.0533	1	0.0319	0.993	0.351	0.0427	0.642	0.0188	0.627	0.0245	0.155
ENSG00000157800	SLC37A3	0.128	0.728	-0.553	1	-0.815	0.47	-0.635	0.0411	-0.453	0.351	-0.916	0.0131	0.58
ENSG00000121964	GTDC1	-0.143	0.729	-0.39	1	-0.551	0.992	-0.828	NA	-0.375	NA	-0.961	0.0064	0.203
ENSG00000087157	PGS1	-0.11	0.73	-0.709	1	-0.637	0.688	-0.515	0.0406	-0.49	0.03	-1.02	0.000401	0.0805
ENSG00000102445	RUBCNL	-0.13	0.737	-0.0708	1	0.025	0.995	-0.386	0.0999	-0.362	0.136	-0.539	0.0337	1
ENSG00000139890	REM2	-0.144	0.737	0.123	1	0.189	0.992	-0.665	0.00496	-0.306	NA	-0.658	0.0778	0.567
ENSG00000052749	RRP12	-0.118	0.739	0.242	1	-0.127	0.992	-0.653	0.00664	-0.647	4.95e-05	-0.639	0.0271	0.0284
ENSG00000148660	CAMK2G	-0.112	0.739	0.221	1	0.0719	0.992	-0.449	0.0177	-0.334	0.166	-0.538	0.0249	0.234
ENSG00000182117	NOP10	0.113	0.739	-0.0303	1	-0.0203	0.995	-0.351	0.109	-0.393	0.00907	-0.714	0.00828	0.155
ENSG00000116852	KIF21B	-0.107	0.74	0.286	1	0.25	0.992	-0.416	0.0237	-0.316	0.21	-0.469	0.0243	0.172
ENSG00000127954	STEAP4	-0.118	0.74	-0.627	1	-0.482	0.946	-0.546	0.045	-0.303	0.416	-0.815	0.00122	0.232
ENSG00000132823	OSER1	0.119	0.742	-0.153	1	-0.0503	0.992	-0.394	0.0816	-0.354	0.153	-0.601	0.0408	0.426
ENSG00000160948	VPS28	-0.116	0.742	0.04	1	-0.0519	0.992	-0.226	0.238	-0.412	0.0198	-0.413	0.118	0.287
ENSG00000280832	GSEC	-0.134	0.742	-0.783	1	-1.25	0.161	-0.65	NA	-0.841	NA	-1.36	7.19e-05	0.0335
ENSG00000100580	TMED8	-0.14	0.745	-0.566	1	-0.791	0.781	-0.556	0.0704	-0.0841	NA	-0.829	0.016	0.369
ENSG00000118263	KLF7	-0.125	0.748	-0.296	1	-0.405	0.992	-0.726	0.00673	-0.286	0.485	-0.773	0.00765	0.178
ENSG00000274173	AL035661.1	0.125	0.748	-0.447	1	-1.25	0.0965	-0.851	0.0213	-1.13	NA	-1.45	0.034	0.855
ENSG00000223865	HLA-DPB1	0.108	0.749	0.0132	1	-0.174	0.992	0.619	0.0185	0.356	0.374	0.601	0.0393	0.582
ENSG00000158552	ZFAND2B	-0.121	0.751	0.122	1	0.0727	0.992	-0.304	0.108	-0.408	0.0201	-0.406	0.101	0.0831
ENSG00000242574	HLA-DMB	0.12	0.762	-0.144	1	-0.0892	0.992	0.517	0.0352	0.185	0.625	0.392	0.0788	0.53
ENSG00000101940	WDR13	-0.108	0.762	0.0366	1	-0.149	0.992	-0.343	0.109	-0.429	0.0148	-0.534	0.0542	0.135
ENSG00000167671	UBXN6	0.0902	0.763	0.172	1	0.0816	0.992	-0.108	0.689	-0.314	0.351	-0.689	0.00969	0.359
ENSG00000122490	PQLC1	-0.0969	0.771	0.0629	1	-0.0791	0.992	-0.398	0.066	-0.444	0.0272	-0.619	0.0306	0.0513
ENSG00000062716	VMP1	-0.0885	0.772	-0.27	1	-0.308	0.992	-0.497	0.0447	-0.186	0.671	-0.769	0.0215	0.559
ENSG00000118971	CCND2	0.127	0.772	0.43	1	0.648	0.789	0.267	0.224	0.208	0.396	0.519	0.0352	0.112
ENSG00000102978	POLR2C	0.109	0.777	0.0627	1	0.0232	0.995	-0.314	0.0471	-0.368	0.0776	-0.518	0.0247	0.148
ENSG00000099804	CDC34	0.0905	0.781	0.163	1	0.0636	0.992	-0.256	0.274	-0.421	0.0838	-0.752	0.00155	0.119
ENSG00000181481	RNF135	-0.107	0.783	-0.288	1	-0.397	0.992	-0.378	0.0402	-0.286	0.189	-0.526	0.039	0.111
ENSG00000134815	DHX34	-0.0912	0.785	0.261	1	0.085	0.992	-0.586	0.00757	-0.522	0.0343	-0.79	0.00419	0.0631
ENSG00000119048	UBE2B	-0.0959	0.786	-0.349	1	-0.331	0.992	-0.496	0.0559	-0.128	0.777	-0.672	0.0307	0.444
ENSG00000126432	PRDX5	0.0884	0.786	0.167	1	0.155	0.992	-0.0903	0.658	-0.334	0.157	-0.571	0.0238	0.137
ENSG00000155099	TMEM55A	-0.106	0.789	0.0394	1	-0.179	0.992	-0.624	0.0176	-0.245	0.507	-0.882	0.000476	0.0989
ENSG00000245848	CEBPA	0.0989	0.792	0.199	1	-0.305	0.992	-0.497	0.0239	-0.416	0.206	-0.453	0.107	0.376
ENSG00000105835	NAMPT	-0.0872	0.795	-0.614	1	-0.808	0.359	-0.509	0.0811	-0.252	0.515	-0.961	0.00132	0.323
ENSG00000155097	ATP6V1C1	-0.0977	0.795	-0.736	1	-0.819	0.564	-0.471	0.065	-0.263	0.439	-0.765	0.00869	0.309
ENSG00000140968	IRF8	0.112	0.796	-0.166	1	-0.123	0.992	0.371	0.0463	0.23	0.233	0.196	0.328	0.485
ENSG00000147454	SLC25A37	0.0789	0.796	-0.199	1	-0.41	0.992	-0.389	0.164	-0.418	0.149	-0.914	0.000363	0.0823
ENSG00000163958	ZDHHC19	-0.0959	0.796	-0.468	1	-2.44	0.00134	-1.71	0.00757	-1.71	NA	-2.1	0.00809	0.0176
ENSG00000033800	PIAS1	-0.0906	0.798	-0.156	1	-0.14	0.992	-0.379	0.0578	-0.0894	0.75	-0.547	0.0261	0.294
ENSG00000171862	PTEN	-0.083	0.8	-0.32	1	-0.488	0.991	-0.425	0.134	0.000816	0.998	-0.754	0.0214	0.316
ENSG00000141179	PCTP	-0.105	0.804	-0.428	1	-0.408	0.992	-0.31	0.0832	-0.21	0.307	-0.586	0.0435	0.369
ENSG00000168214	RBPJ	0.0909	0.806	-0.314	1	-0.414	0.992	-0.288	0.22	-0.0702	0.852	-0.607	0.0292	0.144
ENSG00000085063	CD59	-0.0858	0.807	-0.924	1	-1.29	0.171	-0.615	0.0495	-0.274	0.468	-0.861	0.0227	0.152
ENSG00000121966	CXCR4	-0.0824	0.808	0.366	1	0.396	0.992	-0.318	0.189	-0.123	0.766	-0.537	0.0183	0.639
ENSG00000162734	PEA15	-0.106	0.813	0.101	1	0.00514	1	0.492	0.0987	0.417	0.376	0.778	0.00896	0.454
ENSG00000163421	PROK2	-0.0758	0.816	-0.568	1	-0.773	0.421	-0.796	0.00664	-0.601	0.0992	-0.981	0.000651	0.314
ENSG00000105856	HBP1	-0.0859	0.816	-0.259	1	-0.164	0.992	-0.423	0.0733	-0.186	0.641	-0.602	0.0474	0.577
ENSG00000237441	RGL2	-0.0772	0.818	0.0334	1	0.0469	0.992	-0.473	0.0221	-0.428	0.0963	-0.634	0.0351	0.373
ENSG00000152213	ARL11	-0.0871	0.821	-0.396	1	-0.511	0.959	-0.44	0.0494	-0.273	0.139	-0.766	0.00213	0.0581
ENSG00000133805	AMPD3	0.0935	0.822	-0.0324	1	-0.44	0.992	-0.352	0.0667	-0.448	0.0343	-0.47	0.036	0.0355
ENSG00000144567	RETREG2	-0.0733	0.823	0.00715	1	-0.0898	0.992	-0.44	0.0523	-0.37	0.0591	-0.601	0.0181	0.0375
ENSG00000060971	ACAA1	-0.0779	0.826	0.144	1	-0.095	0.992	-0.371	0.0344	-0.423	0.0209	-0.546	0.0274	0.0832
ENSG00000169087	HSPBAP1	-0.0923	0.827	-0.0857	1	-0.283	0.992	-0.553	0.0132	-0.391	0.147	-0.628	0.0169	0.134
ENSG00000139641	ESYT1	-0.0831	0.828	0.486	1	0.612	0.828	0.45	0.0762	0.262	0.444	0.59	0.0433	0.312
ENSG00000119471	HSDL2	-0.0878	0.834	-0.201	1	-0.639	0.769	-0.51	0.0441	-0.244	0.452	-0.749	0.00846	0.153
ENSG00000090674	MCOLN1	-0.0863	0.835	0.0827	1	0.0678	0.992	-0.394	0.064	-0.372	0.0263	-0.601	0.022	0.0176
ENSG00000196998	WDR45	-0.0733	0.835	-0.112	1	-0.268	0.992	-0.378	0.0979	-0.5	0.00989	-0.669	0.0111	0.0335
ENSG00000111229	ARPC3	-0.067	0.836	-0.44	1	-0.496	0.919	-0.277	0.178	-0.205	0.277	-0.466	0.0331	0.337
ENSG00000183255	PTTG1IP	-0.0688	0.836	-0.117	1	-0.236	0.992	-0.45	0.0156	-0.268	0.176	-0.574	0.0145	0.0205
ENSG00000166337	TAF10	0.0754	0.838	0.173	1	0.116	0.992	-0.211	0.249	-0.26	0.124	-0.432	0.0532	0.0335
ENSG00000188897	AC099489.1	-0.0764	0.838	0.159	1	0.57	0.992	-0.542	0.0239	-0.35	0.505	-0.761	0.049	0.515
ENSG00000132581	SDF2	-0.0788	0.842	-0.241	1	-0.106	0.992	-0.325	0.0943	-0.251	0.0996	-0.531	0.0245	0.257
ENSG00000126353	CCR7	0.0858	0.843	0.725	1	0.793	0.613	0.533	0.00664	0.0183	0.969	0.665	0.0377	0.357
ENSG00000068305	MEF2A	-0.0798	0.845	-0.554	1	-0.85	0.641	-0.485	0.0574	-0.125	0.806	-0.724	0.032	0.346
ENSG00000272501	AL662844.4	-0.0904	0.845	-0.175	1	-0.146	0.992	-0.476	0.0431	-0.276	NA	-0.624	0.0263	0.481
ENSG00000024862	CCDC28A	-0.0847	0.845	-0.0588	1	-0.239	0.992	-0.483	0.0443	-0.395	0.127	-0.667	0.0151	0.0993
ENSG00000106245	BUD31	0.0848	0.847	-0.248	1	-0.18	0.992	-0.293	0.106	-0.273	NA	-0.468	0.0501	0.0261
ENSG00000172765	TMCC1	-0.0868	0.847	0.0494	1	0.123	0.992	-0.513	0.0298	-0.109	0.826	-0.569	0.0808	1
ENSG00000100034	PPM1F	-0.0694	0.847	0.312	1	0.29	0.992	-0.429	0.0157	-0.266	0.369	-0.509	0.077	0.563
ENSG00000139370	SLC15A4	-0.0685	0.848	-0.00984	1	-0.273	0.992	-0.785	0.00709	-0.366	0.387	-0.856	0.0145	0.168
ENSG00000217128	FNIP1	-0.0877	0.85	-0.181	1	-0.287	0.992	-0.644	0.0296	-0.236	0.653	-0.759	0.0332	0.468
ENSG00000099204	ABLIM1	0.0797	0.85	0.255	1	0.483	0.992	0.326	0.0595	0.275	0.161	0.644	0.0155	0.0511
ENSG00000125772	GPCPD1	0.065	0.85	0.0265	1	-0.394	0.992	-0.532	0.0137	-0.416	0.0903	-0.546	0.0415	0.0672
ENSG00000166946	CCNDBP1	0.0623	0.85	-0.254	1	-0.246	0.992	-0.391	0.0884	-0.397	0.0707	-0.69	0.00798	0.104
ENSG00000104903	LYL1	0.0655	0.85	0.297	1	0.179	0.992	-0.161	0.595	-0.312	0.126	-0.541	0.0463	0.16
ENSG00000111802	TDP2	0.0653	0.855	-0.0745	1	-0.171	0.992	-0.584	0.0331	-0.289	0.45	-0.691	0.0179	0.419
ENSG00000128294	TPST2	0.0621	0.855	0.0523	1	-0.166	0.992	-0.455	0.0607	-0.483	0.0154	-0.533	0.0475	0.0525
ENSG00000134248	LAMTOR5	0.0732	0.855	-0.188	1	-0.249	0.992	-0.339	0.14	-0.354	0.104	-0.625	0.0122	0.283
ENSG00000146592	CREB5	-0.0589	0.857	-0.486	1	-0.645	0.665	-0.585	0.0193	-0.235	0.575	-0.954	0.000287	0.0818
ENSG00000113916	BCL6	-0.0589	0.858	-0.426	1	-0.717	0.515	-0.817	0.00496	-0.442	0.224	-1.07	9.46e-05	0.039
ENSG00000136732	GYPC	0.0544	0.863	0.314	1	0.205	0.992	0.0843	0.797	-0.292	0.511	-0.641	0.0456	0.492
ENSG00000138449	SLC40A1	-0.059	0.866	-0.415	1	-0.689	0.672	-0.533	0.0282	-0.128	0.787	-0.736	0.0126	0.232
ENSG00000186174	BCL9L	0.0686	0.868	0.521	1	0.74	0.595	0.312	0.179	0.199	0.45	0.546	0.038	0.413
ENSG00000148154	UGCG	-0.0758	0.869	-1.04	1	-1.11	0.627	-0.503	0.116	-0.145	NA	-0.795	0.0361	0.581
ENSG00000159352	PSMD4	0.0592	0.87	-0.0324	1	-0.106	0.992	-0.281	0.109	-0.418	0.0188	-0.416	0.101	0.0765
ENSG00000131669	NINJ1	0.0562	0.874	0.325	1	0.299	0.992	-0.605	0.00586	-0.5	0.0133	-0.689	0.0293	0.029
ENSG00000164047	CAMP	-0.0664	0.875	0.133	1	0.223	0.992	-0.778	0.0178	-0.721	0.168	-1.41	1.82e-05	0.0565
ENSG00000197006	METTL9	-0.0548	0.875	-0.63	1	-0.9	0.417	-0.466	0.0896	-0.387	0.239	-0.654	0.0379	0.456
ENSG00000153310	FAM49B	-0.0547	0.875	-0.359	1	-0.473	0.97	-0.425	0.0704	-0.15	0.66	-0.623	0.0256	0.243
ENSG00000051620	HEBP2	0.0589	0.878	-0.179	1	-0.3	0.992	-0.417	0.0666	-0.229	0.4	-0.602	0.0121	0.299
ENSG00000101084	C20orf24	0.0625	0.878	-0.202	1	-0.286	0.992	-0.407	0.0619	-0.324	0.0794	-0.812	0.00134	0.0336
ENSG00000113504	SLC12A7	0.0707	0.878	-0.213	1	-0.0847	0.992	0.41	0.122	0.296	NA	0.614	0.0262	0.533
ENSG00000161405	IKZF3	0.0697	0.878	0.338	1	0.548	0.896	0.272	0.172	0.341	0.0414	0.493	0.0398	0.294
ENSG00000205903	ZNF316	-0.0595	0.878	0.503	1	0.371	0.992	-0.427	0.0268	-0.413	0.0545	-0.338	0.162	0.0649
ENSG00000214456	PLIN5	-0.061	0.882	-0.174	1	-0.257	0.992	-0.708	0.0106	-0.491	0.0956	-1.11	0.000131	0.0689
ENSG00000139631	CSAD	-0.0586	0.884	-0.123	1	-0.24	0.992	-0.388	0.0663	-0.222	0.433	-0.704	0.0217	0.232
ENSG00000162923	WDR26	-0.054	0.886	-0.236	1	-0.374	0.992	-0.437	0.0648	-0.161	0.661	-0.563	0.0337	0.261
ENSG00000173890	GPR160	-0.0691	0.886	-0.243	1	-0.775	0.674	-0.5	NA	-0.0124	NA	-0.759	0.0237	0.58
ENSG00000133703	KRAS	-0.065	0.887	-0.216	1	-0.274	0.992	-0.486	0.0442	0.0189	NA	-0.307	0.325	1
ENSG00000104915	STX10	-0.054	0.889	0.12	1	0.0235	0.995	-0.353	0.0467	-0.367	0.0585	-0.597	0.0255	0.174
ENSG00000167528	ZNF641	-0.0526	0.889	-0.0758	1	-0.18	0.992	-0.309	0.12	-0.248	0.272	-0.466	0.0448	0.279
ENSG00000214176	PLEKHM1P1	-0.0541	0.891	-0.0507	1	-0.000313	1	-0.328	0.0807	-0.223	0.334	-0.507	0.038	0.239
ENSG00000105327	BBC3	-0.0608	0.896	0.36	1	0.489	0.992	-0.715	0.00456	-0.496	0.0688	-0.686	0.0296	0.0304
ENSG00000173171	MTX1	-0.0526	0.897	-0.0803	1	-0.375	0.992	-0.64	0.00456	-0.596	0.00307	-0.839	0.0057	0.047
ENSG00000129993	CBFA2T3	-0.0593	0.897	0.409	1	0.277	0.992	-0.327	0.048	-0.292	0.271	-0.327	0.184	0.149
ENSG00000265666	RARA-AS1	-0.0611	0.898	-0.0666	1	-0.247	0.992	-0.587	NA	-0.534	NA	-1.08	0.000674	0.0337
ENSG00000185745	IFIT1	0.0641	0.906	-0.362	1	-0.653	0.818	1.06	0.126	1.45	0.109	0.868	0.011	0.609
ENSG00000175711	B3GNTL1	-0.0576	0.906	0.117	1	-0.0299	0.993	-0.659	0.0051	-0.56	0.0951	-0.909	0.00462	0.154
ENSG00000075884	ARHGAP15	-0.0428	0.915	-0.302	1	-0.616	0.755	-0.494	0.0413	-0.42	0.0216	-0.539	0.0205	0.0742
ENSG00000104763	ASAH1	0.0368	0.916	0.0693	1	-0.203	0.992	-0.498	0.0308	-0.194	0.599	-0.603	0.0361	0.643
ENSG00000066027	PPP2R5A	-0.0382	0.917	-0.0389	1	-0.242	0.992	-0.532	0.0461	-0.165	0.651	-0.623	0.0204	0.387
ENSG00000267519	AC020916.1	0.0457	0.917	0.454	1	0.305	0.992	-0.471	0.045	-0.345	0.272	-0.591	0.0965	0.478
ENSG00000109971	HSPA8	0.0346	0.921	0.054	1	0.15	0.992	0.299	0.0829	0.357	0.0564	0.378	0.0764	0.0411
ENSG00000034713	GABARAPL2	-0.036	0.922	-0.358	1	-0.377	0.992	-0.465	0.0443	-0.45	0.0538	-0.704	0.00392	0.0599
ENSG00000175538	KCNE3	-0.0362	0.924	-0.175	1	-0.295	0.992	-0.431	0.0302	-0.112	0.733	-0.587	0.0185	0.247
ENSG00000166326	TRIM44	-0.0456	0.924	-0.155	1	-0.16	0.992	0.27	0.185	0.36	0.0594	0.472	0.0476	0.0642
ENSG00000165272	AQP3	0.0477	0.924	0.591	1	0.763	0.755	0.688	0.0152	0.306	NA	0.737	0.0282	0.264
ENSG00000183019	MCEMP1	-0.0302	0.931	-0.923	1	-1.59	0.00268	-0.826	0.00954	-0.899	0.0167	-1.77	4.8e-06	0.045
ENSG00000120306	CYSTM1	0.0308	0.931	-0.509	1	-1.05	0.183	-0.822	0.00517	-0.658	0.00594	-1.5	1.99e-05	0.0176
ENSG00000162032	SPSB3	-0.0355	0.935	0.0886	1	0.136	0.992	-0.265	0.164	-0.437	0.0121	-0.365	0.157	0.171
ENSG00000144802	NFKBIZ	-0.0342	0.935	-0.349	1	-0.519	0.946	-0.434	0.0462	-0.199	0.477	-0.5	0.0647	0.591
ENSG00000180539	C9orf139	0.0358	0.937	0.204	1	-0.168	0.992	-0.411	0.0356	-0.394	0.165	-0.571	0.0385	0.33
ENSG00000108309	RUNDC3A	0.0313	0.937	0.304	1	0.252	0.992	-0.0615	0.848	-0.182	0.747	-0.832	0.00343	0.565
ENSG00000154803	FLCN	-0.0365	0.939	-0.0678	1	0.184	0.992	-0.342	0.0947	-0.107	0.77	-0.533	0.0489	0.301
ENSG00000112335	SNX3	-0.0272	0.94	-0.364	1	-0.731	0.758	-0.422	0.0662	-0.278	0.432	-0.677	0.0331	0.568
ENSG00000205542	TMSB4X	-0.0259	0.942	0.0838	1	0.115	0.992	-0.174	0.275	-0.254	0.0479	-0.238	0.281	0.429
ENSG00000231389	HLA-DPA1	-0.029	0.942	-0.21	1	-0.397	0.992	0.627	0.0239	0.409	0.315	0.593	0.0455	0.415
ENSG00000163568	AIM2	-0.0324	0.942	-0.67	1	-0.935	0.303	-0.316	0.322	0.0112	NA	-0.74	0.0397	0.913
[truncated: 1,126 more rows]

## Sheet: Table S4
Table S4. List of DNAm-linked differentially expressed genes in patients who attained remission at week 14 in the discovery cohort.
[truncated: 764 more rows]

[truncated: 2 more sheets: Table S5, Table S6]
